# Supplementary material for: Biological processes, properties and molecular wiring diagrams of candidate low-penetrance breast cancer susceptibility genes
Source: BMC Med Genomics. 2008 Dec 18;1:62. doi: 10.1186/1755-8794-1-62 (PMC2628924; doi:10.1186/1755-8794-1-62)
Supplement: Additional file 1 — Algorithm for partition strategy in studying ordered lists. [file 1755-8794-1-62-S1.txt]

#####################################################################################################
#####################################################################################################
## Analysis of rank partitions (to be run in Linux)
## Requires snow and multtest packages
##
#####################################################################################################
## INPUT PARAMETERS:
##
## - finput: input tab delimited file including as columns:
##	* An identification gene or gene product (1st column).
##	* A column by which the gene list have to be ordered (2nd column as default).
##	* Optionally, additional columns whose values at the window threshold gene can be printed in 
##      the x-axis of the partition graphics.
##
##   First row of this file should provide column names.
##
## - fanot: tab delimited file containing annotation data. It must include:
##	* An identification gene or gene product (1st column, should be the same as in the input 
##	file)
##	* An annotation label for the corresponding gene or gene product
##
##   First row of this file should provide column names. Gene identifiers can be duplicated if 
##   the gene is annotated with more than one label; the file should contain as many rows as existing
##   gene-label combinations.
##
## - npart: number of partitions to use in the algorithm.
##
## - resdir: name of the directory in which results have to be saved. It is created if it doesn't 
## exist.
##
## - index: name or position in the input file for the column by which the gene list have to be 
## ordered. The second position column is taken by default.
##
## - funtest: character vector containing the names of the annotation terms to be tested; all 
## the terms included in the annotation file are tested by default.
##
## - decreasing: has the input file to be ordered in decreasing order by index? It is set as FALSE 
## by default.
##
## - alternative: alternative hypothesis to use in the Fisher's test ("two.sided", "greater" or 
## "lower"). Option "two.sided" is set as default.
##
## - namepar: character vector containing the names of the additional columns whose values at the 
## window threshold should be printed in the x-axis of the partition graphic.
##
## - type.graf: type of graphic to be created. Formats "jpg" and "postscript" are supported.
## 
## - pval.th: p-value threshold used to take as significant a Fisher's test after multiple-test 
## adjustment.
##
## - ncl: number of clusters to be used in the parallelized execution.
##
## - clusterexport.danot: has the annotation data to be exported to every cluster used in execution?
## It is set TRUE as default. This step can be avoided if previous calls to the function have been 
## done in the same R session using the same annotation (file "fanot").
##
## - cex.leg: character expansion factor to use in the legend of the partition graphic. It is set to 
## 1 as default.
##
## - cax: character expansion factor to be used for x-axis annotation in the ranking graphic. It's 
## set to 0.8 by default.
##
#####################################################################################################
## RESULTS:
##
## The following files are created in the results directory:
##
## - grafpart_n.jpg or grafpart_n.ps: partition graphic showing for each partition and label term 
## the differences of percentage between top and bottom parts of the ordered list. Only partitions 
## with adjusted p-values less than pval.th parameter in some label term are printed in the graphic. 
## Only results for 6 label terms are printed at a time in a graphic, creating as many files as 
## necessary to show all the significant results; these files are indexed by the number 'n' in 
## their names.
##
## - rank.jpg or rank.ps: for each significant label term, graphic representation of the positions 
## taken in the ordered list by the genes annotated to the label (red lines).
##
## - For each significant term, a csv file is created containing an ordered list of the genes 
## annotated to that label. Each file takes the name of the correspondent label term. These lists are
## also returned by the function as R data.frames.
##
## - Partitions_results.csv: csv file containing statistical data about every label term and 
## partition used in the function. The file contains the following information:
##	* ngenes: total number of genes in the input file.
##	* ngenes.anot: total number of genes with available annotation.
##	* pcgenes.anot: percentage of genes with annotation.
##	* term: label term.
##	* ngenes.anotfun: number of genes annotated to the label term.
##	* pcgenes.anotfun: percentage of genes annotated with the corresponding label term (relative 
##	to the total number of genes with available annotation).
##	* window: number of partition.
## 	* threshold: value of the index variable from input file that takes the last gene of the top 
##	of the ordered list in the corresponding partition. For this gene, values from the 
##	columns indicated in the namepar parameter are also shown as separate columns.
##	* ngenes.g1: total number of genes at the top of the ordered list.
##	* ngenes.anot.g1: total number of genes at the top with available annotation.	
##	* pcgenes.anot.g1: percentage of genes at the top with available annotation.
##	* ngenes.anotfun.g1: number of genes at the top of the list annotated with the corresponding
##	label term.
##	* pcgenes.anotfun.g1: percentage of genes in the top annotated with the corresponding label 
##	term (relative to the total number of genes at the top with available annotation).
##	* ngenes.g2: total number of genes at the bottom of the ordered list.
##	* ngenes.anot.g2: total number of genes at the bottom with available annotation.	
##	* pcgenes.anot.g2: percentage of genes at the bottom with available annotation.
##	* ngenes.anotfun.g2: number of genes at the bottom of the list annotated with the corresponding
##	label term.
##	* pcgenes.anotfun.g2: percentage of genes at the bottom annotated with the corresponding label 
##	term (relative to the total number of genes at the bottom with available annotation).
##	* unadj.p.value: unadjusted p-value obtained from a Fisher's test of the corresponding term 
##	and window.
##	* adj.p.value: adjusted p-value for multiple tests.
##
##   This information is also returned by the function as a R data.frame.
##	
#####################################################################################################
#####################################################################################################

Analysis.of.rank.partitions<-
function(finput, fanot, npart, resdir=NULL, index=NULL, funtest=NULL, decreasing=F, 
alternative='two.sided', namepar=NULL, type.graf='jpeg', pval.th=0.05, ncl=2, clustexport.danot=T, cex.leg=1, cax=0.8)
{
### Set of clusters for parallelization

    cl<-makeMPIcluster(ncl);
    
### Creation of results directory

    if (is.null(resdir))
    {
        resdir<-setwd();
    }else
    {
        resdir.sp<-strsplit(resdir, split='/')[[1]];
        dir.create(resdir.sp[1], F);
        for (j in 2:length(resdir.sp))
        {
            dir.create(paste(resdir.sp[1:j], collapse='/', sep=''), F);
        }
    }
        
### Reading input file

    dinput<-read.table(file=finput, sep='\t', header=T, as.is=T);
    dinput<-dinput[order(dinput[,index], decreasing=decreasing),];

    if (is.null(index))                     {
        index<-2;    
    }   

### Reading annotation file

    danot<-read.table(file=fanot, sep='\t', header=T, as.is=T);

### Defining partitions

    lim<-max(dinput[,index])/npart;
    th<-ceiling(lim*1:npart);
    dinput$window<-NA;
 
    for (j in 1:length(th))
    {
        dinput$window[dinput[,index]<=th[j] & is.na(dinput$window)]<-j;
    }
 
### Identifying annotated and non-annotated genes

    dinput$anot<-"no";
    dinput$anot[dinput[,1]%in%danot[!is.na(danot[,2]) & gsub(" ", "", danot[,2])!='' ,1]]<-'si';
    dinput$anot<-factor(dinput$anot, levels=c("si", "no"));                            
    
### We need it for the Fisher's test looping

    .dinput<<-dinput;
    .namepar<<-namepar;        
    clusterExport(cl,".dinput");
    clusterExport(cl,".namepar");

    if (clustexport.danot==T)
    {
        .danot<<-danot;    
        clusterExport(cl,".danot");       
    }
    
    if (is.null(funtest))
    {
        nomfun<-unique(danot[,2]);
    }else
    {
        nomfun<-funtest;
    }                   
       
    window<-.dinput$window;
    anot<-.dinput$anot;
    ind<-.dinput[,index]; 
    pr<-.dinput[,c("window", .namepar)];
    if (is.null(dim(pr))){pr<-as.data.frame(pr); names(pr)<-"window";};               

### Loop for the Fisher's test
	
    ### For each label term
    rlist<-parSapply(cl, nomfun, 
FUN=function(o, alternative, window, anot, ind, pr)	                 
    {
     ### Genes anotated with the label term
     
        di2<-.dinput;
        di2$term<-"no";
        di2$term[di2[,1]%in%.danot[!is.na(.danot[,2]) & .danot[,2]==o,1]]<-'si';
        di2$term<-factor(di2$term, levels=c("si", "no"));                    
        
   ### Summarizing annotation
    
        tabres<-function(anot, term, o)
        {
            r<-data.frame(term=o);
            r$ngenes<-length(anot);
            r$ngenes.anot<-length(anot[anot=="si"]); 
            r$pcgenes.anot<-length(anot[anot=="si"])/length(anot)*100;             
            r$ngenes.anotfun<-length(term[term=="si"]);            
            r$pcgenes.anotfun<-length(term[term=="si"])/length(anot[anot=="si"])*100;  
            r;
        }
        r<-tabres(di2$anot, di2$term, o);
        term<-di2$term;
        nompart<-unique(di2$window);        

### for each partition		
        r2<-t(sapply(nompart[-length(nompart)], 
		FUN=function(o2, alternative, window, anot, term, ind, pr)
        { 
            grupo<-rep(NA, length(window));
            grupo[window<=o2]<-"grupo 1";
            grupo[window>o2]<-"grupo 2"; 
            grupo<-factor(grupo, levels=c("grupo 1", "grupo 2")); 
            rg1<-tabres(anot[grupo=='grupo 1'], term[grupo=='grupo 1'], o);
            rg2<-tabres(anot[grupo=='grupo 2'], term[grupo=='grupo 2'], o);
            rg1[,1] <-as.character(rg1[,1]);
            rg2[,1] <-as.character(rg2[,1]);            
            names(rg1)[-1]<-paste(names(rg1)[-1], ".g1", sep='');
            names(rg2)[-1]<-paste(names(rg2)[-1], ".g2", sep='');            
            pv<-fisher.test(table(grupo[anot=='si'], term[anot=='si']), 
			   alternative=alternative)$p.value; 
            th<-max(ind[grupo=='grupo 1']);
            r2<-c(threshold=th, pr[ind==th,], rg1, rg2[,-1], unadj.p.value=pv);
            r2;
        }, alternative, window, anot, term, ind, pr));
        
        r<-as.data.frame(merge(r, r2, by='term'));
        for (j in 2:ncol(r)){r[,j]<-as.numeric(r[,j])};
        
        r;
        
    }, alternative, window, anot, ind, pr, simplify=F);

    dw<-do.call("rbind", rlist)
    rownames(dw)<-1:nrow(dw);
        
### P-values adjustment

    pv<-dw[,ncol(dw)];
    adj.pv<-mt.rawp2adjp(pv, proc="BH");                    ### Con library(multtest)
    dw$adj.p.value<-adj.pv$adjp[order(adj.pv$index), 2];


### Partition graphics

    Partitions.graf<-function(dw, resdir, namepar, cex.leg, type.graf, pval.th)
    {
        dw$difpc<-dw$pcgenes.anotfun.g1 - dw$pcgenes.anotfun.g2;
        col<-c("black", "red", "green", "blue", "brown", "violet");        
        
        fgraf<-paste(resdir, "/grafpart", sep=''); 
 
    ### Selection of windows with significant results (q-valor < 0.05)
    
        dws<-dw[dw$adj.p.value < pval.th,];
        if (nrow(dws)>0)
        {
            terms0<-unique(dws$term);
            terms<-list();    
            j<-1;
            while(j <= length(terms0))
            {
                terms[[length(terms)+1]]<-terms0[j:min((j+5), length(terms0))];
                j<-j+6;
            }
            graphics.off();
            for (k in 1:length(terms))
            {
               if (type.graf=='jpeg'){jpeg(height=1000, width=2000, file=paste(fgraf, "_", k, ".jpg", 
					                                     sep=''), type="Xlib")}
               else if (type.graf=='postscript'){postscript(height=1000, width=2500, 
					       file=paste(fgraf, "_", k, ".ps",  sep=''))}
               par(mar=c(8, 4, 4, 0) + 0.1);
               plot(x=dws$window, y=dws$difpc, pch='', ylim=c(min(dws$difpc), max(dws$difpc)),
                    xlab='', ylab="Differences of % in annotated genes (top - bottom)", axes=F);    
               axis(2, at=seq(-100, 100, 1));
               wd<-
		unique(
			dw[,col(t(names(dw)))[t(names(dw))=="threshold"]:(col(t(names(dw)))[t(names(dw))==
                     	"ngenes.g1"]-1)]);
             
               xticks<-paste("window: ", wd$window, "\n", "threshold: ", wd$threshold, sep='');
               for (l in 1:length(namepar))
               {
                   xticks<-paste(xticks, "\n", namepar[l],": ", formatC(wd[,namepar[l]], format='f', 
			        dig=5), sep='')
               }
               axis(1, at=wd$window, labels=xticks, cex.axis=0.7, las=2);        
               
                    
                abline(h=0, lty=3, cex=1.5);
                for (j in 1:length(terms[[k]]))
                {
                    s<-dws$term==terms[[k]][j];
                    ds<-dws[s,];
                    ind<-1;   
                    while(any(ind!=0))
                    {
                        ind<-ds$window-(min(ds$window):(min(ds$window)+nrow(ds)-1));    
                        lines(x=ds$window[ind==0], y=ds$difpc[ind==0],  col=col[j], lwd=2);                        
                        ds<-ds[ind!=0,];        
                    }
                    
            
                    points(x=dws$window[s], y=dws$difpc[s], ylim=c(0, max(dws$difpc)), col=col[j], 
				cex=1.5, pch=15);    
                }
                par(xpd=T);
                legend(x=(max(dws$window) - (max(dws$window)-min(dws$window))/5), y=max(dws$difpc), 
		      legend=as.character(terms[[k]]), fill=col, cex=cex.leg);
                par(xpd=F);
                title(main=paste(" ( part ", k, " )", sep=''));
                title(sub='Windows', line=8);        
                 
                dev.off();
            }
        }else{
            sink(file=paste(resdir, "/No significative terms.txt",  sep=''));        
            print("No significative terms.")    
            sink();
        }
    }    
    
    Partitions.graf(dw=dw, resdir=resdir, namepar=namepar, cex.leg=cex.leg, type.graf=type.graf, 
		    pval.th=pval.th);    
    


### Gene lists 
    
    nomfunsig<-unique(dw$term[dw$adj.p.value < pval.th]);
    
    if (length(nomfunsig)>0)
    {
        genes<-parSapply(cl, nomfunsig, FUN=function(o)
        {
            .dinput[.dinput[,1]%in%.danot[.danot[,2]==o,1], -ncol(.dinput)];
        }, simplify=F);
        names(genes)<-nomfunsig;
    
        allind<-matrix(rep(1:nrow(dinput), times=length(genes)), ncol=length(genes), 
			nrow=nrow(dinput));
        .valind<<-NULL;
        pp<-lapply(genes, FUN=function(o, nr)
        {
            .valind<<-cbind(.valind, rep(1, nr));
            .valind[1:nr%in%o$index]<<-0;
    
        }, nr=nrow(dinput));
       
        for (j in 1:length(genes))
        {
            write.table(genes[[j]], file=paste(resdir, "/", gsub("/", "_", gsub(":", "_", 
			names(genes)[j])), ".csv", sep=''), sep=';', row.names=F);    
        }
   
        
### Results of partitions

        write.table(dw, file=paste(resdir, "/Partitions_results.csv", sep=''), sep=';', row.names=F);    

### Graphic representation of rankings
   
        if (type.graf=='jpeg'){jpeg(paste(resdir, "/ranks.jpg", sep=''), width=2000, height=1000, 
				  type="Xlib");}
        else if (type.graf=='postscript'){postscript(paste(resdir, "/ranks.ps", sep=''), width=2000, 
			                            height=1000)};
        par(mar= c(5, 10, 4, 2) + 0.1);
        image(x=1:nrow(dinput), y=1:length(genes), z=.valind, axes=F, ylab='', xlab='Rank', );
        axis(2, at=c(0, 1:length(genes), length(genes)+10), labels=c("", names(genes), ""), las=2, 
	    cex.axis=cax);
        axis(1, at=seq(0, nrow(dinput)+1000, 1000), cex.axis=0.8, las=2);
        abline(h=1:(length(genes)+1)-0.5, lwd=0.2);
        title(main="Rankings of annotated genes in each significative function", cex=3);
        dev.off();
    }
    else
    {
        genes<-NULL;
    }    

### Remove objects created in the general environment
    
    .dinput<<-NULL;
    .danot<<-NULL;
    .namepar<<-NULL;
    .valind<<-NULL;    

        
### Resturning results as R objects
           
    res<-list(part=dw, genlists=genes);
    
    res;
    
}
#####################################################################################################
#####################################################################################################
#####################################################################################################
