# Supplementary material for: Biological processes, properties and molecular wiring diagrams of candidate low-penetrance breast cancer susceptibility genes
Source: BMC Med Genomics. 2008 Dec 18;1:62. doi: 10.1186/1755-8794-1-62 (PMC2628924; doi:10.1186/1755-8794-1-62)
Supplement: Additional file 3 — Analyses of breast cancer data sets. [file 1755-8794-1-62-S3.xls]

## Sheet: Breast cancer biology evidence
																																				BRCA1 depletion versus control in MCF10A cells				Expression correlation with high penetrance genes (BRCA1 and BRCA2)				Expression correlation with low/moderate penetrance genes (ATM, AURKA, BRIP1, CASP8, CHEK2, FGFR2, HMMR, LSP1, MAP3K1, PALB2, RASSF1, TGFBR1 and TNRC9)
Age at diagnosis (P value)			Age at diagnosis (Coefficient/P value)					Prognosis (P value)			Prognosis (Hazard ratio/P value)			BRCA1 versus sporadic tumors (t-test)				Normal tissue versus tumor (t-test)				Normal tissue versus basal-like tumors (t-test)				Normal tissue versus non-basal-like tumors (t-test)					Hyperplasic terminal duct units versus normal units (t-test)
Gene name	P value			Gene name	Coefficient	P value		Gene name	P value		Gene name	Hazard ratio	P value		Gene name	t statistic			Gene name	t statistic			Gene name	t statistic				Gene name	t statistic				Gene name	t statistic			Gene name	Fold-change			Gene name	Pearson			Gene name	Pearson
FANCL	1.94286e-05			FANCL	2.73421	1.94286e-05		LRP5	1.5e-06		LRP5	2.1402	1.5e-06		SDF2	-5.80487			MKI67	-11.5449			CBX2	-16.4389				COL10A1	-9.9224				NDRG2	-9.07716			PTHR2	-3.66711			ATP5D	0.00446131			WDR42C	0.0290481
PTS	3.28612e-05			PTS	2.40681	3.28612e-05		PCDHB7	2.6e-06		SDHC	2.89002	6.3e-06		SEC31L1	-5.60921			CENPE	-11.4509			CEP55	-14.3229				RACGAP1	-7.97314				KIT	-7.05322			ZNF596	-3.66007			MYSM1	0.00771396			LOC389023	0.029396
ITGB3BP	3.52433e-05			ITGB3BP	2.57963	3.52433e-05		C6ORF162	5.3e-06		ADRA2B	2.28942	9.8e-06		KIAA0100	-5.11061			COL10A1	-11.3703			CKS2	-13.5375				WDSOF1	-7.53443				RGMA	-6.84697			KLF16	-3.64599			NPLOC4	0.00816208			SH3PX3	0.0355327
SOX12	3.78965e-05			CENTB2	2.44267	0.000110141		SDHC	6.3e-06		PC	2.49564	4.1e-05		GOLGA2	-5.00286			CKS2	-11.3031			CBS	-13.5235				ISG20L2	-7.48173				EGF	-6.57355			GSDMDC1	-3.63458			KIF26A	0.00838092			MMP19	0.0361309
CENTB2	0.000110141			ATG12	3.39507	0.000125476		ADRA2B	9.8e-06		RCE1	2.21594	4.1e-05		DIP13B	-4.96983			RACGAP1	-11.2287			NUF2	-12.9465				TRIM14	-7.41528				ETV6	-6.12634			ZNF32	-3.61299			ZNF343	0.00863886			H2BFWT	0.0361978
TNN	0.000114445			CRSP9	3.01918	0.000132855		RPL6	2.2e-05		COG4	2.16499	8.5e-05		CAST	-4.73449			CD97	-10.5415			CENPE	-12.8538				UBE2S	-7.30061				GABRP	-6.11858			BRSK1	-3.41914			ACTA1	0.00868167			RAB15	0.0363518
ATG12	0.000125476			GKAP1	2.86369	0.000147214		EEF1A1	2.6e-05		C20ORF11	2.21393	0.00011		BMPR2	-4.54517			DDX39	-10.5415			ANP32E	-12.5755				KIF4A	-7.29519				IGKC	-6.0326			LIMS3	-3.37946			C9ORF40	0.00909512			RBMY1A1	0.0373492
CRSP9	0.000132855			ZNF638	2.69566	0.000215466		RPL26	3.5e-05		CABLES2	2.07508	0.00012		UNC119	-4.48018			KIAA0100	-10.2994			CDC27	-12.2479				KIF4B	-7.29519				TTYH1	-5.9694			FAM13C1	-3.27183			CASKIN1	0.00911955			NTS	0.0379335
GKAP1	0.000147214			PTBP2	1.53648	0.000249686		PC	4.1e-05		DKFZP762E1312	1.66279	0.00012		CSNK1A1	-4.40343			CDC27	-10.2726			MKI67	-11.8645				AURKA	-7.24144				PDGFC	-5.94551			DPYSL3	-3.27071			FOXQ1	0.00930109			HAO2	0.0388202
SAP130	0.000200282			TMEM161B	2.38017	0.000260576		RCE1	4.1e-05		PKMYT1	1.64418	0.00012		TNFAIP1	-4.38412			CEP55	-10.1598			STMN1	-11.8028				C20orf108	-7.24144				PTPNS1	-5.93668			MEOX2	-3.21087			CCDC25	0.0100472			PDIA2	0.0398117
ZNF638	0.000215466			TTC14	2.50089	0.000261993		KRT222P	5.1e-05		ESPL1	1.78432	0.00013		GPR162	-4.37066			SMC4	-10.1034			RACGAP1	-11.6165				CDC27	-7.22742				PRKX	-5.90091			ST6GALNAC3	-3.12615			C1ORF106	0.0103395			XG	0.0405674
NCOR2	0.000240023			ZNF654	3.3983	0.000301997		C3ORF41	8.3e-05		HSPB1	1.53787	0.00013		PSMC2	-4.36089			TRIM59	-10.1034			AURKA	-11.5856				GJB2	-7.00196				CARD6	-5.88271			CLCA3	-3.09101			PGLS	0.0105387			LMO6	0.0406338
PTBP2	0.000249686			ZFP30	1.71554	0.000329219		COG4	8.5e-05		TIMELESS	1.99518	0.00013		RNF175	-4.31328			KIF4A	-10.0632			C20orf108	-11.5856				PLK4	-6.93585				IGJ	-5.78013			ATP4A	-3.07491			PES1	0.0106216			CARD14	0.0411263
GREB1	0.000256095			METAP2	2.4796	0.000339107		C20ORF11	0.00011		AURKA	1.61614	0.00014		ICMT	-4.20785			KIF4B	-10.0632			HNRPA3	-11.5816				KPNB1	-6.92672				CCL28	-5.77283			NANOS2	-2.98293			LQK1	0.0112415			CDRT1	0.0414931
TMEM161B	0.000260576			IAPP	3.25531	0.000346482		DIRAS3	0.00011		RTN3	2.01272	0.00014		DCI	-4.16787			AURKA	-10.0376			KIAA0100	-11.4778				SMC4	-6.91937				ELF5	-5.66105			KIAA1822	-2.96575			LOH12CR1	0.0114568			CSN1S1	0.0415211
TTC14	0.000261993			TPRKB	1.77936	0.000374392		CABLES2	0.00012		DTYMK	2.08159	0.00017		TAF15	-4.14791			C20orf108	-10.0376			ART3	-11.3559				TRIM59	-6.91937				BCL11A	-5.55479			TNRC18	-2.96118			EPS15	0.0115706			ASAH2	0.0422812
ZNF654	0.000301997			SRP19	2.39459	0.000468158		DKFZP762E1312	0.00012		PRC1	1.59243	0.0002		LTB4DH	-4.1003			PLK4	-9.88427			C1orf75	-11.2031				CD97	-6.91065				CX3CL1	-5.51939			INMT	-2.94629			CARD14	0.0120161			FLJ40298	0.042527
ZFP30	0.000329219			ABCB7	2.08317	0.000474023		PKMYT1	0.00012		PSMD7	2.02698	0.00021		ZNF161	-4.07527			MMP1	-9.8752			DEPDC1	-11.1721				DDX39	-6.91065				LOXL4	-5.40936			SMPX	-2.91638			CYP1B1	0.0120767			LOC646767	0.0428043
METAP2	0.000339107			ZNF93	2.39335	0.00048071		ESPL1	0.00013		E2F7	1.88358	0.00026		ZNF83	-4.07178			STK4	-9.78343			ANLN	-11.0701				CKS2	-6.90705				KLF5	-5.21714			OR7A10	-2.8462			NRBP2	0.0127621			SEMG1	0.0429494
IAPP	0.000346482			ATP13A3	1.87823	0.000532425		HSPB1	0.00013		SAMD4B	2.14316	0.00026		BDKRB2	-4.05555			ASPM	-9.7438			KIF2C	-10.8661				MKI67	-6.88618				ADAM33	-5.17319			OR4D2	-2.81178			NAT9	0.0128433			PNPLA3	0.043417
TPRKB	0.000374392			C10ORF86	2.29039	0.000569795		TIMELESS	0.00013		IGFBP5	1.37339	0.00031		MGC5509	-3.99479			CKAP2L	-9.71391			MMP1	-10.8647				ENTPD7	-6.87616				SOX9	-5.16561			PHOSPHO1	-2.80089			GNG11	0.0129566			CALCA	0.0442395
TAF15	0.00038687			SYNE2	2.76747	0.000576773		AURKA	0.00014		CHD5	1.83087	0.00032		NLK	-3.90337			NUF2	-9.668			KIF4A	-10.8032				INTS8	-6.82395				CCR8	-5.16008			COX8C	-2.79442			C8A	0.0129854			ATXN7	0.0442799
NFE2L1	0.000404087			FAM116A	1.74653	0.000609872		RTN3	0.00014		TIMM17B	2.25433	0.00032		ALAD	-3.89119			DTL	-9.65107			KIF4B	-10.8032				KIF15	-6.81871				ROPN1	-5.07432			FAM47A	-2.78561			LIPA	0.0131986			FGF4	0.0443013
RUNX1	0.000448168			ADK	2.10096	0.000610069		DTYMK	0.00017		EBP	1.92373	0.00034		ITGBL1	-3.84403			DEPDC1	-9.64863			STIL	-10.788				INHBA	-6.80888				SASH1	-5.07301			ITGB1BP2	-2.75844			GPM6A	0.0133497			SLC5A9	0.0451803
LTC4S	0.000457411			APAF1	2.92828	0.000618876		FAM105A	0.00018		KIFC1	1.7551	0.00034		HSD11B2	-3.84258			KPNA2	-9.59117			KPNA2	-10.7866				ACBD5	-6.7969				PRM3	-5.00054			LYL1	-2.75246			AP1M2	0.0136408			ARG1	0.0454179
SRP19	0.000468158			DCUN1D1	1.93547	0.000650095		PRC1	0.0002		VEGFB	2.22242	0.00034		RAB14	-3.81274			WDSOF1	-9.58704			ASPM	-10.7632				STIL	-6.74323				PHLDA1	-4.99586			MORN3	-2.74217			TIMP1	0.0136555			HMP19	0.0455723
ABCB7	0.000474023			TRAPPC6B	3.31025	0.000659277		PSMD7	0.00021		SLC16A3	1.4673	0.00035		SEPW1	-3.72764			UBE2S	-9.51132			NCAPG	-10.7005				STK4	-6.73386				NFKBIZ	-4.96525			OLFML2B	-2.71091			FLJ90650	0.0137344			CD9	0.0457313
ZNF93	0.00048071			GOLGA8G	3.26954	0.000669665		ARHGEF3	0.00024		GPRC5D	4.25572	0.00044		ARPC2	-3.70629			CBX2	-9.45189			TTK	-10.6912				UHMK1	-6.72236				TGFB1I1	-4.92836			ITIH3	-2.70937			EGR2	0.0137991			HHIP	0.0458133
ATP13A3	0.000532425			KIAA1143	2.08541	0.000690776		CCDC28A	0.00026		NUSAP1	1.58007	0.00045		NDUFB8	-3.68322			INTS8	-9.41081			DTL	-10.6529				KPNA2	-6.70434				ID4	-4.88973			KIAA1189	-2.7058			FLJ21986	0.0139266			ALDOB	0.0458531
ADAM19	0.000563381			OAZ3	2.24421	0.000701202		E2F7	0.00026		TROAP	2.37278	0.00045		CHMP2A	-3.66374			STIL	-9.34555			PRPF40A	-10.6503				WHSC1	-6.68618				MEIS2	-4.86794			SMCR5	-2.6775			C14ORF37	0.01419			MYOC	0.046165
C10ORF86	0.000569795			PDCD10	1.88698	0.000724765		SAMD4B	0.00026		ADAM8	1.53788	0.00048		RHOQ	-3.64868			ACBD5	-9.28629			SYNCRIP	-10.5441				CENPE	-6.66907				LY6G5C	-4.86603			ADCK5	-2.66791			QSCN6	0.0143434			MGC26647	0.0463095
SYNE2	0.000576773			ZNF85	2.17024	0.000726583		RPL11	0.00027		COG8	1.9947	0.0005		RNASEL	-3.63963			H2AFZ	-9.20515			CD97	-10.5245				RAD23A	-6.57657				CHST9	-4.78444			GSTT1	-2.66422			TUBGCP6	0.0144583			CEL	0.0464466
UPF1	0.000579173			ZNF700	3.11888	0.000727418		CLEC2D	0.00029		NDUFA4L2	1.56284	0.0005		ABCA2	-3.62259			TRIM14	-9.11831			DDX39	-10.5245				CDCA3	-6.55799				SOX10	-4.77283			MTMR7	-2.65327			ASPN	0.0147081			GAB2	0.0466758
NCF1	0.000597571			RY1	3.6694	0.0007536		P2RY10	0.0003		MSMB	1.25465	0.00051		MCF2L	-3.61885			WHSC1	-9.09818			BLM	-10.3906				GNB3	-6.55799				GGN	-4.70509			USP44	-2.6198			LGALS12	0.0147267			RDH5	0.0471258
FAM116A	0.000609872			EEA1	2.51194	0.000791863		IGFBP5	0.00031		BIRC5	1.33684	0.00052		RHOA	-3.59172			BUB1	-9.07449			FAM83D	-10.3868				CEACAM5	-6.51392				GNE	-4.69453			PROX1	-2.61106			SYNPO2L	0.0148282			LOC205251	0.047156
ADK	0.000610069			BARD1	2.18817	0.000820888		CHD5	0.00032		PELI3	2.30974	0.00055		IRX2	-3.57375			KIF2C	-9.04219			SMC4	-10.3536				BUB1	-6.50219				ARL6IP2	-4.68636			DHFRP1	-2.59486			SRC	0.0148724			SUHW2	0.0471823
APAF1	0.000618876			RASA1	1.8732	0.000863102		TIMM17B	0.00032		UBE2C	1.54105	0.00055		TMEM19	-3.5404			CCNA2	-9.04171			TRIM59	-10.3536				CPSF6	-6.48188				NCALD	-4.63886			PIB5PA	-2.59456			GRK6	0.0153908			HMGA2	0.0471929
PSMD3	0.000624259			VPS13A	1.81449	0.000883948		EBP	0.00034		WDR62	1.96468	0.00059		C17ORF32	-3.53901			EXOSC9	-9.04171			CCNA2	-10.3195				MMP11	-6.40806				FOLR1	-4.62132			PMCH	-2.56552			SCAMP5	0.0154786			LOC284739	0.0472242
DCUN1D1	0.000650095			GPATC2	2.68749	0.000916287		KIFC1	0.00034		SLC27A3	1.65168	0.0006		VPS41	-3.53451			NCAPG	-9.02333			EXOSC9	-10.3195				BIRC4	-6.39073				CHGA	-4.6134			SUSD5	-2.55438			PSMB6	0.015785			BAAT	0.0472942
TRAPPC6B	0.000659277			HINT1	1.97077	0.000931503		VEGFB	0.00034		P4HA2	1.80011	0.00067		HAGH	-3.52166			NQO2	-9.01719			CKAP2L	-10.2139				KIAA0100	-6.37949				IFITM1	-4.61159			IL19	-2.51983			PPAP2C	0.0157883			FAM50B	0.0473954
GOLGA8G	0.000669665			PTPN11	2.77664	0.0009489		SLC16A3	0.00035		DTL	1.70347	0.00069		SYNJ2BP	-3.52014			POLE2	-8.88134			MTHFD2	-10.0316				NUF2	-6.37701				ENPP2	-4.59203			VAMP3	-2.51833			FAM120A	0.0158601			SLC35D3	0.047618
TMEM132D	0.000670197			CDC40	2.65494	0.000949204		C12ORF35	0.00036		PCA3	1.99074	0.00074		DNALI1	-3.51077			B3GALNT2	-8.8659			SLC4A5	-10.0316				ZNF294	-6.34591				ELK4	-4.57643			RBP4	-2.50732			SLC25A30	0.0163044			DKFZP564O0823	0.047886
KIAA1143	0.000690776			C8ORF40	1.80327	0.000966257		LIPT1	0.00037		UCKL1	2.6472	0.00076		CDH23	-3.49018			KPNB1	-8.84591			FAM72A	-9.97865				PSMA7	-6.34545				FMO2	-4.56951			MGA	-2.50218			NUP188	0.0163111			TTTY2	0.0479162
OAZ3	0.000701202			SASS6	1.96711	0.000995121		LTV1	0.00041		ADAT1	2.90133	0.00081		ANKRD50	-3.48713			MTHFD2	-8.83601			FAM72B	-9.97865				KIF2C	-6.32215				PEG3	-4.52748			WFDC1	-2.4969			CGGBP1	0.0164961			CSN2	0.0482067
PDCD10	0.000724765			SNRPG	1.88474	0.00104875		RPS25	0.00041		KIF22	1.90223	0.00082		CALM1	-3.47869			SLC4A5	-8.83601			ITCH	-9.6692				NCAPG	-6.31822				CTNNB1	-4.48667			TEX12	-2.49142			LOC285095	0.0165642			KRT10	0.0485648
ZNF85	0.000726583			LOC339745	2.08109	0.00108898		GPRC5D	0.00044		PCTK1	2.03694	0.00083		UTP14A	-3.4755			PSMA7	-8.83512			CASC5	-9.53797				IER3IP1	-6.30971				BOC	-4.48557			ZNF649	-2.46678			R3HCC1	0.0171552			MAK10	0.0486916
ZNF700	0.000727418			NSMCE2	1.92596	0.00111		NUSAP1	0.00045		HAL	1.564	0.00085		GPR98	-3.47406			HNRPA3	-8.80857			DCUN1D1	-9.52523				PRPF40A	-6.30871				LTF	-4.4486			TTTY13	-2.45697			FZD4	0.0171696			HSPC072	0.0487424
PREX1	0.000736659			C6ORF151	2.44779	0.00111517		TROAP	0.00045		APITD1	2.88116	0.00086		EVI1	-3.46677			UHMK1	-8.7973			KIF14	-9.42577				LAGE3	-6.26937				ATP6V0A4	-4.43234			AMBN	-2.44442			TRAF4	0.0174727			KIAA1239	0.0487635
RY1	0.0007536			KIF3A	2.33325	0.00114141		ZNF331	0.00046		YIF1A	2.14768	0.00086		SEC24D	-3.4592			KIF15	-8.77507			USP1	-9.39005				KIAA1333	-6.23987				IGFBP1	-4.43156			SLC5A2	-2.4193			ACO2	0.0176759			NPPB	0.0490708
SPHK1	0.000755021			C1QTNF2	3.17693	0.00117609		FLT3	0.00047		TGM4	1.91985	0.00087		TRPV1	-3.45409			GJB2	-8.70737			ATAD2	-9.36967				POLE2	-6.23413				POLR1E	-4.37073			CABP7	-2.41124			C4ORF15	0.0178932			ZNF80	0.04914
EEA1	0.000791863			LOC399818	2.15416	0.00118266		ZNF277	0.00047		ADAMTS7	1.56714	0.0009		MAST4	-3.44712			C1orf75	-8.64119			FOXM1	-9.3556				BOLA2	-6.2106				PDE9A	-4.33994			COLQ	-2.40304			SCGB2A1	0.0180481			PCDH10	0.0492426
BARD1	0.000820888			CGRRF1	2.2543	0.00122372		ADAM8	0.00048		GINS2	1.53361	0.00094		SORD	-3.44485			FANCI	-8.62359			ZFR	-9.31993				BOLA2B	-6.2106				RPL32	-4.33757			AURKC	-2.39962			ACVR1	0.0180883			TAS2R38	0.0492749
RASA1	0.000863102			FLJ40330	1.53819	0.0012431		MS4A7	0.00048		AARS	1.86798	0.00095		TMCO3	-3.43928			SNRPE	-8.57132			HRASLS	-9.29453				MAD2L1	-6.21008				C3	-4.32394			CMTM1	-2.38947			CCHCR1	0.0184038			GPD1	0.049441
VPS13A	0.000883948			LTV1	2.13882	0.00124798		BMP6	0.00049		RACGAP1	1.6506	0.00096		SEC22C	-3.43726			SNRPEL1	-8.57132			B3GALNT2	-9.26014				H2AFZ	-6.20396				HS2ST1	-4.31721			UNC45B	-2.36256			COL11A2	0.018435			SHC1	0.0496937
C20ORF103	0.000907546			FAIM	2.35901	0.00125717		COG8	0.0005		BRRN1	1.94493	0.001		KITLG	-3.42543			ENTPD7	-8.56323			TBCE	-9.26014				CEP55	-6.19957				DCHS1	-4.31636			VANGL2	-2.34485			LOC402110	0.018707			MYL4	0.0497002
GPATC2	0.000916287			PEX3	2.12493	0.00125835		NDUFA4L2	0.0005		DGAT1	2.19104	0.001		TCAG7.981	-3.41427			KIF14	-8.54701			CDCA3	-9.23051				CASC5	-6.18857				OGFR	-4.30535			IFI35	-2.34181			FUS	0.0187137			PCYT1B	0.0499669
HINT1	0.000931503			GLT28D1	2.61856	0.00129512		MSMB	0.00051		MLX	1.63472	0.001		SAR1B	-3.40937			TDO2	-8.53975			GNB3	-9.23051				ZNF641	-6.17741				EPN1	-4.30004			KIAA1274	-2.31846			LARS	0.0187141			ZNF79	0.049993
PTPN11	0.0009489			GPR180	1.67158	0.00130142		BIRC5	0.00052		SIGIRR	1.83366	0.001		MAP3K1	-3.39284			CASC5	-8.50799			WHSC1	-9.22022				ASPM	-6.16391				NFIB	-4.2679			NKX6-1	-2.30095			SRA1	0.0189927			DPPA3	0.0501402
CDC40	0.000949204			SCFD1	1.69787	0.00131106		PELI3	0.00055		SNORA9	1.81727	0.001		SEPT8	-3.39284			ANLN	-8.44098			MAD2L1	-9.10094				ELL3	-6.15594				MID1	-4.24951			PRAP1	-2.29433			MOSC1	0.0190775			LOC149643	0.0502933
C8ORF40	0.000966257			ZCCHC10	1.91216	0.00134669		UBE2C	0.00055		ABHD4	1.95731	0.0011		ALPK3	-3.37916			KIAA1333	-8.43442			KIF15	-9.05629				PDIA3	-6.15594				PADI2	-4.24863			PCDH1	-2.28624			DKFZP564N2472	0.0191672			SULT1C1	0.0503527
SASS6	0.000995121			EPOR	3.33483	0.00137702		RPS12	0.00058		CDCA3	1.50418	0.0011		OAZ2	-3.37915			TMEM118	-8.37434			SPAST	-8.98942				EZH2	-6.15581				CXCL5	-4.24697			CRISP2	-2.28418			ANKRD38	0.0191763			RP11-444E17.2	0.0503888
SNRPG	0.00104875			HSPC148	2.17644	0.00138536		WDR62	0.00059		DPP3	1.6838	0.0011		SUSD1	-3.37308			BLM	-8.34124			WDR12	-8.97307				DTL	-6.14883				SSBP4	-4.24463			HSD11B2	-2.27726			IQCB1	0.0191901			UCP1	0.0504431
MMP14	0.00105884			DNTTIP2	1.65338	0.00141421		PCM1	0.0006		RAE1	1.66267	0.0011		PHACTR4	-3.34923			CDCA3	-8.33075			FAM64A	-8.96867				WDR5	-6.1481				SLC11A2	-4.24403			ARMCX6	-2.27468			C12ORF51	0.0192028			GLYATL1	0.0504472
LOC339745	0.00108898			LETMD1	0.933362	0.00142181		SLC27A3	0.0006		RALY	3.18873	0.0011		IFT140	-3.3372			GNB3	-8.33075			H2AFZ	-8.96456				NQO2	-6.14637				ATP13A5	-4.2381			GNRH2	-2.26961			HELZ	0.0192197			MINPP1	0.0505753
NSMCE2	0.00111			TTLL7	2.01012	0.0014241		XCL2	0.00061		CCDC87	1.57068	0.0012		DYNLL1	-3.32866			ZNF294	-8.25096			GTPBP4	-8.95955				MTHFD2	-6.13115				LTB	-4.23536			TMEM86B	-2.26251			SUSD4	0.0192922			LAMB3	0.0507195
C6ORF151	0.00111517			SLC35E3	2.65254	0.00142783		TLR3	0.00062		HIST2H2BE	1.83166	0.0012		PRRX2	-3.31384			EZH2	-8.24753			IDI2	-8.95955				SLC4A5	-6.13115				EPHB3	-4.23298			IL8RB	-2.25853			CCL19	0.0192959			CHRDL2	0.0510021
KIF3A	0.00114141			FGFR1OP2	2.62339	0.00144252		GSTK1	0.00066		PSMA7	1.80842	0.0012		MGST2	-3.30293			THUMPD3	-8.22018			SNRPE	-8.92153				MMP1	-6.10637				NXN	-4.23069			SLC9A3R2	-2.23699			BAHD1	0.0193279			SLC22A2	0.0510179
C1QTNF2	0.00117609			RWDD3	1.82176	0.0014732		OBFC2A	0.00066		GNAS	1.76531	0.0013		TK2	-3.30002			WDR5	-8.20767			SNRPEL1	-8.92153				CKAP2L	-6.09199				MAPRE2	-4.19955			RPRML	-2.23403			CSNK2B	0.019401			NKX2-8	0.0511335
LOC399818	0.00118266			PTAR1	2.7262	0.00157079		P4HA2	0.00067		TK1	1.37467	0.0013		COL4A3BP	-3.28858			ATAD2	-8.18307			C13orf34	-8.89464				SRP72	-6.0911				PROM1	-4.14624			LRRC56	-2.23282			ZNF406	0.0194021			CLU	0.0512195
COL18A1	0.001212			FLJ32363	2.54563	0.00157518		DTL	0.00069		CKAP5	2.07586	0.0014		BAT1	-3.28449			CXCL10	-8.13407			DIS3	-8.89464				THUMPD3	-6.0785				MGMT	-4.13261			SMO	-2.22833			INPP1	0.019432			AADACL2	0.0516356
CGRRF1	0.00122372			C1D	1.75533	0.00158026		SSX2	0.00069		ORC6L	1.48925	0.0014		PTPN3	-3.28307			CACYBP	-8.10667			NARG1	-8.84993				ARL6IP1	-6.0711				RARRES2	-4.13197			ITK	-2.22688			NDUFS5	0.0195766			HHLA1	0.0517338
FLJ40330	0.0012431			RAD54B	2.41031	0.00160581		SLC22A2	0.00072		SART1	2.55969	0.0014		PLEK2	-3.27759			SNORD44	-8.09518			FANCI	-8.81497				NEK2	-6.03145				RIN1	-4.1218			ORAOV1	-2.22503			DUSP23	0.0195846			MGC33926	0.0517521
LTV1	0.00124798			MRPL35	2.81857	0.00161001		PCA3	0.00074		TNFRSF6B	1.9028	0.0014		NEO1	-3.26954			SNORD47	-8.09518			RALA	-8.75746				TMPO	-6.02111				PALMD	-4.11645			UGT2B4	-2.21604			TLR3	0.0197183			LOC642918	0.0517994
FAIM	0.00125717			CAMTA1	2.07667	0.00177038		UCKL1	0.00076		ZNF664	1.87366	0.0014		ILK	-3.26705			INHBA	-8.09405			EZH2	-8.70926				SNORD44	-6.02042				SPSB1	-4.07271			LHX8	-2.20788			NDUFB9	0.0197977			FLJ42486	0.0519534
PEX3	0.00125835			CDC7	2.21588	0.00183456		ADAT1	0.00081		CCNB2	1.47352	0.0015		SCAP	-3.26135			TTK	-8.07231			XPOT	-8.64933				SNORD47	-6.02042				SLC12A2	-4.06891			ZNF179	-2.20471			CLSTN3	0.0198213			LALBA	0.0520094
SIX5	0.0012755			LOC644053	1.98116	0.00188744		KIF22	0.00082		DKFZP761M1511	1.6468	0.0015		KCNJ8	-3.25546			EIF4A2	-8.06646			UBE2S	-8.64712				THOC3	-6.00697				AKAP1	-4.0603			KREMEN1	-2.20151			NID1	0.0198266			GTF2H1	0.0520364
GLT28D1	0.00129512			C1ORF52	1.8678	0.00191747		PNRC1	0.00082		DSCR6	1.95037	0.0015		FLJ40432	-3.24838			RFC4	-8.06646			SMC6	-8.63632				SGOL2	-6.00003				BTN3A1	-4.02121			SCNN1D	-2.19553			MRPL33	0.019983			DDC	0.052142
GPR180	0.00130142			LOC54103	2.58582	0.00196508		PCTK1	0.00083		EPS15L1	1.55366	0.0015		MED25	-3.23678			DCUN1D1	-8.0583			NDC80	-8.61214				B3GALNT2	-5.96191				CDKN2C	-4.01889			GPR19	-2.18141			TEC	0.0200626			TNPO2	0.0521633
TP53	0.00131104			ZNF594	1.94066	0.00197305		ORC3L	0.00084		HRAS	1.70642	0.0015		CORO2B	-3.23627			MAD2L1	-8.02558			CHAC2	-8.52909				TBCE	-5.96191				CSDA	-4.01734			TPTE	-2.18087			SCGB1D2	0.0201544			KIF17	0.0522012
SCFD1	0.00131106			VPS54	2.2386	0.0019733		HAL	0.00085		TM7SF2	1.79474	0.0015		SFRP2	-3.2321			CA5BL	-7.94328			KIAA1333	-8.52066				DEPDC1	-5.95567				RPS10	-4.00619			KRTHB4	-2.17834			TMEM136	0.0203085			RAPGEF3	0.052283
ZCCHC10	0.00134669			ZNF91	1.24231	0.00197379		APITD1	0.00086		PGK1	1.71128	0.0017		ROGDI	-3.22568			DERL1	-7.90519			ARL5B	-8.5133				WDHD1	-5.94848				ANXA8	-3.99016			P2RY14	-2.17801			ACO1	0.0203191			FAM19A2	0.0522988
EPOR	0.00137702			SDCCAG10	2.86111	0.00199635		YIF1A	0.00086		WFDC1	1.40298	0.0017		ATBF1	-3.2212			SCNM1	-7.89789			ACBD5	-8.49177				PAFAH1B3	-5.9444				ITGB7	-3.98919			SHF	-2.16139			FEZ1	0.0205476			DCAMKL2	0.0523027
HSPC148	0.00138536			C6ORF162	2.53127	0.00204084		TGM4	0.00087		HMOX1	1.46454	0.0018		PRKD1	-3.20782			MTDH	-7.87064			METTL8	-8.45689				H2AFV	-5.93935				RPS19	-3.98376			KIAA1772	-2.16072			TCF7	0.020567			SLCO1B3	0.0523294
DNTTIP2	0.00141421			ETAA16	2.01724	0.00212345		CCT6B	0.00088		LRP8	1.46936	0.0018		ETFDH	-3.20498			CDC6	-7.8551			PLK4	-8.44731				C16orf33	-5.89796				RPL12	-3.98338			MS4A5	-2.15615			SRPRB	0.0207151			KCNJ14	0.0523642
LETMD1	0.00142181			ABHD5	2.70985	0.00216999		TPT1	0.00088		PIP5K2C	2.17047	0.0018		CCDC74B	-3.19924			WDR12	-7.83857			GJB2	-8.43133				RHBDF1	-5.89796				MCHR2	-3.97539			CHST13	-2.15587			UQCRFS1	0.020752			GPM6A	0.0524749
TTLL7	0.0014241			CDCA1	1.55637	0.00217734		GOLGB1	0.00089		ABCB6	1.55558	0.0019		NFYB	-3.19868			AOF1	-7.82243			SNRPG	-8.42708				GPATCH2	-5.88561				CERK	-3.96836			OTX1	-2.15016			HIST2H2AA3	0.0208055			SLCO1C1	0.0525803
SLC35E3	0.00142783			ANXA1	1.2826	0.00218449		ADAMTS7	0.0009		DDX39	1.74497	0.0019		DKK3	-3.18817			DEK	-7.82243			COL10A1	-8.41919				FANCD2	-5.88117				EBF	-3.96293			FCER1A	-2.14714			TCN1	0.020867			PSRC2	0.0525993
FGFR1OP2	0.00144252			DCTN6	2.28729	0.00225168		PTD004	0.00091		KCNJ3	1.42441	0.0019		RCP9	-3.1852			FAM83D	-7.81835			C9orf30	-8.37063				CACYBP	-5.86717				SCOC	-3.96172			NPFFR1	-2.14491			FLJ25715	0.0208807			IGSF3	0.0526447
RWDD3	0.0014732			HSPA14	1.73275	0.00232898		TXLNB	0.00092		TP53I11	1.91817	0.0019		POLDIP2	-3.18154			SMARCC1	-7.80287			TMEFF1	-8.37063				ANLN	-5.86418				MFGE8	-3.95881			SCN10A	-2.14039			GPR64	0.0209695			KIAA0947	0.0526866
FLJ12886	0.0014981			FAM54A	2.00624	0.00233821		GINS2	0.00094		CENPA	1.41116	0.002		STX6	-3.17883			UGCGL1	-7.78972			UCHL5	-8.3541				FAM114A1	-5.86385				SLC26A4	-3.94904			PSG11	-2.13869			PROSAPIP1	0.0210355			DHX33	0.0528302
PTAR1	0.00157079			GDAP1	1.55605	0.00238561		AARS	0.00095		C20ORF172	1.90519	0.0021		SULT1A1	-3.17434			SGOL2	-7.77473			MYBL2	-8.34543				BLM	-5.85668				FUT7	-3.93181			SNAI1	-2.13734			LOC646865	0.0210709			OGDH	0.05288
FLJ32363	0.00157518			MDH1	2.33033	0.00244508		RACGAP1	0.00096		CORO1B	1.75967	0.0021		PRKG1	-3.16915			CCT3	-7.7655			CDC6	-8.34125				EME1	-5.85446				ACTL6B	-3.92783			ZNF154	-2.1234			DCX	0.0211192			SGCG	0.053
C1D	0.00158026			CCDC53	2.42266	0.00244704		BRRN1	0.001		SLC39A7	1.6111	0.0021		PRDM6	-3.16217			FAM49B	-7.73694			DYRK2	-8.33915				LRRC59	-5.85446				SIRPB1	-3.92373			MC4R	-2.12139			FOXG1B	0.021146			SERTAD1	0.0530078
RAD54B	0.00160581			GUCY1A2	2.04614	0.00250226		DGAT1	0.001		SLC9A2	1.28542	0.0021		UBE2Q2	-3.159			ILF3	-7.73058			GAPDH	-8.32702				UGCGL1	-5.85155				PARD3	-3.91692			ARF1P1	-2.12112			INSM1	0.0214129			DNM1DN11-6	0.0531689
MRPL35	0.00161001			CCDC41	2.10837	0.00256013		MLX	0.001		THBS1	1.6971	0.0021		SGCB	-3.14964			CCNE2	-7.71803			PNPT1	-8.32686				FAM122C	-5.80981				EPHA2	-3.90746			GDF5	-2.12073			ACCN4	0.0214898			MYOZ2	0.0531691
CILP	0.00175128			PRKAR2B	1.45479	0.00260778		SIGIRR	0.001		UBE2V1	1.73973	0.0021		TRIM32	-3.14368			SYNCRIP	-7.70856			KIF18A	-8.30422				PPP1R3D	-5.79031				DCN	-3.9054			LRRN5	-2.1138			PSPH	0.0215421			ZDHHC6	0.0531906
CAMTA1	0.00177038			KIAA1704	2.87326	0.00263774		SNORA9	0.001		CIT	1.49092	0.0022		IGFBP2	-3.14212			ISG15	-7.70465			SERBP1	-8.29706				CA5BL	-5.78831				ADAMTS9	-3.89988			NRGN	-2.10503			COBL	0.0217858			LARS	0.0531964
TGFB3	0.0018108			LOC130355	1.90405	0.00269611		ABHD4	0.0011		FBXO41	1.65176	0.0022		CAPN13	-3.128			FAM114A1	-7.69768			KIF11	-8.28796				COL11A1	-5.77819				WNK2	-3.89613			VMP	-2.10383			SERPINA1	0.0218496			PALMD	0.0533037
CDC7	0.00183456			PHIP	1.32487	0.00272715		ALDH6A1	0.0011		STIP1	2.20017	0.0022		FLJ12993	-3.11085			ITCH	-7.6844			RAD21	-8.26411				KIF21A	-5.76986				TRAV20	-3.8932			KLRB1	-2.09876			RAI16	0.0219633			ZP2	0.0534326
LOC644053	0.00188744			KIAA1799	2.56205	0.00277115		CDCA3	0.0011		POLD4	1.52173	0.0023		VEGFC	-3.10769			STMN1	-7.67588			NMU	-8.25522				SNRPE	-5.76699				KIF1B	-3.8876			PCDHB1	-2.09555			GPS1	0.0219817			NR4A1	0.0534845
C1ORF52	0.00191747			DKFZP686A10121	2.071	0.00278313		DPP3	0.0011		CENPN	1.43691	0.0024		RNF14	-3.10283			COL11A1	-7.64145			TRIM14	-8.25138				SNRPEL1	-5.76699				PDZK1IP1	-3.87665			HAND1	-2.0896			PIAS3	0.0219908			LOC150159	0.0535863
JMJD2A	0.00193304			ATP6V1D	2.16382	0.00278592		JMJD1C	0.0011		CFL1	2.02434	0.0024		NR1H4	-3.09969			NARG1	-7.58875			PAPD1	-8.21282				ZNF688	-5.7658				TMEM19	-3.87644			IL7	-2.08458			TACC3	0.0220717			GJB1	0.0536134
LOC54103	0.00196508			ZDHHC13	2.03705	0.00284683		RAE1	0.0011		TMEM16J	1.52979	0.0024		GOSR1	-3.08491			TMPO	-7.56326			NEK2	-8.19403				ZNF785	-5.7658				SFRP1	-3.8695			SPARCL1	-2.03029			DKK1	0.0222427			KIAA0125	0.0537591
ZNF594	0.00197305			TMEM106C	1.48833	0.00284785		RALY	0.0011		BCAR1	1.92544	0.0025		MFSD2	-3.08474			XPOT	-7.56206			CENPN	-8.17669				C1orf9	-5.75387				EYA2	-3.86753			GM2A	-2.0264			TUBB4	0.022261			UGT2B4	0.0537821
VPS54	0.0019733			HAT1	1.75599	0.00288163		TM4SF18	0.0011		CANX	1.92313	0.0025		CRYM	-3.08215			PARP1	-7.55094			CACYBP	-8.16345				ILF3	-5.73742				CSH1	-3.83821			LECT2	-2.02229			ARHGEF19	0.0223193			GABRE	0.053876
ZNF91	0.00197379			RAD1	2.15924	0.00289268		CCDC87	0.0012		HIST1H2BI	1.49946	0.0025		DKFZP761M1511	-3.08075			MCM10	-7.53851			BUB1	-8.16242				HSP90AA1	-5.72542				ZNF551	-3.83818			OSM	-2.02211			FAM89A	0.0223593			LOC391269	0.0538824
SDCCAG10	0.00199635			C6ORF55	2.3379	0.00289611		HIST2H2BE	0.0012		NCOR2	1.7542	0.0025		C11ORF61	-3.07928			FBXO5	-7.4715			COL11A1	-8.14527				HSP90AA2	-5.72542				EIF3S6	-3.83706			APOA4	-2.01813			FADS3	0.0223599			ST7OT1	0.0539134
C6ORF162	0.00204084			LOC132241	2.62853	0.00295286		JAK2	0.0012		P4HB	1.76966	0.0025		TSPAN31	-3.07925			METTL2A	-7.4403			C1orf31	-8.14457				LSG1	-5.69887				CCR6	-3.83671			NTSR1	-2.0152			DNASE1L3	0.0224499			LOC346653	0.0539887
ETAA16	0.00212345			HCG18	1.83708	0.0029611		KCNH2	0.0012		RAD21	1.43816	0.0025		CAMK2G	-3.07878			METTL2B	-7.4403			ZNF294	-8.13228				DTYMK	-5.69486				PSG10	-3.83276			MTNR1B	-2.01389			DTWD1	0.0224549			LOC643771	0.054028
ABHD5	0.00216999			BCAP29	2.46773	0.00298489		PSMA7	0.0012		C14ORF122	1.90759	0.0026		IFNGR2	-3.07719			ISG20L2	-7.43214			GARS	-8.12286				FAM49B	-5.69407				RNF144	-3.80638			HCRT	-2.00594			ITM2A	0.0225216			NFE2	0.0540908
CDCA1	0.00217734			HTLF	1.41115	0.00299936		RWDD3	0.0012		GAGE1	1.91732	0.0027		SULT1A2	-3.07257			NEK2	-7.42212			TMEM118	-8.08254				CCT3	-5.66823				LMO4	-3.80161			IGSF22	-2.00381			WDR40B	0.0225791			C17ORF67	0.0542788
ANXA1	0.00218449			ZNF644	1.70718	0.00300856		ERICH1	0.0013		PPP1CA	1.56325	0.0027		GLT8D2	-3.07187			KIF18A	-7.42078			PSMA7	-8.06686				PARP1	-5.65382				SBF1	-3.80137			ARMETL1	-2.00022			PALLD	0.0225965			SLITRK5	0.0544494
KREMEN1	0.00220244			PPIL3	2.18237	0.00302961		FAS	0.0013		QSCN6L1	1.58296	0.0027		KLHL2	-3.07047			CHAC2	-7.40704			POLE2	-8.04171				TTK	-5.62932				CD59	-3.79776			DEPDC4	-1.99696			RBMY1A1	0.0228235			HBD	0.0546339
COL5A1	0.00224152			VPS29	2.25804	0.00310728		GNAS	0.0013		SPBC25	1.53846	0.0027		HDGFRP3	-3.06452			H2AFV	-7.39766			STK4	-8.03586				C1QL4	-5.61982				MFSD4	-3.79311			TMPRSS11D	-1.99603			DCC	0.0229131			RBP5	0.0547069
DCTN6	0.00225168			MGC39518	2.23031	0.00312		RPS7	0.0013		TALDO1	1.92433	0.0027		GJA1	-3.06405			NDC80	-7.39636			GART	-8.02368				TROAP	-5.61982				APOL5	-3.79148			FGF22	-1.9864			PMP22	0.0229341			NAT2	0.0547346
LOC374491	0.00232858			MTF2	2.90091	0.00312579		TBC1D4	0.0013		PIR	1.50988	0.0028		SLCO1C1	-3.05326			DHX9	-7.369			WDSOF1	-8.02243				DIAPH3	-5.61545				PLXNA2	-3.77276			SEMG1	-1.97418			ATP13A5	0.0229648			ARMETL1	0.0547811
HSPA14	0.00232898			KBTBD3	2.14959	0.00313135		TK1	0.0013		ACE	1.41901	0.0029		MED18	-3.05118			CXCL11	-7.36654			RNASEH1	-7.99007				C12orf35	-5.574				SYVN1	-3.7678			MYOT	-1.95774			LRRC17	0.0229656			PLA2G4C	0.0547907
FAM54A	0.00233821			TMEM126B	1.77182	0.00315432		CKAP5	0.0014		CCT5	1.69455	0.003		ADCY6	-3.05065			GARS	-7.36096			PHF19	-7.93998				MCM10	-5.56483				ST5	-3.75911			TBX22	-1.94165			SHKBP1	0.0230538			MPP2	0.0548095
APP	0.00235446			SERINC1	1.59802	0.00315647		DLX2	0.0014		CMKOR1	1.3519	0.003		DC-UBP	-3.04987			FOXM1	-7.35044			CA5BL	-7.92093				FANCB	-5.55737				ACHE	-3.74398			WBSCR27	-1.9331			HAO2	0.0231273			LOC641518	0.0548486
B3GALT6	0.00236152			CNBP	2.31187	0.0031769		MGC7036	0.0014		DNM1	2.63863	0.003		SH3PX3	-3.04889			GPATCH2	-7.33937			EGLN1	-7.90627				PUS7L	-5.53384				FBXW7	-3.73791			MAP1LC3C	-1.93286			RPL35A	0.0231546			LIPF	0.0548634
GDAP1	0.00238561			PTPN12	2.29513	0.00318299		ORC6L	0.0014		E2F2	1.4596	0.003		FBXL5	-3.04781			DYRK2	-7.27165			PBK	-7.88273				SNORA74A	-5.52917				PYGB	-3.73685			SERPIND1	-1.92883			SGCE	0.0231654			SEMG2	0.0548944
MDH1	0.00244508			NFATC3	3.20677	0.00318428		SART1	0.0014		HBEGF	1.74009	0.003		LIMS1	-3.04669			TBCE	-7.25068			THUMPD3	-7.87139				PRR15	-5.51537				MALL	-3.7147			IFNB1	-1.91769			FLJ10154	0.0231824			NGFR	0.0549114
CCDC53	0.00244704			YIPF4	1.95099	0.00323722		TNFRSF6B	0.0014		ARFGAP1	1.91898	0.0031		FA2H	-3.04323			HSPH1	-7.23595			FBXO5	-7.83644				ATAD2	-5.50989				SLC18A2	-3.68758			GNAT2	-1.91372			IQSEC3	0.0237047			CDH18	0.054963
ABHD4	0.00247394			HISPPD1	2.40017	0.00329836		ZNF664	0.0014		INPPL1	1.80577	0.0031		FLOT1	-3.03744			SPAST	-7.21464			EIF4A2	-7.83099				TMEM118	-5.50293				LOX	-3.68085			SPG21	-1.91332			ZNF434	0.0237264			DNAI2	0.0549997
GUCY1A2	0.00250226			KIAA2026	1.62407	0.00348215		CCNB2	0.0015		SMG5	2.10216	0.0031		PDE8B	-3.03222			PPP1R3D	-7.21267			RFC4	-7.83099				EIF4A2	-5.49849				SLC6A16	-3.67985			FOXJ1	-1.91087			PLA2G4C	0.0237502			LOC92270	0.0550783
AGMAT	0.0025425			PSMC6	1.65151	0.00349287		DKFZP761M1511	0.0015		HIST1H1C	1.24434	0.0032		IDS	-3.03134			LRRC41	-7.20904			CENPA	-7.79748				RFC4	-5.49849				SHANK2	-3.67823			TMEM16C	-1.90594			ZNF550	0.0238596			RIPK3	0.0551725
CCDC41	0.00256013			SELK	1.9557	0.00351945		DSCR6	0.0015		HIST1H2BH	1.55088	0.0032		MGC42367	-3.03125			RAD54L	-7.20904			MTDH	-7.79373				CCDC125	-5.49358				EHF	-3.67449			IL27	-1.89974			KCNK7	0.0238946			DMP1	0.0552047
HSF2BP	0.00259298			PHTF2	3.00478	0.00353931		EPS15L1	0.0015		FAM80A	1.37024	0.0033		FYCO1	-3.02619			METTL8	-7.16396			CAMK2N2	-7.76882				B4GALT3	-5.48668				ABCF2	-3.67347			CTSW	-1.89925			LAPTM4B	0.0239462			DCHS2	0.0552625
PRKAR2B	0.00260778			TNFSF13B	1.43405	0.00354046		HRAS	0.0015		SULT1C2	1.84538	0.0033		LOC643125	-3.01665			KIF11	-7.15812			ECE2	-7.76882				PPOX	-5.48668				SIX2	-3.66401			MX2	-1.89847			H2AFJ	0.0240383			ERCC5	0.0552861
ISLR	0.00262013			C4ORF27	2.65283	0.00356977		RCSD1	0.0015		CENPM	1.45905	0.0034		NEK4	-3.01505			C2orf60	-7.15316			CCNE1	-7.76612				SFXN1	-5.48084				UBASH3A	-3.65944			SLC10A2	-1.89105			PTENP1	0.0240872			SPAG17	0.0553362
KIAA1704	0.00263774			DCT	2.28639	0.00367427		TM7SF2	0.0015		SAC3D1	1.77403	0.0034		ERGIC1	-3.00542			NBN	-7.12419			POGZ	-7.74874				TDO2	-5.46085				CMTM2	-3.65233			PHLDB3	-1.8863			BRMS1	0.0242186			KRT75	0.0553571
LOC130355	0.00269611			STXBP3	1.61987	0.0037639		HSA9761	0.0016		CDK9	2.89205	0.0035		PITPNC1	-2.99906			RALA	-7.11925			PSMB4	-7.74874				DHX9	-5.46074				TANK	-3.64961			OLFML2A	-1.88445			C14ORF102	0.0242309			LOR	0.0553848
PHIP	0.00272715			LOC400986	1.05709	0.00381881		KIAA1219	0.0016		CTSL2	1.34564	0.0035		ZNF609	-2.99709			DAP3	-7.11213			CDCA8	-7.7073				KIF14	-5.45124				CFD	-3.64636			NDST2	-1.8824			HCN3	0.0242691			SIAH1	0.0554537
KIAA1799	0.00277115			LOC90624	2.37328	0.00382279		SNX4	0.0016		DIAPH3	1.44272	0.0035		F2RL1	-2.99371			HSP90AA1	-7.10969			TDO2	-7.68634				CXCL10	-5.43987				IQCC	-3.64583			SEPT3	-1.88187			ABCA5	0.0242748			MAGEC2	0.0555822
DKFZP686A10121	0.00278313			GMNN	1.67284	0.00385155		CCNC	0.0017		NDUFS6	1.74129	0.0035		NDUFB4	-2.9867			HSP90AA2	-7.10969			POLR2D	-7.6859				TRIM24	-5.42842				SYNCRIP	-3.64252			CARD10	-1.87138			HS6ST3	0.0243284			ATP2B4	0.055678
ATP6V1D	0.00278592			ITGA4	2.28699	0.00385794		HMGN3	0.0017		SLC1A5	1.70848	0.0035		EEF1B2	-2.98604			USP1	-7.10464			CCT3	-7.65093				ADAM29	-5.42206				SLPI	-3.63769			ATXN7L2	-1.86773			CTRB1	0.0244019			SPATS1	0.0557479
OLFML2A	0.00278776			GOPC	2.0844	0.00385943		PGK1	0.0017		SPAG5	1.35372	0.0035		FMOD	-2.98582			SPC25	-7.09575			NFE2L3	-7.64156				GRIK2	-5.40755				RPL34	-3.62485			SOX8	-1.86293			HSPC023	0.0244551			PDE1A	0.0557594
PARVB	0.00283214			NEDD1	2.5401	0.00391347		WFDC1	0.0017		IGSF1	1.18694	0.0036		DRD5	-2.9831			C13orf34	-7.08668			ISG15	-7.63787				C16orf14	-5.40622				CAMK2B	-3.62145			ZNF124	-1.8604			PLA2G1B	0.0244879			A4GNT	0.055818
ZDHHC13	0.00284683			HBXIP	2.03305	0.00393156		ABCB1	0.0018		NPEPL1	1.63698	0.0037		CYS1	-2.98155			DIS3	-7.08668			SPC25	-7.6342				AKAP6	-5.40398				RPS8	-3.61373			CRNN	-1.8557			LOC388114	0.0245176			FLJ90680	0.0558953
TMEM106C	0.00284785			ZNF331	2.194	0.00396227		HMOX1	0.0018		TPD52L2	1.82232	0.0037		CDH11	-2.98004			MYBL2	-7.0858			LAMP3	-7.59091				NCOA3	-5.39007				COQ6	-3.6102			RNF168	-1.85219			IGSF9	0.0247652			FABP2	0.055929
HAT1	0.00288163			UGP2	1.86825	0.00403405		LRP8	0.0018		PLP2	1.95962	0.0038		TOM1L2	-2.97917			NMU	-7.04879			CNIH4	-7.5609				CCNA2	-5.38963				TGFA	-3.60561			GPR35	-1.84799			PDGFRL	0.0248275			FLJ30064	0.0560247
RAD1	0.00289268			CPNE6	2.96498	0.00417952		PEX3	0.0018		RASSF7	1.70316	0.0038		CLEC11A	-2.97798			SRP72	-7.02954			ENTPD7	-7.55445				EXOSC9	-5.38963				CTSS	-3.59744			OR5K1	-1.84606			PYCR1	0.0248356			DNAJB14	0.0560409
C6ORF55	0.00289611			ARV1	2.1876	0.00423615		PIP5K2C	0.0018		CIAPIN1	2.03952	0.0039		KIF15	-2.97028			C8orf53	-7.02057			KIAA1128	-7.55234				CCAR1	-5.38685				EDNRB	-3.58566			ALLC	-1.84396			CYP27A1	0.0249205			SYNPO2L	0.0560472
THRAP4	0.00292948			UQCRH	1.75208	0.00443521		RPL5	0.0018		RRM2	1.31999	0.0039		MFN2	-2.96262			PHF19	-7.01898			CPSF2	-7.5437				CSE1L	-5.38023				HSD17B2	-3.58233			ZNF668	-1.83686			FLJ44635	0.0251562			ZNF568	0.0560483
LOC132241	0.00295286			DERL2	2.22767	0.00445521		ABCB6	0.0019		SCG5	1.4538	0.004		PIB5PA	-2.96088			C12orf35	-6.98915			SAE2	-7.54154				PBK	-5.37965				HIST1H2BC	-3.57407			SALL1	-1.83263			LOC390940	0.0252419			AKT2	0.0562357
HCG18	0.0029611			MNAT1	1.72634	0.00449318		AKAP7	0.0019		CENPB	1.9465	0.0041		STX2	-2.9591			CDC25C	-6.98006			SLC7A5	-7.53036				WDR12	-5.37595				TINAGL1	-3.56535			TTYH3	-1.82594			ZNF571	0.0253615			DKFZP564C196	0.0562699
BCAP29	0.00298489			ZCSL3	2.20405	0.00449608		DDX39	0.0019		GRN	1.81575	0.0041		TEGT	-2.95717			ARL5B	-6.97266			AOF1	-7.52455				CEP27	-5.37007				IFIH1	-3.55028			ZMYND10	-1.81915			RPL34	0.0254277			NKX2-2	0.056312
HTLF	0.00299936			TIGD7	1.90481	0.00460353		FLJ20184	0.0019		MMD2	2.31921	0.0041		CA2	-2.95711			C9orf30	-6.96697			DEK	-7.52455				DERL1	-5.34221				SLIT3	-3.54133			GPR75	-1.81834			CACNA2D4	0.025452			FSTL3	0.0563938
ZNF644	0.00300856			MAGEA3	1.09796	0.00469382		KCNJ3	0.0019		POP1	1.58023	0.0041		EDG3	-2.95123			TMEFF1	-6.96697			FAM114A1	-7.52392				NBN	-5.34174				CSNK2A1	-3.53948			WDR60	-1.81664			ALG1	0.0255078			FNDC8	0.0564405
PPIL3	0.00302961			FANCM	2.16826	0.00470855		KIAA0274	0.0019		ADRBK1	1.69997	0.0043		PLAT	-2.94957			ZFR	-6.95982			ACTL6A	-7.51541				PAICS	-5.34162				TLR2	-3.53944			LYZL1	-1.80618			SH2B2	0.0256077			TMPRSS11E	0.0564784
VPS29	0.00310728			XRCC6BP1	2.00961	0.0048095		MGC39584	0.0019		CDH15	1.71415	0.0044		PELO	-2.93848			PBK	-6.95442			MRPL47	-7.51541				GGPS1	-5.33351				MLL	-3.53463			RGSL1	-1.80522			NFKBIL1	0.0256608			KRT20	0.0564967
MGC39518	0.00312			C6ORF173	1.20432	0.00482188		THEX1	0.0019		CTSD	1.44876	0.0044		FAM111B	-2.93706			FAM64A	-6.95416			CCT6A	-7.51505				DCUN1D1	-5.32012				GBP1	-3.53103			CNBD1	-1.80213			FAM43A	0.0256788			DKFZP434A0131	0.0565166
MTF2	0.00312579			SR140	2.91688	0.00485933		TP53I11	0.0019		KIAA0406	1.78182	0.0044		DHRSX	-2.93316			RAD23A	-6.95141			C2orf60	-7.50272				FLAD1	-5.31657				GDF3	-3.52755			ATXN3L	-1.79444			ACAA1	0.025716			LGALS14	0.0566099
KBTBD3	0.00313135			ZRANB1	2.8376	0.00486598		WDR78	0.0019		FLJ22531	1.34863	0.0045		TMEM86A	-2.93265			FAM72A	-6.91322			FAM49B	-7.50071				CCNE2	-5.31344				KCNK16	-3.52461			KCNT2	-1.7944			SEMA6D	0.0257667			PPP1R3A	0.0566317
C10ORF26	0.00313161			SAMSN1	0.955555	0.00489616		APPL	0.002		GDI1	1.61829	0.0045		TP53	-2.93089			FAM72B	-6.91322			DIAPH3	-7.48297				CIT	-5.31073				EGFR	-3.52258			TAF7L	-1.79344			GALK1	0.0257803			TMEM35	0.0567217
TMEM126B	0.00315432			SIP1	2.2002	0.00494174		CENPA	0.002		ELMO3	1.48361	0.0046		HNT	-2.92002			PAICS	-6.91034			ILF3	-7.46751				AFF4	-5.30278				CXCL2	-3.51934			SRMS	-1.78923			HTRA2	0.0258166			CABP2	0.0568362
EPS15L1	0.00315557			ALG6	1.87242	0.00495996		CRBN	0.002		ALOX12	2.22338	0.0047		COL23A1	-2.91898			GART	-6.90853			CXCL10	-7.46251				CSNK2A1	-5.29624				PBX2	-3.51848			CCL26	-1.78155			DKFZP761B107	0.0258676			C1ORF185	0.0569519
SERINC1	0.00315647			USP1	1.31707	0.00496215		C20ORF172	0.0021		CPT1A	1.57247	0.0047		TBC1D15	-2.91873			APOL6	-6.90703			ESPL1	-7.439				CSNK2A1P	-5.29624				ELAVL4	-3.50021			POU3F4	-1.77317			ZNF91	0.0259924			SCN4A	0.0569875
C10ORF72	0.00316449			ANAPC10	2.56946	0.00498746		CORO1B	0.0021		CYP27B1	2.23467	0.0047		PON2	-2.91732			FANCD2	-6.90501			PSMD14	-7.43683				NARG1	-5.29399				KRTAP3-3	-3.49942			UMOD	-1.77186			TPI1	0.0260115			C15ORF48	0.0569905
CNBP	0.0031769			MSH2	1.89239	0.00501032		LOC125893	0.0021		PNKP	1.73374	0.0047		GLI2	-2.91308			ABHD2	-6.89166			LRP12	-7.43555				METTL2A	-5.29002				CLDN10	-3.4964			SERPINA2	-1.77005			AZI1	0.0260149			SCMH1	0.0570267
PTPN12	0.00318299			HFE	1.23898	0.00519409		SLC39A7	0.0021		ZDHHC22	1.27505	0.0047		FLJ20209	-2.90424			CENPN	-6.8908			SCNM1	-7.43205				METTL2B	-5.29002				GYLTL1B	-3.48863			IGJ	-1.76362			TAPBPL	0.0261433			GJA8	0.0570423
NFATC3	0.00318428			LRRC37A	1.68901	0.00522624		SLC9A2	0.0021		PAX8	2.25978	0.0048		SLC27A3	-2.89331			PRPF40A	-6.88323			TRIP13	-7.42546				RAD21	-5.27685				PDCD11	-3.48737			HHAT	-1.76019			TMEM127	0.0262896			C1ORF102	0.0570757
YIPF4	0.00323722			IFT81	1.55164	0.00523248		THBS1	0.0021		SS18L1	1.74803	0.0048		ANKRD25	-2.89119			GTPBP4	-6.88044			CENPL	-7.37525				HSPH1	-5.27358				PPP1R1B	-3.47544			PLEKHO1	-1.75981			UBL4B	0.0263634			DSC1	0.0571238
HISPPD1	0.00329836			CROP	1.50903	0.00524312		UBE2V1	0.0021		DHCR7	1.4085	0.0049		PIGT	-2.88823			IDI2	-6.88044			CBX3	-7.37474				CDC25C	-5.26806				TFAP2C	-3.47013			OR2T2	-1.75487			CDK8	0.0264084			MLN	0.0571764
KIAA2026	0.00348215			ID2B	1.62627	0.00530622		CIT	0.0022		FUT1	1.69215	0.0049		ERG	-2.88511			CSE1L	-6.86504			NUDT5	-7.3531				ZFY	-5.242				TGFB2	-3.46766			HSD3B2	-1.75297			ORM1	0.0264571			SLC37A4	0.0571785
PSMC6	0.00349287			GK	2.69533	0.00532689		FBXO41	0.0022		HADHSC	1.26529	0.0049		PTCD2	-2.88452			MMP11	-6.85794			UCK2	-7.33766				AHCTF1	-5.23641				CLDN15	-3.4569			KCNA6	-1.75009			UGT2B10	0.0265395			RP3-377H14.5	0.0572503
SELK	0.00351945			MITD1	1.88064	0.00536744		FLJ43080	0.0022		CDKN2C	1.56179	0.005		SLC2A2	-2.87808			SNRPG	-6.83548			RRP15	-7.31516				AHCTF1P	-5.23641				TMPRSS2	-3.44104			COL1A2	-1.74923			CILP2	0.026543			OR2H2	0.0572599
PHTF2	0.00353931			PPP1R2	1.66272	0.00547578		RPL24	0.0022		C15ORF42	1.41024	0.0051		IFT20	-2.87563			S100P	-6.83082			RIF1	-7.28233				KIF11	-5.2225				PARP10	-3.43948			ELOF1	-1.74089			SOX13	0.0268039			FLJ32569	0.0573093
TNFSF13B	0.00354046			CD58	2.02088	0.00549529		STIP1	0.0022		CR1	2.10286	0.0051		C20ORF51	-2.87394			HRASLS	-6.82699			ZNF184	-7.28139				MTDH	-5.1992				IL3RA	-3.43388			MYH1	-1.73937			ZNF346	0.026872			KIAA0100	0.0573472
C4ORF27	0.00356977			NOL7	2.26653	0.0055017		TBC1D8	0.0022		HIST1H2AD	1.53499	0.0051		ACOT9	-2.87023			MIPOL1	-6.81254			RPL39L	-7.28006				DAP3	-5.19397				TNFAIP2	-3.43091			CYSLTR2	-1.73642			PI4K2B	0.0268908			LOC283624	0.057361
COL4A2	0.00365694			PPP2R5E	2.09966	0.00553068		ZNF627	0.0022		ZWINT	1.49259	0.0051		CYP3A4	-2.8684			RAD21	-6.76264			SGOL2	-7.26514				S100P	-5.19354				PHACTR2	-3.4246			P2RY6	-1.72753			UNC84B	0.0268966			CTRB1	0.0573882
DCT	0.00367427			HMGN3	1.42877	0.00556912		ZNF93	0.0022		BDKRB2	1.53464	0.0052		SCNN1A	-2.86727			APOBEC3B	-6.75528			EME1	-7.25128				PHF19	-5.18512				RUNX3	-3.42279			SLC38A5	-1.71996			KLHL18	0.026914			STMN2	0.0574339
IGFBP4	0.00371874			ZNF613	1.8593	0.00557582		POLD4	0.0023		ITPKA	1.71793	0.0052		PRRG2	-2.85428			CPSF6	-6.75098			LRRC59	-7.25128				ENC1	-5.17904				HOXA4	-3.42097			SFTPG	-1.71993			STK11	0.0269375			CYP8B1	0.0574624
SHKBP1	0.00375346			SLC4A1AP	3.48682	0.00558119		PPWD1	0.0023		TMEM8	1.52694	0.0052		LIPC	-2.84324			RIPK2	-6.73087			RBM34	-7.23913				RMI1	-5.17569				HES4	-3.41747			RHBDL1	-1.71349			C19ORF24	0.0270329			MGC33530	0.0575039
STXBP3	0.0037639			AADACL1	2.01818	0.00568444		CENPN	0.0024		ATXN2L	1.69075	0.0053		ZNF395	-2.84091			PDXK	-6.72258			NBN	-7.22914				ISG15	-5.16957				NFIX	-3.41714			WFDC10A	-1.7056			CXCL13	0.0270399			FLJ25439	0.0576919
PTPRM	0.00381233			SSR3	1.75011	0.00580897		CFL1	0.0024		PPFIA3	1.82246	0.0053		DNASE1	-2.83968			CENPL	-6.71884			C1orf107	-7.21659				MMP13	-5.1677				CD79B	-3.40641			RAG1	-1.7015			TMEM54	0.0270971			FBXL13	0.0578024
LOC400986	0.00381881			RASA2	1.80274	0.00586178		DDX20	0.0024		SQSTM1	1.75802	0.0053		ETFB	-2.83733			SRPK1	-6.68823			ZIC1	-7.19984				ABHD2	-5.16723				PAK3	-3.40246			NDN	-1.69373			KBTBD10	0.0271044			MGC14425	0.0578931
LOC90624	0.00382279			TIPRL	1.8584	0.00587224		LILRA2	0.0024		COL4A2	1.64504	0.0054		CRTAP	-2.83265			RSAD2	-6.66293			APOBEC3B	-7.15704				CXorf38	-5.16524				COL27A1	-3.38197			NTN2L	-1.69114			NFYC	0.0271278			RP11-162I21.1	0.0579656
MLL4	0.00383603			NT5C3	1.55283	0.00588887		NACA	0.0024		CPT1B	1.48035	0.0054		TMEM15	-2.82897			RAB3IP	-6.65541			SRPK1	-7.15615				LYNX1	-5.16183				SCARA5	-3.37624			CA14	-1.69104			ZNF692	0.0272097			LIX1	0.0579753
GMNN	0.00385155			CCDC102B	1.72895	0.00589498		PNRC2	0.0024		DKFZP564C196	2.47431	0.0054		C6ORF125	-2.82366			NUDT3	-6.64662			UBE2T	-7.15142				SMARCC1	-5.15473				P2RY13	-3.37528			FOXI1	-1.69092			EXOSC4	0.0273862			GSTT1	0.058034
ITGA4	0.00385794			LOC643011	1.89892	0.00597896		TMEM16J	0.0024		H2AFX	1.52554	0.0054		GPC1	-2.81315			PNPT1	-6.64026			DLEU1	-7.15031				C11orf48	-5.14197				CXCL3	-3.37447			RAB34	-1.68234			C8ORF61	0.0274181			SRPR	0.058038
GOPC	0.00385943			AIF1	1.58783	0.0061224		ZNF443	0.0024		PDE2A	1.4582	0.0054		PLA2G10	-2.80992			ZNF688	-6.63945			NQO2	-7.1159				GPR37	-5.13314				KCNN2	-3.36776			CHGA	-1.68048			DISC1	0.027505			PRG2	0.0580587
NEDD1	0.00391347			SOS1	1.44285	0.00615366		ZNF625	0.0024		HSPA5	1.86909	0.0055		PDLIM3	-2.80914			ZNF785	-6.63945			AZI2	-7.11114				NUFIP2	-5.12996				DBI	-3.36554			USP26	-1.67224			TEAD4	0.0275113			RNF149	0.0581085
HBXIP	0.00393156			C9ORF80	2.36026	0.00623606		BCAR1	0.0025		LOC285286	2.09635	0.0055		SH3BP4	-2.80541			ESPL1	-6.62804			TCEB3	-7.1062				FAM83D	-5.12868				ZNF701	-3.36485			REG1B	-1.66773			SIAH1	0.0275816			CAMKV	0.0581157
SHRM	0.00393697			FAM3C	1.48478	0.0062411		CANX	0.0025		LOC643517	1.6497	0.0055		GPC4	-2.80369			IER3IP1	-6.61716			CAMSAP1L1	-7.10385				SCNM1	-5.10516				GGA2	-3.35923			HILS1	-1.66667			ANPEP	0.0278143			ZCCHC2	0.0581327
RNF44	0.00395792			MAGI1	2.03678	0.00632131		GCC2	0.0025		PAPLN	2.39645	0.0055		KCNE3	-2.80111			CIAO1	-6.60115			EXO1	-7.09631				BBS1	-5.09827				SP1	-3.35877			SPHK2	-1.6604			MAGEC2	0.0278422			LOC402110	0.0581532
ZNF331	0.00396227			ASF1A	1.45313	0.00636648		GLTSCR2	0.0025		TMEM35	2.02684	0.0055		GABPB2	-2.799			CSNK2A1	-6.59552			DAP3	-7.09039				DPP3	-5.09827				PFKFB3	-3.35017			PCSK4	-1.65612			ZNF80	0.0278757			SAA1	0.0582251
UGP2	0.00403405			ZNF138	1.37322	0.00637646		GNG7	0.0025		RAG1AP1	1.61087	0.0056		ANXA2	-2.79573			CSNK2A1P	-6.59552			MCM10	-7.07947				PRIM2	-5.09609				VGLL1	-3.34694			MYH2	-1.65082			BHLHB5	0.0279046			PRKAG3	0.0582323
ST6GALNAC6	0.00414423			XPA	2.38845	0.0064502		HIST1H2BI	0.0025		TACC3	1.7584	0.0057		ANKRA2	-2.79411			SLC7A5	-6.59236			GEMIN6	-7.07926				RSAD2	-5.08731				IVNS1ABP	-3.3426			ZNF575	-1.64815			CSRP1	0.0279271			FLJ20209	0.0583119
CPNE6	0.00417952			DNAJC19	1.66416	0.00650829		NCOR2	0.0025		YTHDF1	1.72978	0.0057		FBXL2	-2.79103			BIRC4	-6.5885			CTPS	-7.07647				C16orf59	-5.08636				HHLA2	-3.3395			CDH24	-1.64558			KLHL22	0.0280847			MYO15B	0.0583848
HTRA3	0.00419076			ZNF577	2.12111	0.00659167		P4HB	0.0025		ABHD12	1.62261	0.0058		PNMT	-2.78933			EPRS	-6.574			NUCKS1	-7.07601				TIMELESS	-5.08598				TMEM56	-3.33458			ABHD9	-1.64498			ZMPSTE24	0.0281118			SNCG	0.0584592
NOL5A	0.00420068			LOC125893	2.08551	0.00660012		PPP2R5C	0.0025		RBP1	2.06299	0.0058		ATP5B	-2.78891			NUCKS1	-6.5673			EIF2C2	-7.05268				COX5A	-5.07941				USP44	-3.33178			S100A7	-1.64102			ZDHHC14	0.0281333			HORMAD2	0.0584628
ARV1	0.00423615			SUHW4	1.87633	0.0066501		RAD21	0.0025		KIF20A	1.39711	0.006		HLA-DPB1	-2.78604			TTC13	-6.56554			SMARCC1	-7.037				NFATC2IP	-5.07844				APOL6	-3.32951			COL22A1	-1.62885			DNMT3A	0.0281869			NIT1	0.0585025
ODF3	0.0043676			NR3C1	1.30414	0.00676599		C14ORF122	0.0026		VANGL1	1.58485	0.006		C10ORF59	-2.78595			AKAP6	-6.52898			NOL10	-7.02693				NDC80	-5.06094				ABCG2	-3.31286			ZMYND15	-1.62318			CCT2	0.0282378			MYO7B	0.0585439
UQCRH	0.00443521			GABRG2	1.90075	0.00678614		PGR	0.0026		APBA2BP	1.57651	0.0061		PPP2R2D	-2.78436			EIF5B	-6.52154			TFRC	-7.02253				FGF12	-5.05727				CYP2A13	-3.30724			YBX2	-1.61972			ASB17	0.0282875			NCSTN	0.0585811
DERL2	0.00445521			TTC13	2.22581	0.00678944		GAGE1	0.0027		F11R	1.66779	0.0061		PERLD1	-2.78385			UCHL5	-6.48418			CEP57	-6.99862				HEATR3	-5.05256				AKR1C2	-3.30625			DEFB103A	-1.61911			RRAD	0.0282968			SULT1B1	0.0585903
MNAT1	0.00449318			CASC5	2.15892	0.00693073		HIPK2	0.0027		RUNX1T1	1.56351	0.0061		SCGB1D2	-2.78197			WDHD1	-6.48204			IL12RB2	-6.99692				RANBP9	-5.04724				MYO1E	-3.30352			GNA12	-1.61897			ARID3B	0.0283751			PDE4C	0.0586103
ZCSL3	0.00449608			BLZF1	1.74737	0.00698964		IL6ST	0.0027		TP53I13	1.50826	0.0061		MSX1	-2.78066			RBL1	-6.47212			RAD54B	-6.98583				C8orf53	-5.04313				BSND	-3.30245			ODF3L1	-1.61895			ANXA10	0.0284073			SLC25A26	0.0587276
TIGD7	0.00460353			CBX3	1.56998	0.00699826		PPP1CA	0.0027		MYBL2	1.71072	0.0062		IFNGR1	-2.77524			CHML	-6.46654			RAD51AP1	-6.9825				FN1	-5.04192				COL6A3	-3.30051			GP5	-1.61883			LOC644655	0.0284126			CGA	0.058818
FOXF2	0.00466108			USP16	1.44781	0.00702981		QSCN6L1	0.0027		PSTPIP2	1.2563	0.0062		TFF3	-2.77351			CENPQ	-6.46488			C6orf129	-6.97491				LSM14B	-5.04025				ITGA2B	-3.2996			EGFL9	-1.61595			SRM	0.0284233			RGS6	0.0588203
MAGEA3	0.00469382			RBM26	2.36041	0.00715888		SPBC25	0.0027		FLJ37078	2.40882	0.0063		C14ORF143	-2.77263			C12orf48	-6.46483			MRPL19	-6.97446				C21orf88	-5.02256				ZMYND15	-3.28631			GALR2	-1.61077			HIST1H1B	0.0284839			ZPBP	0.0588345
VGLL4	0.00469952			REPS1	2.19625	0.00720202		TALDO1	0.0027		TRIP13	1.48085	0.0063		GSTT1	-2.76158			PMCH	-6.46483			C10orf18	-6.9707				TIMM17A	-5.01916				CDK6	-3.28023			GZMM	-1.60825			NR1I2	0.0285805			CTSE	0.0588536
FANCM	0.00470855			ZNF354A	1.80533	0.00725812		CCDC76	0.0028		C9ORF88	1.80431	0.0064		ALDH1L1	-2.76131			AURKB	-6.45727			GDI2	-6.9707				CENPF	-5.01667				EEF1G	-3.27893			SLC38A4	-1.60545			SCAMP2	0.0286236			KRT77	0.0588683
RIN1	0.0047477			FBXO30	2.11045	0.00729279		DJ122O8.2	0.0028		CDC25B	1.40073	0.0066		CLASP2	-2.76033			ATF7IP	-6.4557			C1orf96	-6.96864				SPATS2	-5.01555				HP1BP3	-3.27175			PZP	-1.60193			RBP5	0.0286396			ARID1A	0.0588846
XRCC6BP1	0.0048095			USP12	2.12849	0.0073361		FASTKD1	0.0028		HRH1	1.90115	0.0067		SFXN5	-2.75399			STAT1	-6.44822			MKI67IP	-6.95346				FOXM1	-5.00637				WDR36	-3.26919			PGLYRP2	-1.60163			ASL	0.0287885			ACF	0.0588865
C6ORF173	0.00482188			SAMD9	2.36013	0.00734986		PIR	0.0028		TUBGCP2	2.0738	0.0067		RANBP9	-2.75158			RFXDC2	-6.43605			MCM6	-6.93304				HMMR	-5.00265				CDC2L5	-3.26658			BRCA1	-1.60126			MED9	0.0288712			C9ORF24	0.0589271
SR140	0.00485933			GRPEL2	1.89848	0.00735078		RPS8	0.0028		UGCGL1	2.27406	0.0067		UGCG	-2.7507			C6orf129	-6.41405			INHBA	-6.90913				LARP4	-5.0004				PDGFRB	-3.26438			STX10	-1.60088			TMEM16C	0.0289413			FAM92A1	0.0589546
ZRANB1	0.00486598			C6ORF75	1.90643	0.00736342		ACE	0.0029		CDIPT	2.5092	0.0068		SLCO3A1	-2.74992			ZNF641	-6.41008			C21orf91	-6.89725				COL5A2	-4.99359				TCF7L2	-3.26235			RGS22	-1.60047			ATP1B2	0.0289793			ADORA2A	0.0589985
SAMSN1	0.00489616			PSMA3	1.72263	0.00737146		CCT5	0.003		TBC1D1	1.5204	0.0068		C5ORF13	-2.74868			NME1	-6.40979			DONSON	-6.86757				FANCI	-4.99135				ZFP42	-3.25727			OR7A5	-1.59638			SNAP29	0.0290413			DUOX1	0.0590129
AHNAK	0.00489813			MOBKL1A	1.41966	0.00737382		CMKOR1	0.003		UBE2E2	1.2429	0.0068		ITGB5	-2.74704			NME2	-6.40979			SON	-6.86757				DYRK2	-4.99102				EML4	-3.25323			ASB11	-1.59527			TRIM16	0.0290589			FOSL1	0.0590451
ACY1	0.00490242			TBK1	1.88002	0.00737788		DNM1	0.003		AGPAT3	1.91951	0.0069		ARFIP1	-2.74602			SNRPC	-6.40295			INTS8	-6.85565				TNPO1	-4.97285				ATP6V1C1	-3.25178			DKKL1	-1.59376			FAM36A	0.0290768			ARMC4	0.0590723
UBIAD1	0.00491309			DMXL2	2.01286	0.00740856		E2F2	0.003		PSMA3	1.41581	0.0069		PLA2G12A	-2.74369			BFAR	-6.39434			AURKB	-6.855				SMG7	-4.9654				HSPA6	-3.25094			LRRC17	-1.5896			FOS	0.0291087			FREQ	0.0590831
C1S	0.00493774			KRR1	1.29221	0.00741012		GLCCI1	0.003		SPP1	1.19193	0.0069		RWDD1	-2.7432			CCT6A	-6.36934			MFSD3	-6.84865				TTC9C	-4.95714				RASSF2	-3.25077			BMF	-1.58898			A4GNT	0.0291362			SCARA3	0.0591319
SIP1	0.00494174			TRIM23	1.30926	0.00762711		HBEGF	0.003		CEP250	1.97168	0.007		ASTN2	-2.7431			FLAD1	-6.36877			RECQL4	-6.84865				ESCO1	-4.95685				TMEM63A	-3.25023			SLC18A3	-1.58858			C1ORF175	0.0291688			BPY2	0.0592537
ALG6	0.00495996			ING3	1.75044	0.00763477		ALOX5	0.0031		TBC1D9B	1.76455	0.007		CTSK	-2.74134			PUS7L	-6.3627			CDC73	-6.83307				SART3	-4.95674				CCL5	-3.24685			DACH2	-1.58806			ZBTB17	0.0292038			SLC34A1	0.0593125
USP1	0.00496215			SDCCAG8	2.28459	0.00767207		ANKRD12	0.0031		LMAN2	1.69398	0.0071		LOC374491	-2.73251			RFC5	-6.3452			NET1	-6.82749				NUDT3	-4.95352				ZNF521	-3.23061			KLHL11	-1.58065			MST1R	0.029266			PVRL4	0.0593181
ANAPC10	0.00498746			SENP5	1.78676	0.00768228		ARFGAP1	0.0031		TUBA3	1.77679	0.0072		PPP2R1A	-2.72312			WSB2	-6.3452			SIX3	-6.8184				XPOT	-4.94958				PDE6B	-3.23049			TAC1	-1.57986			CIB2	0.0293293			DAZ2	0.0593637
MSH2	0.00501032			NEK7	1.37667	0.00768601		C6ORF155	0.0031		ACOT7	1.43263	0.0073		ZC3H7A	-2.72237			FBXO11	-6.34084			SLC12A8	-6.81501				PTTG1	-4.94774				TRAF3IP3	-3.2281			UNC5A	-1.5775			FCHO1	0.0293622			MUC12	0.0594191
RPS10	0.00501255			CASP8AP2	1.97906	0.00770438		CD3G	0.0031		BRD2	2.25241	0.0073		PHTF2	-2.72057			MSH6	-6.34084			ZNF148	-6.81501				PTTG2	-4.94774				PCTK3	-3.21516			TFAP2D	-1.57615			EREG	0.0294624			LOC387762	0.0594347
DPF2	0.00507489			ANKRD32	1.75965	0.00775878		INPPL1	0.0031		PHF2	2.3258	0.0073		RHOT1	-2.7197			KIAA1524	-6.33927			GTPBP8	-6.81329				PTTG3	-4.94774				SCD5	-3.21332			FAM57A	-1.57539			VWA1	0.0295048			LOC389257	0.0595033
HFE	0.00519409			BIRC4	1.7945	0.00776121		RPL13A	0.0031		SPINT1	1.81105	0.0073		DUSP6	-2.71919			MTERFD1	-6.33815			DKC1	-6.79693				GSPT1	-4.94443				ARG2	-3.21242			B4GALNT4	-1.57472			NFAT5	0.0295711			LOC642540	0.0595237
LRRC37A	0.00522624			SURB7	2.05697	0.00780492		SMG5	0.0031		EXOC3	1.91039	0.0074		C9ORF88	-2.71321			KIAA1128	-6.33482			C6orf173	-6.78548				CENPL	-4.94421				THPO	-3.21199			TIGD3	-1.56719			IFT122	0.0296607			HSPA1A	0.0595446
IFT81	0.00523248			C6ORF72	2.14067	0.00781743		TCF2	0.0031		FUT11	2.07325	0.0074		CD99	-2.70786			INTS7	-6.32333			RIPK2	-6.77389				RFC5	-4.93901				RAB7L1	-3.2117			UGT2B10	-1.56634			NR4A1	0.0297065			ZNF306	0.0595737
CROP	0.00524312			FAM103A1	1.55493	0.00790399		HIST1H1C	0.0032		TMEM55B	2.36659	0.0076		DOC1	-2.7069			ARMC1	-6.32182			NSL1	-6.76741				WSB2	-4.93901				HRBL	-3.20952			R3HDML	-1.56605			ALB	0.0297655			FGF13	0.0595867
ID2B	0.00530622			LOC51315	1.47117	0.00795877		HIST1H2BH	0.0032		UBE2M	1.49955	0.0076		RPS6KA2	-2.70619			C6orf1	-6.31768			ARL6IP6	-6.75875				PHTF2	-4.93681				ARL4C	-3.20844			MEIS3	-1.56266			RHOBTB1	0.029775			C14ORF162	0.0596071
GK	0.00532689			SOCS4	1.84898	0.00802236		RPS4X	0.0032		FKBP4	1.65399	0.0077		TMEM16A	-2.70417			HMGA1	-6.31768			UHMK1	-6.74157				MAP9	-4.93265				GTF3C4	-3.2077			ADH1A	-1.5617			TNS3	0.0297979			LGR6	0.0596547
MITD1	0.00536744			BIRC2	1.54096	0.00802616		FAM80A	0.0033		GRIN2C	1.58857	0.0077		CTNNA1	-2.70409			CENTB2	-6.3145			FAM29A	-6.73442				C8orf38	-4.93237				RNF13	-3.20038			GIMAP4	-1.55975			C20ORF55	0.0298655			CDC27	0.0596774
UGCGL1	0.00543502			PCMTD1	1.15032	0.00807404		SULT1C2	0.0033		IL20	1.32488	0.0077		ARF4	-2.70324			ZNF184	-6.30525			CENTB2	-6.73065				PLEKHA8	-4.92918				NR5A1	-3.19632			NKPD1	-1.55556			LOC348262	0.0299274			RBL2	0.0596784
PPP1R2	0.00547578			BCLAF1	1.20308	0.00812709		C6ORF113	0.0034		LOC643797	2.40306	0.0077		FAM109B	-2.70068			C1orf107	-6.30163			SNRPA1	-6.71295				SLC23A2	-4.92545				POU5F1	-3.19386			PROM1	-1.55013			CDK4	0.0300345			RNF166	0.0597196
DHX38	0.00548761			CHCHD1	1.78342	0.00817653		C6ORF68	0.0034		LOC646144	2.95291	0.0077		C15ORF17	-2.69975			CENPA	-6.28467			TAF5L	-6.7066				CDC6	-4.91531				ALDH1A3	-3.19267			ZNF597	-1.5482			FKBP9	0.0300512			STK16	0.0597699
CD58	0.00549529			PS1TP4	1.48136	0.00827188		CENPM	0.0034		RGS3	1.71222	0.0079		ARHGAP17	-2.69905			BXDC2	-6.26704			PARP1	-6.70265				KIF22	-4.91455				RSBN1	-3.18702			KERA	-1.54668			NKX6-1	0.0301466			UBB	0.0598238
NOL7	0.0055017			HINT3	1.55407	0.00828408		SAC3D1	0.0034		LOC552889	1.80676	0.008		C9ORF150	-2.69611			BOLA2	-6.2669			SOAT1	-6.69689				NME4	-4.91043				RPS18	-3.17257			KIF6	-1.5466			GPS2	0.0301558			SLC8A2	0.0598885
PPP2R5E	0.00553068			DKFZP313A2432	1.2324	0.00833352		CDK9	0.0035		BFSP1	1.54354	0.0081		F2R	-2.69109			BOLA2B	-6.2669			EPRS	-6.6884				C6orf1	-4.90558				FAU	-3.16981			ANKMY1	-1.54352			GSG1	0.0301758			SLC17A2	0.0599345
HMGN3	0.00556912			ORC3L	1.9089	0.00834794		CTSL2	0.0035		GNAZ	1.33652	0.0082		FOXA1	-2.68649			PSMD14	-6.2634			NFATC3	-6.688				HMGA1	-4.90558				MYLK	-3.16867			HAO2	-1.54334			HHIP	0.0301796			SCARA5	0.0599493
ZNF613	0.00557582			NUP54	2.32123	0.00841063		DIAPH3	0.0035		SLC3A2	1.59229	0.0082		PTGS1	-2.68591			TCEB3	-6.26123			RBM35B	-6.688				UBXD8	-4.89734				CD40LG	-3.16836			SLC6A19	-1.54297			PROC	0.0302171			KLK3	0.0599504
SLC4A1AP	0.00558119			FBXO45	2.15099	0.00842447		NDUFS6	0.0035		CROT	1.58302	0.0084		SPON1	-2.68112			NOLC1	-6.25576			COTL1	-6.6778				MYBL2	-4.89651				ELL2	-3.1674			GSTA3	-1.54288			CPSF1	0.0303597			BTNL8	0.0599539
CXORF36	0.0056522			ZNF25	1.59981	0.00850421		OAT	0.0035		FEN1	1.57064	0.0084		TPM1	-2.67948			LAMP3	-6.25156			TMEM48	-6.6762				CEP290	-4.88852				EIF4EBP2	-3.1661			TTR	-1.54268			ANKRD43	0.0303813			LOC644135	0.059958
LGI4	0.00567251			NIPSNAP3A	1.46544	0.00851588		PDIA4	0.0035		LOC646670	1.98103	0.0084		TFF1	-2.67893			ACTL6A	-6.24968			OTUD4	-6.64728				KRTAP4-9	-4.88807				CDKN2A	-3.16195			ESAM	-1.53682			DDX48	0.0303897			ANXA10	0.0599771
IPO7	0.00567378			IL1RAP	2.32077	0.00855182		RPS6	0.0035		SEMA4G	1.85902	0.0084		DKFZP761B107	-2.67855			MRPL47	-6.24968			MRPL14	-6.64667				INTS7	-4.884				ANP32A	-3.15714			MOS	-1.53489			SFN	0.030406			MORC1	0.0599932
AADACL1	0.00568444			ZNF562	3.12312	0.00868599		SLC1A5	0.0035		HIRIP3	1.74727	0.0086		GREM1	-2.67797			RFX5	-6.24688			CCNE2	-6.64452				C8orf76	-4.87939				ESPL1	-3.15479			TNFRSF19L	-1.53458			BMP4	0.0305274			LOC145783	0.0601043
SSR3	0.00580897			LIN7C	2.3777	0.00870268		SORBS2	0.0035		LIG1	2.31267	0.0086		OKL38	-2.67685			LSG1	-6.24503			RIT1	-6.63959				TIMM17B	-4.87907				ING5	-3.14424			KCNC2	-1.5311			FBXL12	0.0305459			MYH8	0.0601374
RASA2	0.00586178			GNPTAB	1.59698	0.00874613		SPAG5	0.0035		KIAA0319	1.59462	0.0087		TMEM99	-2.67658			RNF31	-6.22847			STX6	-6.63778				OSBPL8	-4.87418				TLE4	-3.14081			CTDSP1	-1.52552			AIM1L	0.0305577			HFE	0.0601621
TIPRL	0.00587224			TMEM55A	1.56288	0.0087641		TARP	0.0035		ARF1	1.80634	0.0088		PSCD3	-2.67241			SIX2	-6.22291			LRP8	-6.63719				PMCHL1	-4.86888				SLC12A1	-3.1392			TSCOT	-1.52418			PAPLN	0.0308538			MED18	0.0601786
NT5C3	0.00588887			ERGIC2	1.51028	0.00886125		C8ORF4	0.0036		CUEDC1	1.31613	0.0088		SEPT5	-2.67235			ZFY	-6.22281			KPNA4	-6.63586				PMCHL2	-4.86888				VPREB1	-3.13807			CDH9	-1.52182			RAB2	0.0309433			FLJ25715	0.0602356
CCDC102B	0.00589498			DCUN1D4	1.49552	0.00887807		CRIM1	0.0036		BLVRB	1.37091	0.0089		SERPINF1	-2.67195			ZNF684	-6.21319			CDC25C	-6.62996				ADAM22	-4.86257				TSPAN33	-3.13022			NOS2A	-1.51591			CD34	0.0309914			RPS4Y1	0.0602834
HTRA1	0.00592592			C6ORF113	1.88377	0.0089204		IGSF1	0.0036		MPHOSPH9	1.6611	0.0089		MID1IP1	-2.67033			NFATC2IP	-6.20708			SUV39H2	-6.62901				TNNT1	-4.86159				GPR133	-3.1201			DNAJB8	-1.51549			FLJ12993	0.0310343			ASB14	0.0603215
TXNDC5	0.00593709			TXNDC9	1.52949	0.00894665		MGC13057	0.0036		TAOK2	2.51166	0.0089		MYLIP	-2.66675			NEIL3	-6.20069			CDCA7	-6.62546				SIX2	-4.86034				BIN2	-3.11624			NALP10	-1.51176			FASTKD3	0.0310635			PLSCR2	0.0603263
LOC643011	0.00597896			LOC90693	1.59154	0.00900288		RIF1	0.0036		PPARBP	1.26855	0.0091		EPHX1	-2.66643			LAGE3	-6.19708			DDX49	-6.62412				RSRC1	-4.85931				CCRN4L	-3.116			IL17E	-1.50349			UNQ1887	0.0311787			FLJ10815	0.060351
AIF1	0.0061224			PRPF39	1.87861	0.0091293		ACRV1	0.0037		SMCP	1.93606	0.0091		RAB7	-2.66588			ARL6IP1	-6.1904			HOMER3	-6.62412				MTFR1	-4.8582				CH25H	-3.11328			PRKG2	-1.50249			ZYG11BL	0.0312199			CNOT6L	0.0603606
SOS1	0.00615366			DAAM1	1.43368	0.00915786		NPEPL1	0.0037		C14ORF32	2.06869	0.0092		DYNC1LI1	-2.66436			MRPS10	-6.18477			ACTR3	-6.62044				MAPK8IP3	-4.85271				DTNBP1	-3.10949			PKN1	-1.49501			RASSF7	0.0312915			C1ORF141	0.0603749
C9ORF80	0.00623606			CCDC59	2.21619	0.00918212		RNPC3	0.0037		HIST1H2BK	1.26989	0.0092		MFAP5	-2.66115			TRIP13	-6.18393			CDC45L	-6.62011				MRPS34	-4.85271				CPM	-3.1094			ZNF683	-1.49465			KIAA0114	0.0312931			APP	0.0604433
FAM3C	0.0062411			INSIG2	1.44099	0.00922573		TPD52L2	0.0037		LOC653160	2.51854	0.0092		STXBP1	-2.65483			MRPL14	-6.17598			PFDN4	-6.61727				SPC25	-4.84989				FOLH1	-3.10308			PLCZ1	-1.48914			ELOF1	0.0313361			AMDHD1	0.0604545
LOC283755	0.00629367			GNAZ	1.10393	0.00926014		ZNF91	0.0037		LAMC2	2.31489	0.0093		DHFRL1	-2.65314			KPNA1	-6.17569			RABIF	-6.61674				PANK3	-4.84801				MYC	-3.10282			KLRA1	-1.48562			SPAG7	0.0313747			DKFZP434K191	0.0604667
MAGI1	0.00632131			C10ORF84	1.82246	0.00931703		LRRK1	0.0038		NPLOC4	1.59521	0.0093		PSMD5	-2.65206			DONSON	-6.16553			WDR5	-6.61561				APOBEC3B	-4.84227				AZI2	-3.10209			DPYS	-1.48541			SLC16A1	0.0315635			WT1	0.0605217
ASF1A	0.00636648			PTPN4	2.0222	0.00941411		PLP2	0.0038		DNASE1L2	2.59189	0.0094		C20ORF26	-2.65193			SON	-6.16553			PDXK	-6.60453				CDC2	-4.83994				IKBKE	-3.10125			HTR1A	-1.48067			PCYT1B	0.0317132			SYCP1	0.060532
ZNF138	0.00637646			OSTM1	1.35871	0.00948788		RASSF7	0.0038		CDK2AP2	1.49149	0.0095		NUDT16L1	-2.65165			POGZ	-6.16186			UGCGL1	-6.59021				CCNB1	-4.83661				EPB41L1	-3.09926			HTATIP2	-1.47626			MMP7	0.0317902			S100A7	0.0605506
CLIPR-59	0.00641374			ZCCHC6	1.71232	0.0095135		SPATA13	0.0038		ALDOA	1.45017	0.0096		STAMBP	-2.65033			PSMB4	-6.16186			ZWILCH	-6.58996				RAD51AP1	-4.83297				RASSF3	-3.09836			CAMK1	-1.47252			SP5	0.0318187			ACP5	0.0605508
XPA	0.0064502			TCEAL1	1.25387	0.00952334		CEP57	0.0039		ARFRP1	1.72043	0.0096		C16ORF45	-2.64466			DUS4L	-6.15647			C6orf1	-6.58418				ITCH	-4.82982				SFT2D2	-3.09347			HCN4	-1.47031			C18ORF4	0.03183			BIRC1	0.0605569
POLRMT	0.00649505			C10ORF137	2.47527	0.00954281		CIAPIN1	0.0039		C20ORF20	1.59972	0.0096		DRD4	-2.64237			LASS6	-6.14984			HMGA1	-6.58418				ATP6V0D2	-4.82204				HFE	-3.08912			PBX1	-1.46789			CST5	0.0318696			ZNF404	0.0605655
DNAJC19	0.00650829			PAWR	1.60327	0.00954886		PTGER4	0.0039		CLCN7	2.27107	0.0097		LOC92497	-2.64106			CEACAM5	-6.14579			NME1	-6.56434				LRRC41	-4.81763				SLC24A4	-3.08185			TUBB4	-1.46744			PITRM1	0.0318742			TRPM6	0.0605771
ZNF577	0.00659167			RAB6A	1.82762	0.00968193		RPSA	0.0039		DDOST	1.31542	0.0097		NFIA	-2.64034			ANP32E	-6.14178			NME2	-6.56434				RAD54L	-4.81763				GAL3ST4	-3.07761			TRHDE	-1.46059			NT5C	0.0318833			KRT2	0.0605867
LOC125893	0.00660012			PXMP3	1.45796	0.00976004		RRM2	0.0039		FAM50B	1.49568	0.0097		SLC45A1	-2.63966			GAPDH	-6.13962			SPSB2	-6.55916				FEN1	-4.81262				SRF	-3.06685			GAST	-1.45856			SIAE	0.0318884			B4GALT6	0.0606084
SUHW4	0.0066501			CCDC28A	1.68921	0.0100002		ZNF267	0.0039		SPAG6	2.43838	0.0097		SLFN11	-2.63712			DEDD	-6.13381			TPI1	-6.55916				SPDYA	-4.81129				EIF3S4	-3.06597			FETUB	-1.45599			EPHA2	0.0319016			C3ORF24	0.0606107
AKT3	0.00671822			DLEU2	1.94927	0.0100318		IFT57	0.004		ADD2	1.76271	0.0098		FOXJ1	-2.63465			NIT1	-6.13381			KPNB1	-6.55086				BFAR	-4.80473				SPANXA1	-3.06512			LSP1	-1.45317			RASSF2	0.0319309			FAM66C	0.060626
NR3C1	0.00676599			GTF2B	2.16932	0.0101021		SCG5	0.004		DEPDC1	1.60362	0.0098		CGI-38	-2.6341			EXO1	-6.13298			LCORL	-6.55025				C10orf126	-4.79338				EIF2S2	-3.0609			VNN2	-1.44899			GNG10	0.0320169			C4ORF26	0.060631
GABRG2	0.00678614			CDC42SE2	1.63296	0.0101473		SOX10	0.004		DHX38	1.94317	0.0099		TMEM11	-2.63255			PAX8	-6.13276			ADRM1	-6.54957				UBE2W	-4.79172				CRLF3	-3.05852			WISP3	-1.44701			CAPN10	0.0320381			LOC253970	0.0606468
TTC13	0.00678944			NR2C1	2.31983	0.010199		ZNF644	0.004		FTSJ3	1.48514	0.0099		EDIL3	-2.63069			PAFAH1B3	-6.12726			LAMA5	-6.54957				SNRPC	-4.79065				RPS21	-3.05699			PRG4	-1.44667			KISS1	0.0321038			TMEM156	0.0606508
VPS13D	0.00685477			C1ORF9	1.31494	0.010271		CENPB	0.0041		PHLDA2	1.24211	0.0099		SEC22A	-2.63022			RSRC1	-6.12712			GPR161	-6.53142				VPS13C	-4.78733				ZIC1	-3.04982			GHRH	-1.44666			KLK4	0.0321145			AKR1D1	0.0606936
CASC5	0.00693073			ZNF585A	1.67754	0.0103073		GRN	0.0041		RFWD3	2.39339	0.0099		AP3S1	-2.62568			MFSD3	-6.12395			PTTG1	-6.52673				OMG	-4.78326				PCF11	-3.04979			SLC7A9	-1.44624			SOCS2	0.0321317			LOC646917	0.0606962
MIPEP	0.00693814			RBJ	2.65655	0.0103282		MMD2	0.0041		TPX2	1.46233	0.0099		NQO1	-2.6237			RECQL4	-6.12395			PTTG2	-6.52673				KIF18A	-4.76853				DNAH3	-3.04839			FAM19A4	-1.44515			CLEC10A	0.0321705			LCN1	0.060741
NUP188	0.00694684			PFDN2	1.87108	0.0103664		NBLA00301	0.0041		AURKB	1.51322	0.01		LASS6	-2.6227			E2F7	-6.12006			PTTG3	-6.52673				STAT1	-4.76079				TAF7L	-3.04481			WDR40B	-1.43911			CECR1	0.0322348			FCRL4	0.0607609
BLZF1	0.00698964			LOC440669	2.23909	0.010373		POP1	0.0041		CNNM2	2.79787	0.01		FNDC5	-2.6213			AFF4	-6.1181			RNASEH2A	-6.52449				CHD4	-4.76015				PPARA	-3.04155			DEGS2	-1.43724			HCAP-H2	0.032295			ENC1	0.0608049
CBX3	0.00699826			NFKB1	2.14969	0.0104231		PDE4C	0.0042		CTF8	1.98457	0.01		TGFBR1	-2.61907			KIFC1	-6.11628			C1orf112	-6.51508				TRIP13	-4.76011				NFATC4	-3.04116			DDX43	-1.43457			NUDT11	0.032412			PTPRF	0.0608498
USP16	0.00702981			FLJ20674	1.73249	0.0104686		ADRBK1	0.0043		CXORF36	2.6577	0.01		SC5DL	-2.61776			NUFIP2	-6.11435			LIMS1	-6.51167				MTERFD1	-4.75156				RELA	-3.03934			DIRAS2	-1.43401			AHR	0.0324521			SLC35E4	0.0608592
ADAMTS7	0.00706439			SLC8A1	1.37335	0.0104812		BIRC3	0.0043		CXXC5	1.44609	0.01		ARHGAP1	-2.61512			STK3	-6.09074			FBXO11	-6.50821				CXCL11	-4.75072				PSCDBP	-3.03517			GLDC	-1.43137			CCR6	0.0324546			EXTL2	0.0608944
SFPQ	0.0070671			SF3B14	1.59083	0.0105115		THYN1	0.0043		IGFBPL1	1.52153	0.01		ANAPC4	-2.60974			UBE2T	-6.0897			MSH6	-6.50821				H2AFX	-4.74894				PSPN	-3.03055			SULT1C2	-1.42701			FAHD2A	0.0325101			SIRT4	0.06095
CAPN1	0.00711165			SLC35A3	1.19753	0.0105304		BATF	0.0044		KIFC3	2.03255	0.01		SYNPO	-2.60941			DKC1	-6.08934			CDCA5	-6.50527				HMBS	-4.74894				EIF5A2	-3.03052			TAF1L	-1.4202			TUG1	0.0325195			CCL25	0.0609805
RBM26	0.00715888			CUL5	1.59688	0.0105502		CDH15	0.0044		LOC144097	1.63398	0.01		C3ORF28	-2.60614			DTYMK	-6.08613			PCNA	-6.50396				RALA	-4.74436				NIPBL	-3.02817			IRF8	-1.41124			FLRT3	0.032539			PIP5K2B	0.0609902
XRCC1	0.00718197			PIGX	1.56424	0.0106356		CTSD	0.0044		MS4A3	1.2131	0.01		RNASEN	-2.60454			NUDCD1	-6.05657			PSME4	-6.49105				C12orf48	-4.74088				POU2AF1	-3.02316			SLC6A16	-1.41065			ABLIM3	0.032622			FUT10	0.0610273
REPS1	0.00720202			KLK5	1.25535	0.0109201		DIXDC1	0.0044		OATL1	2.10877	0.01		SH3PXD2A	-2.60365			CXorf38	-6.0554			LSM4	-6.48298				PMCH	-4.74088				BRUNOL5	-3.01757			PLA2G2F	-1.4103			FLJ21945	0.0326396			DHRS1	0.06121
ZNF354A	0.00725812			RPA3	1.57421	0.0109327		KIAA0406	0.0044		POLD1	1.91795	0.01		CA12	-2.60238			FN1	-6.05018			HSP90AA1	-6.47533				MIPOL1	-4.73669				PLEKHF1	-3.0163			RGMA	-1.40948			AMOTL1	0.0326536			STXBP2	0.0612364
RREB1	0.00728596			SPAG16	0.868234	0.010986		TMEM69	0.0044		SEC61G	1.40331	0.01		GPR68	-2.60114			MTFR1	-6.04692			HSP90AA2	-6.47533				LASS6	-4.73431				SUV39H2	-3.01575			SYT12	-1.40741			HIST3H2A	0.0326949			SLC22A15	0.0612738
FBXO30	0.00729279			CDH7	0.916094	0.0110005		CHPT1	0.0045		SLC22A18AS	1.26591	0.01		CAMK2N2	-2.6009			AASDHPPT	-6.04323			TMEM65	-6.46244				OTUD4	-4.73081				FBXO41	-3.00818			LRP2BP	-1.40722			C16ORF76	0.0326994			IL31RA	0.0612964
USP12	0.0073361			C9ORF40	1.88748	0.0110026		FLJ22531	0.0045		SPINK1	1.61371	0.01		RDHE2	-2.59837			SOAT1	-6.0432			LMO4	-6.44805				PRLR	-4.7295				THAP2	-3.00646			GLDN	-1.40634			STK38L	0.0327298			C9ORF18	0.0613265
SAMD9	0.00734986			FOXD3	1.10357	0.0110657		GDI1	0.0045		TETRAN	2.25752	0.01		GLT8D1	-2.59619			RABIF	-6.0367			RNGTT	-6.44606				CTPS	-4.72248				MAP7	-3.0041			LAMB4	-1.40614			LOC643771	0.0327316			CART	0.0613347
GRPEL2	0.00735078			ZRANB2	2.23113	0.0111332		PRKAG3	0.0045		USP39	1.84671	0.01		NFAT5	-2.59617			TIPRL	-6.03339			H2AFV	-6.43884				SOAT1	-4.72208				ENPEP	-3.00317			XRRA1	-1.40295			SLC12A7	0.0327866			ZDHHC14	0.0613424
C6ORF75	0.00736342			PRPF40A	1.81093	0.0111806		TEKT3	0.0045		AARSL	2.13932	0.011		PTENP1	-2.59594			ZWILCH	-6.02794			SNORD44	-6.4345				NUSAP1	-4.71719				MYL3	-3.00312			CNTN5	-1.40196			CYP2A7	0.0327939			FLJ10769	0.0613664
PSMA3	0.00737146			ACYP1	1.24256	0.0112264		C6ORF75	0.0046		ACTR1A	2.70854	0.011		LARS	-2.59269			LRP12	-6.02278			SNORD47	-6.4345				RIPK2	-4.71667				DLEU2	-3.00213			TMPRSS5	-1.40108			RHBDD3	0.0328319			CLEC3B	0.0614335
MOBKL1A	0.00737382			CCL18	0.675997	0.0112912		ELMO3	0.0046		ADCK4	2.06577	0.011		ACTR8	-2.59268			ADRM1	-6.01853			SSB	-6.42723				CCND1	-4.71508				ADRB1	-3.00106			SLC22A1	-1.4001			SRPR	0.0329194			HAPLN1	0.0615062
TBK1	0.00737788			NHLH1	3.63398	0.0115116		KIAA0500	0.0046		AIPL1	1.24489	0.011		WWOX	-2.58708			LAMA5	-6.01853			TIPIN	-6.4116				RFX5	-4.71293				ZNF408	-3.00029			KLKB1	-1.39537			LARS2	0.0329653			FGB	0.0615174
KIAA0404	0.00740082			MORN2	1.72526	0.0115315		ALOX12	0.0047		APRT	1.77019	0.011		LOC440509	-2.58341			CAMK2N2	-6.01752			DERL1	-6.40999				C1orf75	-4.71018				LAPTM5	-2.99969			GPR65	-1.39524			MGC39715	0.0330044			UGT2B17	0.061552
DMXL2	0.00740856			NCAM2	1.06188	0.0115336		CPT1A	0.0047		AYTL2	1.57071	0.011		DYNLRB1	-2.58308			ECE2	-6.01752			SAP30	-6.40731				CHML	-4.70818				FGFR2	-2.99801			ITGB7	-1.39376			C4ORF26	0.0330061			OAZ3	0.0615565
KRR1	0.00741012			C12ORF29	1.7879	0.0115803		CYP27B1	0.0047		AZIN1	1.56479	0.011		FZD8	-2.58212			GRPEL2	-6.01329			KIAA1524	-6.38793				PAQR4	-4.70317				SPRY1	-2.99597			GJA12	-1.39317			MRPL12	0.0330113			LOC116236	0.0616106
CDH11	0.00749457			LOC55908	3.06713	0.011628		GUCY1A3	0.0047		D4ST1	2.02152	0.011		RNF130	-2.58125			KIAA1715	-6.00381			PAK2	-6.38741				PKMYT1	-4.70317				LITAF	-2.99507			TPX2	-1.38395			ZNF585A	0.0331193			KIAA0376	0.0617539
TRIM23	0.00762711			MGC33648	2.84993	0.0116289		HMBOX1	0.0047		DBH	1.68879	0.011		EMP2	-2.58091			IGSF6	-5.99925			TIPRL	-6.37608				C6orf129	-4.69837				SILV	-2.99452			GCA	-1.38303			RTN3	0.0331476			C9ORF4	0.0617543
ING3	0.00763477			FKBP3	1.62289	0.0116604		PNKP	0.0047		DDIT3	1.40373	0.011		PARVA	-2.5778			TARS	-5.99796			SNRPC	-6.37281				BAT2D1	-4.69822				INSR	-2.98907			TAS2R16	-1.38197			C17ORF59	0.0331561			INSR	0.0617732
SDCCAG8	0.00767207			LIN9	2.09138	0.0117013		ZDHHC22	0.0047		DUT	1.80423	0.011		LOC339287	-2.5773			SDAD1	-5.99673			CHEK1	-6.37167				SLC25A31	-4.69381				RBMS2	-2.98893			ABLIM2	-1.37604			NOC2L	0.0332031			SLC35F4	0.0618824
SENP5	0.00768228			ZNF292	1.26674	0.0117156		MNDA	0.0048		EXO1	1.48989	0.011		ART1	-2.57612			NET1	-5.99616			GAS2L3	-6.37077				RBL1	-4.68709				HERC6	-2.98727			CACNG8	-1.37581			CEP70	0.0332232			SYN1	0.0618859
NEK7	0.00768601			CAPZA2	1.17038	0.0117737		NFE2L3	0.0048		FBS1	1.7478	0.011		SCAMP1	-2.57498			RRP15	-5.99558			CISD2	-6.35337				CEP350	-4.68532				THRAP2	-2.98624			MMP21	-1.3741			PLCL2	0.0332808			NGFRAP1L1	0.0618942
NEFH	0.00768832			CCDC76	2.1258	0.0117872		PAX8	0.0048		FLJ16686	2.01216	0.011		TNFSF13	-2.57002			TAF2	-5.99162			STK3	-6.35207				C4orf16	-4.68083				RPS6KA5	-2.98415			LRRC37A	-1.37365			CSNK1A1	0.0333441			ANGPT4	0.0619181
CASP8AP2	0.00770438			C1ORF97	1.36777	0.0119081		PHF3	0.0048		GOLGA2	2.02047	0.011		PLXDC2	-2.56894			SNORA74A	-5.99099			KLHL24	-6.34855				C1orf71	-4.67735				MAFF	-2.98363			FMR1NB	-1.3725			POP7	0.0333784			CYFIP2	0.0619294
LEPRE1	0.00772482			CSS3	1.3017	0.0119787		SS18L1	0.0048		HTRA3	1.37805	0.011		KLF13	-2.56889			CTPS	-5.98703			PTMA	-6.34704				OR2C3	-4.67676				APP	-2.98281			IHPK3	-1.37134			ZNF697	0.033398			IGFBPL1	0.0619709
HNRPA0	0.0077313			SPATA6	2.00681	0.0120242		DHCR7	0.0049		LOC146909	1.2385	0.011		CFI	-2.56715			UCK2	-5.96966			RBL1	-6.34517				C9orf86	-4.67627				TFAM	-2.97593			ATP1B3	-1.36956			SOX4	0.0334104			MTTP	0.0620022
ANKRD32	0.00775878			ATPBD1C	1.76742	0.0120614		DUSP4	0.0049		NFATC4	2.5704	0.011		CASP8	-2.5642			ADAM29	-5.95673			MELK	-6.34312				KIAA1984	-4.67627				ARHGAP8	-2.97225			RGS18	-1.36876			STMN4	0.0334629			REEP5	0.0620217
BIRC4	0.00776121			ESD	2.37078	0.0120807		FUT1	0.0049		NOVA2	2.41778	0.011		BDH2	-2.56085			EXOC8	-5.94747			C3orf26	-6.32956				FOXK2	-4.67045				GTPBP1	-2.96819			PAGE4	-1.36792			BLNK	0.0334815			LOC90393	0.0620473
ARHGAP23	0.00779988			POT1	1.51478	0.012081		GOPC	0.0049		OPCML	1.28416	0.011		SLC1A7	-2.5607			SLC12A8	-5.94671			UBXD7	-6.32824				ZWILCH	-4.66866				CTSK	-2.96654			APBB1IP	-1.36303			SH2D4A	0.0335458			XAGE1	0.062092
SURB7	0.00780492			HIST1H4F	1.31274	0.0121576		HADHSC	0.0049		RBM10	2.21259	0.011		MEIS3P1	-2.5594			ZNF148	-5.94671			RFXANK	-6.32665				PANK1	-4.66162				IL15RA	-2.96634			LSM4	-1.36161			MYO7B	0.0335589			SULT2A1	0.0621434
BMF	0.00780617			ANKRD26	2.08101	0.0122803		MED11	0.0049		SPOCD1	1.32872	0.011		C20ORF74	-2.55865			TCEB1	-5.94326			YWHAQ	-6.32453				APOL6	-4.66004				AP3B2	-2.96424			ZNF80	-1.35586			CTSE	0.0335915			CCIN	0.0621485
SMG6	0.00781272			IMPA1	1.31237	0.0123667		VTCN1	0.0049		STXBP1	1.43184	0.011		TMEM44	-2.55784			ZBTB37	-5.93939			EN1	-6.32307				NCBP2	-4.65626				LMO2	-2.96267			TCP11	-1.34959			CTSO	0.0336309			MR1	0.0621895
C6ORF72	0.00781743			SLC38A6	1.46474	0.0123879		CDKN2C	0.005		VPS13D	1.85669	0.011		TPST1	-2.5576			PSIP1	-5.93535			MND1	-6.32153				CIAO1	-4.65534				OSBPL7	-2.95575			PNMA6A	-1.34876			ATP4B	0.0336518			CAPSL	0.0621958
APEX2	0.00785786			TINP1	1.53459	0.0123929		KIAA0999	0.005		ZNF335	2.11831	0.011		MICAL2	-2.55697			PAPD1	-5.93428			CCDC90A	-6.32049				PDXK	-4.65295				MFAP3L	-2.95178			IAPP	-1.34806			KIAA0586	0.0336738			DISP2	0.0622089
NDN	0.00786723			RNPC3	1.77776	0.0124022		C15ORF42	0.0051		ATP8B1	1.78196	0.012		PAPOLA	-2.55665			CDCA8	-5.93233			DLG7	-6.31185				CENPI	-4.65175				LSP1	-2.95062			P4HA3	-1.34676			ABCB6	0.033698			CMTM8	0.0622769
WWC2	0.00787787			RP11-11C5.2	1.1642	0.0124637		CR1	0.0051		CEP72	1.54801	0.012		APCDD1	-2.55615			RAD54B	-5.93177			TTC13	-6.31133				CCDC64	-4.64772				CHES1	-2.9504			RBP7	-1.34276			TFG	0.0337437			DPYSL4	0.0622909
FAM103A1	0.00790399			TAF1B	2.04068	0.0124781		HIST1H2AD	0.0051		CNNM3	1.22618	0.012		TFPI	-2.55493			STYX	-5.92964			PSIP1	-6.30901				RAB35	-4.64772				STAT4	-2.94508			AQP7	-1.34184			SRRM2	0.0337585			TIMP1	0.062307
LOC51315	0.00795877			RFC4	1.57542	0.012481		MBP	0.0051		CNOT3	1.67468	0.012		ECM1	-2.55406			ATP6V1C1	-5.92935			DHX9	-6.30654				NCBP1	-4.63829				ATP2B2	-2.94507			HARSL	-1.33693			SETD4	0.0337661			RIC8A	0.0624391
ERGIC1	0.00796845			CIP29	1.96386	0.012698		ZWINT	0.0051		COX8A	1.67938	0.012		ABL1	-2.54946			RAD51AP1	-5.92918			MRPS10	-6.30034				IFNW1	-4.63469				KIAA0553	-2.9443			DNAH5	-1.33047			ARSI	0.0337993			UNC13C	0.0624635
SOCS4	0.00802236			TTC32	1.14518	0.0127206		BDKRB2	0.0052		CXORF1	1.22197	0.012		PKM2	-2.54903			PTTG1	-5.91276			INTS7	-6.29872				GARS	-4.63131				KIAA1045	-2.94207			CPAMD8	-1.32964			SCGB2A2	0.0338136			LOC645106	0.0624826
BIRC2	0.00802616			ELAVL4	1.41896	0.0127532		FAM18B	0.0052		ECHS1	1.68834	0.012		CALM3	-2.54874			PTTG2	-5.91276			PAICS	-6.29198				HIP2	-4.62902				CLEC2D	-2.94132			OR10H1	-1.32915			ZC3H3	0.0338238			SPRY3	0.0624854
PCMTD1	0.00807404			SRPK2	2.32118	0.012816		ITPKA	0.0052		FLJ14803	1.83903	0.012		RFPL1	-2.5387			PTTG3	-5.91276			NUSAP1	-6.29129				IL4	-4.62819				FBXW4	-2.93762			IL24	-1.32483			S100A7	0.0338582			FLJ43806	0.0625024
BCLAF1	0.00812709			TMSL8	1.34328	0.0128623		NPC2	0.0052		GPI	1.696	0.012		SCGB2A2	-2.53867			COX5A	-5.91246			PPIG	-6.28588				TCEB3	-4.62745				POU6F1	-2.93745			AGBL2	-1.32348			RIN2	0.0338629			ZNF189	0.0625123
ZBTB40	0.00814396			C10ORF104	1.77915	0.0128631		RPL27A	0.0052		HIST1H2BG	1.48791	0.012		COL14A1	-2.53765			GRIK2	-5.90549			LRRC41	-6.26796				RAD1	-4.62695				IL7R	-2.93364			SPINK1	-1.32337			SNPH	0.033876			MDS032	0.0625574
CHCHD1	0.00817653			THAP9	2.0265	0.0128891		TMEM8	0.0052		HUWE1	1.86445	0.012		HOXD9	-2.53304			FEN1	-5.89997			RAD54L	-6.26796				CCDC26	-4.62652				SUFU	-2.92964			LRRC20	-1.32296			AOC3	0.0338921			GSTA4	0.0625678
FLJ36874	0.00823495			CALML4	1.73461	0.0128959		ATXN2L	0.0053		KIAA0984	2.27759	0.012		SERPINA5	-2.53269			C16orf33	-5.89774			EIF5B	-6.2568				OAS1	-4.62226				TCOF1	-2.9274			CHAD	-1.31908			KIF17	0.033919			RP1L1	0.0625824
PS1TP4	0.00827188			ASCC3	2.18161	0.0129101		PPFIA3	0.0053		OGG1	1.6835	0.012		ASPH	-2.52267			RHBDF1	-5.89774			NUDT3	-6.24302				AURKB	-4.61557				MYO1C	-2.92586			BAPX1	-1.31851			GPR126	0.0339828			PRKAB1	0.0626407
HINT3	0.00828408			MOS	1.37103	0.0129432		RTCD1	0.0053		OXR1	1.4172	0.012		DHCR24	-2.52255			SLC25A31	-5.89528			OSBPL8	-6.23445				DUS4L	-4.61536				TREX2	-2.92362			MYH13	-1.31844			RHOBTB2	0.0339885			EYA4	0.0626521
PDCD6IP	0.00830978			NDUFA5	1.14157	0.0130375		SQSTM1	0.0053		PGAM1	1.81345	0.012		TSC22D1	-2.52239			NSL1	-5.8905			JOSD3	-6.23234				LPGAT1	-4.61383				VGCNL1	-2.92346			MPZ	-1.31533			EGR1	0.034087			IGSF4B	0.0626837
SCAMP4	0.00831691			SLC18A2	2.36426	0.0130749		COL4A2	0.0054		PIGT	1.52588	0.012		LASP1	-2.52196			SMC6	-5.88507			SNORA25	-6.23234				SNORA16A	-4.61342				ETFB	-2.92014			BCAS1	-1.31383			CDK5RAP2	0.0341507			CKB	0.0626886
ETHE1	0.00832445			ID2	1.57856	0.0131073		CPT1B	0.0054		PRPF6	1.62741	0.012		DIP	-2.52116			OTUD4	-5.88196			SNORA32	-6.23234				SNORA44	-4.61342				RPL37A	-2.91475			ZNF613	-1.31296			PHF19	0.034172			CCDC49	0.0627106
DKFZP313A2432	0.00833352			CCNC	1.31099	0.0131107		DKFZP564C196	0.0054		STK35	1.52195	0.012		HGD	-2.51973			ESCO1	-5.86792			KIFC1	-6.22339				SNORA61	-4.61342				ABCA9	-2.91267			PSKH1	-1.30943			STK16	0.0341751			C6ORF218	0.0627131
ORC3L	0.00834794			ELOVL7	1.64666	0.0131234		H2AFX	0.0054		TAF4	1.70589	0.012		COQ5	-2.51764			CEP27	-5.86719			PPP1R3D	-6.22303				TRSPAP1	-4.61342				SERPING1	-2.91235			EVPL	-1.3069			AP1G2	0.0342367			TEKT2	0.0627222
NUP54	0.00841063			NDUFS4	2.26124	0.0131244		PDE2A	0.0054		WDR34	1.60091	0.012		IL22RA1	-2.51744			GEMIN6	-5.86501			NCAPH	-6.22062				RAB3IP	-4.61225				RPL5	-2.91204			TMEM16G	-1.30645			SRP9	0.0342544			KIAA1219	0.0629371
FBXO45	0.00842447			SNX10	1.01629	0.0131319		SS18L2	0.0054		AFG3L1	1.61879	0.013		KIF9	-2.5119			CIT	-5.86037			MCM4	-6.21833				PPIL5	-4.60432				MAP2K6	-2.91168			KCNJ1	-1.30519			GPR61	0.0342864			MGC39518	0.0630589
INTS5	0.00845493			CASD1	0.82285	0.0131528		ARHGAP15	0.0055		ARHGDIA	1.71295	0.013		RPL23A	-2.50738			STX6	-5.85645			GLT25D1	-6.21054				KIFC1	-4.60291				FPGT	-2.91101			CRYGN	-1.30271			HNRPUL1	0.034325			CHRNA3	0.0631251
ZNF25	0.00850421			DKFZP686P18101	2.19706	0.0132187		HSPA5	0.0055		ERG	1.28062	0.013		CRYBA2	-2.50723			PMCHL1	-5.85642			UBE2V2	-6.20061				POLQ	-4.60136				GSTA4	-2.91095			ZNF415	-1.30146			FLJ37440	0.0343602			TBKBP1	0.0631948
NIPSNAP3A	0.00851588			IGSF6	1.48218	0.0132527		INSL5	0.0055		HIST1H2BE	1.49262	0.013		TMC5	-2.50658			PMCHL2	-5.85642			FANCB	-6.18643				OIP5	-4.59844				IGHA1	-2.91036			TM4SF5	-1.3011			MGC52282	0.0344206			AVPI1	0.0632377
NEO1	0.00853554			LDOC1	1.71232	0.0133346		KLRK1	0.0055		HM13	1.97403	0.013		ANAPC13	-2.50616			SMG7	-5.855			GGH	-6.18011				CENPA	-4.59728				GAS7	-2.90498			TRPV1	-1.29915			LOC389023	0.0344339			FAM5C	0.0632421
IL1RAP	0.00855182			SS18L2	1.6255	0.013369		LOC285286	0.0055		IGLV1-44	1.66528	0.013		C14ORF132	-2.50491			OTUD6B	-5.85468			RFC5	-6.17912				IQGAP1	-4.58828				APCS	-2.90198			ABCA3	-1.29818			BASP1	0.0344581			RPL28	0.063245
SETD1B	0.00857034			FBXO11	2.23949	0.0134144		LOC643517	0.0055		KIAA0182	1.60454	0.013		C16ORF34	-2.50422			LSM4	-5.85278			WSB2	-6.17912				CBX2	-4.58505				ITGA6	-2.90053			ZMAT1	-1.29577			POLA	0.0344836			XAB2	0.0632465
IGHG1	0.00860805			TBX22	3.52016	0.0134774		PAPLN	0.0055		LOC254312	2.1207	0.013		MOAP1	-2.50402			SLC30A7	-5.8526			PRKAB2	-6.17141				MARCH1	-4.58448				BNC2	-2.89952			P2RY8	-1.29568			DDIT4L	0.0345265			NAG6	0.0632604
ZNF562	0.00868599			DEK	0.994866	0.0134905		RSL1D1	0.0055		MAD2L1	1.34207	0.013		SLC16A6	-2.50316			DCTN4	-5.83989			HDGF	-6.17085				ERBB2	-4.58381				RUTBC3	-2.89853			REG1A	-1.29187			TMEM109	0.0345591			TNMD	0.0632624
LIN7C	0.00870268			TCL6	3.51431	0.01351		TMEM35	0.0055		MAPK12	1.68708	0.013		SLC9A2	-2.49827			CDCA5	-5.83831			CHML	-6.16866				HTR4	-4.5833				BTAF1	-2.89467			IFIT1	-1.28944			RGS9	0.0346194			FLJ38379	0.0632762
CRKRS	0.00874259			C6ORF204	1.59324	0.0135427		BCKDHB	0.0056		PTK6	1.93209	0.013		EPHA1	-2.49636			GPR172A	-5.83637			C8orf53	-6.1674				ZCRB1	-4.5784				SSX4	-2.89438			TSHB	-1.28792			C14ORF132	0.0346918			C21ORF2	0.063291
EMILIN1	0.00874411			HCAP-G	1.69092	0.0135858		DCTN6	0.0056		PUS7L	1.25971	0.013		PTGES3	-2.4947			MMP13	-5.83569			MOSPD1	-6.15195				TARS2	-4.5769				KRT15	-2.89404			FRS3	-1.28441			GPSM1	0.0346982			TMEM16C	0.0633023
GNPTAB	0.00874613			SEC61G	1.32296	0.0136111		RAG1AP1	0.0056		RXRA	1.89889	0.013		AKAP12	-2.49371			BAGE2	-5.83263			SLC25A19	-6.1517				SMAD5	-4.56931				ELF3	-2.89228			PASD1	-1.28251			RTKN	0.0347246			ZNF179	0.0633078
NID1	0.00874957			ARID4B	1.19105	0.0136116		TXNIP	0.0056		SNRPB	1.57408	0.013		CAB39L	-2.49277			BAGE3	-5.83263			ZNF124	-6.14893				TCEB1	-4.56793				PCDH18	-2.88576			PRAME	-1.28052			LHFP	0.0347466			TXNDC3	0.0633594
TMEM55A	0.0087641			GRM2	3.08685	0.0136171		AHR	0.0057		SPG7	1.825	0.013		ARHGAP24	-2.49171			BAGE4	-5.83263			HPSE	-6.13117				SDAD1	-4.56754				PER1	-2.88229			ARHGAP20	-1.27986			SLC44A3	0.0347673			AMFR	0.0633622
LOC643903	0.00885006			RIC8B	1.97019	0.0138135		SYF2	0.0057		C9ORF125	1.48083	0.014		RHOB	-2.49145			BAGE5	-5.83263			TMPO	-6.12446				ZNF718	-4.5647				FAM89A	-2.87691			PRNPIP	-1.27878			C18ORF57	0.0348447			ZNF41	0.0633666
ERGIC2	0.00886125			ZNF550	1.26261	0.0139059		TACC3	0.0057		CUTL1	1.78892	0.014		UQCRQ	-2.49108			MLL3	-5.83263			MEMO1	-6.11545				HSD17B6	-4.56275				USH2A	-2.87654			ARHGDIA	-1.27844			PIP5K2B	0.0348456			CXCL13	0.0633716
DCUN1D4	0.00887807			COX7C	1.61285	0.0139291		YTHDF1	0.0057		DIDO1	1.64817	0.014		CPE	-2.49068			OIP5	-5.8149			MEMO1P	-6.11545				HNRPA3	-4.54919				NLGN2	-2.87513			LUZPP1	-1.27802			PGD	0.034859			CACNA1I	0.0633807
SRPR	0.0088818			C1ORF156	1.54153	0.0141654		ABHD12	0.0058		EPS8L1	1.99469	0.014		KCNJ12	-2.49037			RAD1	-5.8006			C21orf45	-6.10987				RRM2	-4.54566				ZNF354C	-2.87449			CLUL1	-1.27663			DLX4	0.034871			SIRT3	0.0633843
PBX2	0.00889924			PCDHA6	1.7282	0.0142013		METAP2	0.0058		FMN1	1.87059	0.014		BLMH	-2.48968			HRB	-5.79972			BAIAP2L1	-6.1076				TTC13	-4.54491				SLC9A9	-2.86952			GAS2L3	-1.27396			SFRS15	0.0348852			KCNJ13	0.0633979
C6ORF113	0.0089204			CHIC1	2.40747	0.0142497		RBP1	0.0058		MANBA	1.47098	0.014		FBXW2	-2.48964			NUDT5	-5.79625			BRI3	-6.1076				ZNF169	-4.54208				ALS2CR12	-2.8675			KIF2B	-1.27247			CTSH	0.0349131			SPIN3	0.0634626
TXNDC9	0.00894665			COMMD8	1.15185	0.0142544		ZNF286	0.0058		NQO1	1.2377	0.014		FBXL20	-2.48957			TNNT1	-5.79152			HRB	-6.10138				ESPL1	-4.54197				FMO1	-2.86705			SUSD3	-1.27165			AADAC	0.0349996			ZNF668	0.0635097
LOC90693	0.00900288			MED18	1.31132	0.0142742		GPR18	0.0059		POLA2	1.63737	0.014		THBS4	-2.48821			TFRC	-5.7913			RRM2	-6.09658				COL12A1	-4.54143				TENC1	-2.86703			CAPNS1	-1.26761			GSTA3	0.0350084			ACSBG2	0.0635401
LARS2	0.00902878			UGT3A1	2.01422	0.0143525		PBEF1	0.0059		POU2AF1	1.29993	0.014		THY1	-2.4874			USP37	-5.78881			HORMAD1	-6.09212				HRB	-4.53741				CR1	-2.86216			TLR2	-1.26625			WDR46	0.0350285			HMX1	0.0635754
PRPF39	0.0091293			PSMB2	1.58296	0.0144021		ARL5A	0.006		PRSS3	2.37552	0.014		SLC7A2	-2.48288			VIL1	-5.78881			CIAO1	-6.0813				ATF7IP	-4.53324				PKD1	-2.85993			KCNG2	-1.26403			BAIAP2L1	0.035037			PSORS1C1	0.0635948
VPS39	0.00913123			MTRF1L	2.46648	0.0144536		KIF20A	0.006		RABGGTA	1.89596	0.014		TMEM67	-2.48247			MRPL19	-5.78536			SOX11	-6.08099				CENPN	-4.52943				CXCL14	-2.85558			FSTL5	-1.26291			SYT15	0.0350578			CAMP	0.0636325
DAAM1	0.00915786			GFM1	2.30393	0.0144698		MAP3K7	0.006		ROM1	1.48898	0.014		SPARC	-2.48111			ZNF718	-5.77915			HMMR	-6.07823				PCDH17	-4.52733				ZCWPW1	-2.84537			SYT11	-1.26285			MLC1	0.035116			PIK3C2B	0.0636453
CCDC59	0.00918212			PHF3	1.47351	0.0145203		VANGL1	0.006		SERPINI2	1.73415	0.014		HINT1	-2.47945			FAM69A	-5.77376			RBM17	-6.07468				TMPRSS11B	-4.52695				SERPINF1	-2.83669			ENO2	-1.26021			LRRTM2	0.0351177			PCSK2	0.0636761
INSIG2	0.00922573			STK3	1.62177	0.0145273		APBA2BP	0.0061		SGK2	1.53855	0.014		GPRC5C	-2.47938			RPL5	-5.77376			C1orf106	-6.07087				SEC24A	-4.52142				NOS1	-2.83647			ZNF557	-1.25859			SELE	0.0351411			KCNA2	0.0636778
GNAZ	0.00926014			ANAPC13	1.5875	0.0145399		F11R	0.0061		THAP8	1.79762	0.014		SV2B	-2.47935			CAMSAP1L1	-5.77165			TRMT6	-6.06957				USP37	-4.51979				CTSW	-2.81745			OXT	-1.2578			PLXND1	0.0352292			KLHL18	0.0636871
BTD	0.00930447			PIK3CA	1.69884	0.0145495		FAM107A	0.0061		UBE1	1.92474	0.014		ACOX2	-2.47575			HN1	-5.77164			ATF7IP	-6.06751				VIL1	-4.51979				ZNF499	-2.81641			ZNF225	-1.25691			C3ORF24	0.0352302			ZNF488	0.063711
C10ORF84	0.00931703			RAPGEF6	2.46825	0.0146278		RANBP2	0.0061		VPS37C	1.67159	0.014		PEA15	-2.47383			PANK1	-5.77128			KPNA1	-6.06025				RFXDC2	-4.51954				ID3	-2.81034			ACOT4	-1.25653			LIPF	0.0352484			C3ORF27	0.0637132
FLJ44451	0.0093793			SMA3	1.09843	0.0146413		RUNX1T1	0.0061		YWHAZ	1.50441	0.014		TRAF4	-2.47211			EIF2S2	-5.76669			CDC7	-6.05939				MAGEB4	-4.51528				ZNF25	-2.80577			PRDM11	-1.25529			C10ORF104	0.0352554			ZPBP2	0.0637165
PTPN4	0.00941411			PBK	1.54945	0.0148094		TP53I13	0.0061		ADCY9	2.44523	0.015		TBC1D9	-2.4721			SCUBE3	-5.76667			IQGAP3	-6.05883				ATP6V1C1	-4.50576				PDE1A	-2.80369			OR5P3	-1.25455			RAB10	0.0352722			CDON	0.0637396
PCSK6	0.00946983			VBP1	1.35045	0.0151115		CDC40	0.0062		ANAPC2	1.31227	0.015		SPTLC2L	-2.47185			RPL39L	-5.76132			C12orf35	-6.05843				PHCA	-4.50501				DUSP9	-2.80328			ESM1	-1.25109			UGCGL2	0.0352789			FLJ25801	0.0637451
OSTM1	0.00948788			MGC20470	1.18609	0.0152904		MYBL2	0.0062		B3GALT1	1.23919	0.015		STON2	-2.47071			THOC3	-5.75781			CDK8	-6.05718				SLC2A4	-4.5047				DKK1	-2.8023			DNMT3B	-1.25083			FOSB	0.0353202			ZFP30	0.0637489
ZCCHC6	0.0095135			AKAP7	2.08393	0.0152972		PSTPIP2	0.0062		BAIAP3	1.34824	0.015		HEY1	-2.46631			KRTAP4-9	-5.75616			TCF19	-6.0539				YBX2	-4.5047				SLC34A2	-2.80159			DOCK2	-1.24842			ATP5G3	0.0355153			T	0.0637508
TCEAL1	0.00952334			ATF6	2.23172	0.0153283		RGL1	0.0062		BUB1B	1.60687	0.015		BTBD10	-2.46592			RNGTT	-5.75412			KLHL7	-6.03858				SSX2IP	-4.50445				WASF1	-2.79617			ST8SIA3	-1.24664			KIAA0319L	0.0355879			C18ORF57	0.0637527
AACS	0.0095376			CHIT1	2.31226	0.0153314		RPL29	0.0062		FOXD1	1.2737	0.015		MBTPS1	-2.46431			CENPM	-5.75323			GMCL1	-6.0206				EAF1	-4.50156				RASSF4	-2.7925			SGIP1	-1.2434			ACN9	0.0356051			C17ORF64	0.0637631
C10ORF137	0.00954281			YEATS2	1.52217	0.0153725		AK5	0.0063		GAGE2	1.3921	0.015		MXRA7	-2.4622			LMBRD2	-5.74836			GMCL1L	-6.0206				HN1	-4.49731				RHCE	-2.79223			WDR16	-1.24277			CCDC34	0.035649			AKR1C3	0.0638067
PAWR	0.00954886			KLHDC5	1.70858	0.0154149		FLJ37078	0.0063		HIST1H2BD	1.33933	0.015		ITGB3	-2.46069			GSPT1	-5.74768			ESCO1	-6.01827				NEIL3	-4.48805				CDC14B	-2.78952			AMOT	-1.24271			RNF182	0.0357073			SEMA4F	0.063839
GALE	0.00956952			FLJ25416	2.63217	0.0154966		TRIP13	0.0063		LMNB1	1.32657	0.015		EHD4	-2.45881			B4GALT3	-5.74199			CYP7B1	-6.01716				BUB1B	-4.48556				LGALS9	-2.78843			PDC	-1.24257			FAM32A	0.0357076			CDH17	0.0638495
ADCK4	0.00963373			LSM8	1.68031	0.015546		C9ORF88	0.0064		LOC388284	2.23073	0.015		ATP6AP2	-2.4587			PPOX	-5.74199			CD3EAP	-6.00083				WDR22	-4.48536				GNG11	-2.78817			ANKRD21	-1.24068			DISP2	0.0357514			SIX6	0.0638496
JTV1	0.00967193			PRG1	1.04495	0.0155953		LPAAT-THETA	0.0064		NUMBL	1.45909	0.015		FZD10	-2.45857			PRIM2	-5.73557			RAET1L	-5.98542				SRPK1	-4.47939				MYADM	-2.78308			CMTM5	-1.24			ITGBL1	0.035756			SLC35F3	0.0638653
COL6A3	0.00967924			FAM107B	1.31643	0.015608		KLHL5	0.0065		TCIRG1	1.42731	0.015		SYAP1	-2.45605			CPSF2	-5.73071			ULBP2	-5.98542				RABIF	-4.47531				BTN3A2	-2.78212			COX7B2	-1.23633			COX7A1	0.0357819			CECR1	0.063875
RAB6A	0.00968193			NODAL	2.89803	0.0156806		CDC25B	0.0066		TMEM86B	1.58579	0.015		SLC4A7	-2.45244			C1orf71	-5.72863			ZNF684	-5.97394				HES6	-4.4745				IGSF11	-2.78097			DEFB107A	-1.23233			LOC644135	0.0357956			NOX5	0.063886
PXMP3	0.00976004			VAPA	1.69133	0.0156919		C21ORF63	0.0067		TSTA3	1.59584	0.015		CYP2C18	-2.45239			LYNX1	-5.72843			C2orf49	-5.9667				HECTD2	-4.46963				KCNC4	-2.77958			USH1G	-1.22906			NEDD9	0.0358207			TM2D2	0.0639597
FBLN5	0.00978162			PFDN5	1.8215	0.0157051		HRH1	0.0067		UBXD8	1.96906	0.015		HOXC6	-2.45206			ERC1	-5.72699			CD109	-5.96102				TMEM65	-4.46684				LY9	-2.77836			PPM1E	-1.22872			ID1	0.0358926			VSIG2	0.0639984
NOC2L	0.00979254			CORO1C	1.56613	0.0157635		TUBGCP2	0.0067		C21ORF45	1.74213	0.016		THPO	-2.44891			LSM5	-5.72541			PAX8	-5.96099				SNRPG	-4.4656				NIPA1	-2.77787			COX8A	-1.22832			CABP2	0.0359429			SLC25A35	0.064048
SLC39A7	0.00981095			LINS1	1.94458	0.0157724		UGCGL1	0.0067		CARS	1.71561	0.016		SLC44A1	-2.44799			UBXD8	-5.72367			MMP11	-5.95649				FAM69A	-4.46145				HYI	-2.77558			DLGAP2	-1.228			ARHGDIA	0.0359946			PNLIPRP1	0.0641089
UBXD1	0.00983604			SGOL2	1.12345	0.0158298		CDIPT	0.0068		CDCA1	1.39322	0.016		RALB	-2.44502			ZNF544	-5.72257			UBE2C	-5.95344				RPL5	-4.46145				SHC3	-2.77195			CYP17A1	-1.22769			WDR61	0.0360314			SDF2	0.0641224
HEYL	0.00993696			TMEM22	2.04698	0.0159503		GTF2B	0.0068		CLTC	1.31803	0.016		PURG	-2.44354			TMEM41A	-5.71759			BUB1B	-5.94439				PSMD14	-4.46013				CYP4A11	-2.77085			ITGA9	-1.22486			FUCA1	0.0360919			HABP2	0.0641261
DSCR4	0.00994246			ABHD10	2.23899	0.0160187		TBC1D1	0.0068		DSCR8	1.26216	0.016		SEMA6D	-2.44312			SNRPA1	-5.71102			ZC3H11A	-5.94414				HNRPUL2	-4.4598				PGM5	-2.76836			ZNF204	-1.22451			GAA	0.0361212			ROBO2	0.0641464
POLR2E	0.0099652			ATRX	1.90077	0.0160922		UBE2E2	0.0068		EVPL	2.15628	0.016		DFNA5	-2.43966			PHTF2	-5.70161			PRC1	-5.94301				PNKD	-4.45923				FCRLM1	-2.76807			GTF2A1	-1.22415			ZNF319	0.0361247			NQO2	0.0641504
CCDC28A	0.0100002			PDCL	1.68272	0.016131		AGPAT3	0.0069		HK2	1.77553	0.016		NTN4	-2.43667			CDC73	-5.69861			CENPQ	-5.94256				CAND1	-4.4588				NEUROD6	-2.76771			B4GALT3	-1.22396			ZNF644	0.036131			GPR50	0.064183
DLEU2	0.0100318			PIGF	1.61717	0.0161335		KIR3DL1	0.0069		HNRPAB	1.72187	0.016		ENC1	-2.43638			CISD2	-5.6967			GPATCH2	-5.93702				CDCA5	-4.45529				CDY1	-2.76371			SLC26A4	-1.22118			ATP5L	0.0361824			TCF3	0.0641871
GTF2B	0.0101021			C3ORF14	2.09492	0.016167		PSMA3	0.0069		LOC643441	1.58021	0.016		DUSP4	-2.4361			NCBP2	-5.68948			FAM36A	-5.93084				BRWD1	-4.4524				TNFRSF17	-2.76124			CLPS	-1.22083			IQSEC1	0.0361887			BAT5	0.0641953
PIP5K1C	0.0101432			CXADR	0.875053	0.0162288		SPP1	0.0069		MYEF2	1.38698	0.016		DKFZP686A01247	-2.43608			ERN2	-5.67953			BRIP1	-5.92759				TBX22	-4.44589				HADHSC	-2.76022			GJB1	-1.21667			CAPN13	0.0362101			ADAM23	0.0642275
CDC42SE2	0.0101473			SC5DL	1.24128	0.0162348		USP4	0.0069		NPHP4	1.8774	0.016		TRAP1	-2.43326			PLK1	-5.67953			CXCL11	-5.92088				ANKRD36	-4.44402				ADORA1	-2.75454			NANOG	-1.21648			CD164	0.0362446			SIPA1L2	0.0642605
POLDIP3	0.0101917			FXR1	1.21201	0.0162871		CEP250	0.007		NUCB1	1.91894	0.016		FAM121A	-2.43299			AHCTF1	-5.67807			WDR36	-5.91918				E2F7	-4.44368				CASZ1	-2.75202			OR6A2	-1.2139			PACSIN1	0.0362562			AQP8	0.0642913
NR2C1	0.010199			VRK2	1.47768	0.0163169		TBC1D9B	0.007		RNF10	1.81033	0.016		SCAMP4	-2.43156			AHCTF1P	-5.67807			OIP5	-5.91777				C4orf15	-4.43919				GAS2L1	-2.74745			SERPINA4	-1.21373			EPHA3	0.0362872			APOA1	0.0643906
HDAC6	0.0102471			CHORDC1	1.25822	0.0163793		ZNF689	0.007		SLC8A2	1.29732	0.016		CRYBB2	-2.43086			MARCH1	-5.67063			AZIN1	-5.91164				ERN2	-4.43673				RASSF8	-2.74			VN1R4	-1.21264			HHEX	0.0362934			TIGD3	0.0644096
TCF3	0.0102579			C1ORF54	1.37181	0.0164495		LMAN2	0.0071		ST18	1.26581	0.016		IL17D	-2.43083			ANKRD36	-5.66684			HINT3	-5.9091				PLK1	-4.43673				CXCL9	-2.73982			CCDC21	-1.21102			SEPHS1	0.0363162			NALP2	0.0644808
C1ORF9	0.010271			TMEM14A	1.21561	0.0164937		RPL31	0.0071		TMBIM1	1.77832	0.016		POLM	-2.43051			PCNA	-5.6656			RBM35A	-5.90654				TMEM183A	-4.43333				IRX1	-2.73974			PAPLN	-1.2092			RIPK4	0.0363215			MAPRE3	0.0645063
ZNF585A	0.0103073			C10ORF11	1.31469	0.0165169		PCMTD1	0.0072		VPS4A	1.89766	0.016		AXIN2	-2.43003			UBE2W	-5.66313			SLC37A1	-5.90535				TMEM183B	-4.43333				SPOP	-2.73678			PKHD1L1	-1.20752			PLEKHF1	0.036341			MATN1	0.0645363
RBJ	0.0103282			MAP3K13	1.77135	0.0165901		TUBA3	0.0072		ACOT8	2.16603	0.017		GLI3	-2.42841			NUSAP1	-5.65537			ANKRD36	-5.89124				DUSP12	-4.43259				NDST1	-2.73262			CPA2	-1.20689			IL10	0.0363486			TAS2R1	0.0645618
PFDN2	0.0103664			EPB41L4B	1.13594	0.0166601		ACOT7	0.0073		BRMS1	1.59143	0.017		CG018	-2.42786			SNX13	-5.64616			CENPM	-5.8902				KCNS2	-4.43251				NCKAP1L	-2.73066			LGR8	-1.20223			UBE2O	0.0363756			MGC39715	0.0645852
LOC440669	0.010373			GABPB2	1.93241	0.016662		BRD2	0.0073		CCNB1	1.34812	0.017		PDPK1	-2.42479			PAK2	-5.64499			RBM12B	-5.88401				AASDHPPT	-4.4294				RPL18A	-2.72904			SMC1L2	-1.20173			CASKIN2	0.0363777			GTF2F1	0.0646269
NFKB1	0.0104231			TMEM60	1.90739	0.0167863		CCDC115	0.0073		ECT2	1.39839	0.017		ST6GALNAC6	-2.42295			SLCO4C1	-5.64188			OTUD6B	-5.88056				NDUFS1	-4.42396				NMBR	-2.72756			PTCHD1	-1.20154			LCE1C	0.0363834			VPRBP	0.0646292
ELAC2	0.010452			EXOC1	2.20602	0.0169731		DAB1	0.0073		FLJ27365	2.51206	0.017		FLJ40142	-2.4226			RNASEH2A	-5.64172			LRRC58	-5.87738				SYNJ2BP	-4.42266				ADAMTS1	-2.72744			TKTL2	-1.20117			SLC43A1	0.0363931			TNFSF5IP1	0.0646412
FLJ20674	0.0104686			RECQL	1.81222	0.0169861		GAD1	0.0073		GALE	1.40713	0.017		PPT1	-2.42137			CHD4	-5.64161			TAF2	-5.86914				STMN1	-4.42137				ISG20L2	-2.72732			CLDN20	-1.19847			ARRDC2	0.0364511			MTHFR	0.0646446
SLC8A1	0.0104812			SLC12A8	1.52581	0.0169953		PHF2	0.0073		GFOD2	1.84329	0.017		PLEKHH3	-2.41944			TIMM17A	-5.6397			PMPCB	-5.86708				RAB26	-4.41805				AMY1A	-2.72524			LAS1L	-1.1978			ACD	0.0364603			C7ORF16	0.0646513
SF3B14	0.0105115			VPS36	2.0698	0.0170141		SPINT1	0.0073		LOC157562	1.7624	0.017		AP3B1	-2.41897			CDC45L	-5.63956			ZRF1	-5.86708				SNORD60	-4.41805				RNASE1	-2.72513			GLUD2	-1.19456			PCP2	0.0364698			FRAP1	0.0646644
SLC35A3	0.0105304			SIPA1L2	1.02304	0.0170208		CNBP	0.0074		MPP2	1.8364	0.017		LOC400236	-2.41783			C1orf112	-5.63842			CDC23	-5.86084				OTUD6B	-4.41774				RASL12	-2.72466			TREML2	-1.19149			OS9	0.0365144			CKMT2	0.0646837
CUL5	0.0105502			ZNF294	1.52816	0.0170243		DUSP16	0.0074		NRM	2.46756	0.017		HOMER2	-2.41729			PSMA4	-5.6383			KIF20A	-5.86084				ZNF207	-4.41704				HIC2	-2.7231			MTBP	-1.18924			GLIS3	0.0365193			GLE1L	0.0646864
PIGX	0.0106356			STOX1	1.62566	0.0170329		EXOC3	0.0074		UBE2T	1.41088	0.017		ARL4D	-2.41574			SYNGR2	-5.63182			FAM20B	-5.85604				CNTF	-4.41561				FBXO38	-2.72118			DYDC1	-1.18917			NGFB	0.0365325			JDP2	0.0646879
PLXNB2	0.0106657			TRPM7	1.59345	0.0170515		FUT11	0.0074		USP11	1.6434	0.017		ZNF584	-2.41513			TK1	-5.63182			PRDX4	-5.84872				ZFP91	-4.41561				PDE1C	-2.72083			SLA	-1.18885			DOCK4	0.0365372			C1ORF69	0.0647204
KIF26A	0.0107249			SNRPB2	1.69916	0.0170549		PARP11	0.0074		WDR41	1.54651	0.017		ZHX3	-2.41254			TXN	-5.62719			RSRC1	-5.84714				ZFP91-CNTF	-4.41561				HRH1	-2.7168			NALP9	-1.18706			SETD1B	0.036543			CACNA2D4	0.0647224
PEX26	0.0107635			CALM2	1.53396	0.0171079		ZADH1	0.0074		DLG7	1.42415	0.018		MATN3	-2.41064			ERGIC2	-5.62397			NUDCD1	-5.8422				TXN	-4.41399				MAPK11	-2.71644			CASC5	-1.18705			PTGS1	0.0365677			FZD8	0.0647282
TBC1D9B	0.0108284			RPUSD4	2.02026	0.017169		KLF15	0.0075		EPB41	1.51557	0.018		NLGN1	-2.40957			CCDC18	-5.62301			PSAT1	-5.83412				MATN3	-4.41238				ARMC6	-2.71567			PDZRN4	-1.18661			MCM5	0.0365957			SLC26A2	0.0648864
KLK5	0.0109201			WNK1	1.30384	0.0172198		RAD50	0.0075		FECH	1.8221	0.018		PGAM1	-2.40884			FOXK2	-5.61792			GPT2	-5.82492				RNF152	-4.41204				GPR1	-2.71425			TAC4	-1.18524			GNB2	0.0366291			LOC285095	0.0648954
RPA3	0.0109327			CEBPZ	1.36719	0.0172697		HECA	0.0076		FTSJ1	2.25058	0.018		SALL4	-2.40806			NDUFB9	-5.61555			STAM2	-5.82447				C1orf25	-4.41036				ALDOB	-2.71167			YPEL4	-1.18499			CALCA	0.0366776			GPR42	0.0649395
GMDS	0.0109778			OPA1	1.8186	0.0173137		TMEM55B	0.0076		HSPC171	1.60385	0.018		TMBIM4	-2.4062			PPM1E	-5.61281			SPC24	-5.82322				MPHOSPH9	-4.41003				EFHA2	-2.71135			THAP9	-1.18494			SLITRK5	0.0366914			C14ORF152	0.065017
SPAG16	0.010986			SYTL2	0.734451	0.0174749		UBE2M	0.0076		KIAA0194	1.96366	0.018		MYO18A	-2.40601			EXOSC6	-5.60939			NFATC2IP	-5.80514				PRC1	-4.39839				IL27RA	-2.71108			RASGRF2	-1.18415			MYBBP1A	0.0366953			SLMAP	0.0650224
CDH7	0.0110005			KIAA1107	1.97176	0.0175427		FKBP4	0.0077		MAFG	1.97451	0.018		ADIPOR2	-2.40531			CBX3	-5.60439			YOD1	-5.80037				TAF2	-4.38691				EZH1	-2.70355			NPY1R	-1.18401			RETSAT	0.0368337			NBR2	0.0650331
C9ORF40	0.0110026			TROVE2	1.37131	0.0175929		GBP2	0.0077		NBL1	1.3657	0.018		SKP1A	-2.40525			ATP6V0D2	-5.60296			TARS	-5.79107				RAB22A	-4.38669				GPSM2	-2.70189			SPATA22	-1.18389			BTG1	0.0368456			SSX2	0.0650547
PYCR1	0.011045			TIA1	1.39412	0.0176144		GRIN2C	0.0077		PFKL	1.58017	0.018		DKFZP586K1520	-2.40384			RNASEH1	-5.5992			TFAM	-5.78769				NRG4	-4.38624				CDC27	-2.70008			PRM3	-1.1805			ZNF626	0.036873			KCNAB1	0.0650564
FOXD3	0.0110657			C11ORF74	1.83826	0.0176479		IL20	0.0077		SLC35D3	1.36911	0.018		SHOX2	-2.40321			GPR19	-5.59531			C1orf67	-5.78741				AOF1	-4.38474				TNFRSF9	-2.69796			CD300C	-1.18039			CHIC1	0.0369458			DKFZP547H025	0.0650891
ZRANB2	0.0111332			ZNF195	1.63457	0.0177033		KPNA5	0.0077		SYTL1	2.09376	0.018		MMAB	-2.40291			NFATC3	-5.59217			HSPH1	-5.78622				DEK	-4.38474				SMURF2	-2.69767			EMD	-1.17825			TCF3	0.0369702			PTH	0.0651253
LETM2	0.0111618			VRK1	1.57523	0.0177648		LOC643797	0.0077		TRMT5	1.70196	0.018		NF1	-2.40276			RBM35B	-5.59217			C1orf121	-5.7754				USP1	-4.38384				ZC3H5	-2.69455			CASQ2	-1.17454			ADRA1A	0.0370157			SRRM1	0.065147
SLC9A2	0.0111759			NPHP3	1.65143	0.0177892		LOC646144	0.0077		TYMS	1.3904	0.018		DVL3	-2.39983			SSB	-5.59177			SCUBE3	-5.77044				VGF	-4.38291				MYBBP1A	-2.69304			COX7A1	-1.17386			RNU3IP2	0.0370351			RP11-556L1.3	0.065214
PRPF40A	0.0111806			ZNF655	1.79618	0.0179353		SNFT	0.0078		C10ORF92	1.8955	0.019		SLC37A1	-2.39818			SAP30	-5.57181			HN1	-5.76969				KIAA1219	-4.37534				EXOC3	-2.69159			DUOX2	-1.17176			CXORF48	0.0370784			ALB	0.0652202
MRC2	0.0111811			EXOSC8	1.71945	0.0180295		ZCCHC6	0.0078		C11ORF69	1.51791	0.019		DPP10	-2.39764			PPIL5	-5.57128			VANGL1	-5.76942				LMNB1	-4.37384				CA6	-2.69045			ASGR1	-1.1703			CCDC114	0.037092			LOC644173	0.0652498
NOB1	0.0112007			RPS23	1.51493	0.0180599		C9ORF156	0.0079		CACNA2D1	1.94613	0.019		PODN	-2.39616			C9orf126	-5.57118			NUS1	-5.76801				C5orf36	-4.37257				IL18	-2.68824			THAP3	-1.16869			NSDHL	0.0371032			ZDHHC15	0.0653125
ACYP1	0.0112264			C13ORF7	2.23937	0.0180995		RGS3	0.0079		CYP7A1	1.80804	0.019		IDH1	-2.39563			ST8SIA4	-5.57031			BFAR	-5.76762				MFSD3	-4.37178				PTPRH	-2.68772			FANCA	-1.1686			AMPD3	0.0371035			BOLL	0.0653342
CCL18	0.0112912			COPS2	1.36705	0.0183105		LOC552889	0.008		DHX35	2.38872	0.019		TMEM35	-2.39385			NCAPH	-5.56716			RRP1	-5.76565				RECQL4	-4.37178				SERPINC1	-2.68506			NAP1L3	-1.16743			KIAA1285	0.0371287			DLX4	0.0653418
ARAF	0.0113972			FAM45A	2.45545	0.0184033		STXBP3	0.008		FBXW8	2.08845	0.019		NOX4	-2.39378			TSTA3	-5.54962			UQCRH	-5.7641				EIF4E	-4.36699				SH2D2A	-2.68452			ARSA	-1.16695			SLC39A8	0.0371533			DCX	0.0653734
NHLH1	0.0115116			HAL	1.40009	0.0184054		BFSP1	0.0081		GP5	1.18192	0.019		ACY1	-2.39339			RNF152	-5.54877			DNAJC9	-5.76288				GRB2	-4.36642				ATP8B4	-2.68386			RCOR2	-1.16249			YME1L1	0.0371946			NUT	0.0653843
MORN2	0.0115315			FAM18B	1.36809	0.0184558		C21ORF41	0.0081		HNRPUL1	1.78774	0.019		GPR137B	-2.38973			MAB21L2	-5.54287			KIAA0974	-5.76288				HPSE	-4.35855				PTCH	-2.68349			NR0B2	-1.16141			ATG4B	0.0372519			ALDH4A1	0.0653952
NCAM2	0.0115336			PPP1CB	1.36962	0.0184707		GGTA1	0.0081		HYPK	1.46347	0.019		SET	-2.38887			FAM29A	-5.54201			S100P	-5.76126				GRPEL2	-4.35165				TNIP3	-2.68152			CD3G	-1.15902			CH25H	0.0372741			LOC441242	0.0654007
ABCC4	0.011567			NRXN1	0.862996	0.0184713		GPR22	0.0081		LRDD	1.53948	0.019		SLC12A2	-2.38874			RMI1	-5.53304			NOL7	-5.76096				TAF9B	-4.34818				TH	-2.67942			C1QTNF7	-1.15887			ACTG1	0.0372916			COX7B2	0.0654082
C12ORF29	0.0115803			DDX59	2.25407	0.0185081		PLK2	0.0081		LRRC20	1.86526	0.019		LOC440498	-2.38692			FABP7	-5.52925			RANBP9	-5.76096				UBE2T	-4.34481				ABL2	-2.67856			CD1C	-1.15857			DUOX1	0.0372996			SOX3	0.0654116
LOC55908	0.011628			LYPD4	1.80001	0.0185477		C6ORF152	0.0082		MAGEA10	1.76557	0.019		CHORDC1	-2.38042			DLEU1	-5.52838			APOL6	-5.75432				RAD9B	-4.34416				KCNAB1	-2.67823			RPA4	-1.1585			GSTT1	0.0373			NLGN4X	0.0654373
MGC33648	0.0116289			ESRRG	0.822176	0.0185508		GNAZ	0.0082		NFATC3	1.99817	0.019		TSPAN15	-2.37869			GAS2L3	-5.5249			RFXDC2	-5.74998				FAM54A	-4.3429				PRF1	-2.67595			TMEM65	-1.15804			ZNF367	0.0373231			GRIK1	0.0654561
FKBP3	0.0116604			LARP4	1.63066	0.0186848		GPR133	0.0082		PHLDB3	1.55862	0.019		SIDT2	-2.37849			HOOK3	-5.52204			NOLC1	-5.74736				FAM72A	-4.34053				RPRM	-2.67575			WFDC10B	-1.15688			LAMB3	0.0373301			C9ORF128	0.0654657
UBE2Z	0.0116642			POLR3F	2.07399	0.0187468		SLC3A2	0.0082		PLAU	1.33976	0.019		TTF1	-2.3773			POLR2D	-5.5183			LSG1	-5.74617				FAM72B	-4.34053				RFX2	-2.67526			B3GALT5	-1.15646			NDUFV1	0.0373682			TMEM52	0.0654742
LIN9	0.0117013			ZNF419	1.29609	0.0188062		TSGA13	0.0082		SULT2B1	2.10435	0.019		EPHA4	-2.37725			OR2C3	-5.51763			NCAPD2	-5.74544				EPRS	-4.33859				OLFML2A	-2.67504			GPR25	-1.14962			C6ORF35	0.0373928			UBE3B	0.065496
ZNF292	0.0117156			ENPP4	1.03337	0.0188491		ZSWIM6	0.0082		TXNRD1	1.57105	0.019		OSTM1	-2.37678			HEATR3	-5.51738			HSPA14	-5.74464				JARID1B	-4.33649				ZFHX4	-2.67169			TNS3	-1.14881			GATA6	0.0374628			NAALAD2	0.0655041
UBPH	0.0117477			SP3	1.42668	0.0188785		CROT	0.0084		WNK2	1.42009	0.019		MATN2	-2.37523			PTPN22	-5.51455			GPR19	-5.74009				ERC1	-4.33295				ANKRD38	-2.67112			PRG3	-1.14493			STAT5A	0.0375196			CNGB3	0.0655818
CAPZA2	0.0117737			KIN	1.74111	0.0189296		FEN1	0.0084		ARID1B	1.27258	0.02		HOXA2	-2.37468			TTL	-5.51264			CCDC18	-5.73981				CENPQ	-4.33223				ITPKC	-2.67073			CPN1	-1.14408			LOC388948	0.0375388			STOML1	0.0656329
CCDC76	0.0117872			C2ORF3	2.10164	0.0189856		HACL1	0.0084		COASY	1.4902	0.02		NISCH	-2.37449			C2orf49	-5.50372			METTL2A	-5.73803				KPNA1	-4.33126				CXCL12	-2.6631			ZNF687	-1.14365			KIAA0562	0.0375719			PFKM	0.0656402
CCDC87	0.0118981			TMEM77	2.35695	0.019103		LOC646670	0.0084		CPT2	1.7367	0.02		CKMT1A	-2.37372			KLHL24	-5.50348			METTL2B	-5.73803				CCDC21	-4.32959				XPNPEP2	-2.66137			EEF1A2	-1.14363			PRRX1	0.0376349			CLEC10A	0.0656574
RAB5C	0.0119			SYNCRIP	2.28263	0.0191122		RPS2	0.0084		CTDP1	1.89102	0.02		SEPT11	-2.37296			C1orf67	-5.49244			SRP72	-5.73579				C1orf112	-4.3286				METRN	-2.6586			F7	-1.14219			TP53I13	0.0376667			SEC24C	0.0657045
C1ORF97	0.0119081			ZNF518	1.80645	0.0191728		SEMA4G	0.0084		ELAVL1	1.41975	0.02		NAV1	-2.37282			SPSB2	-5.48956			CXorf61	-5.7277				WDR32	-4.32774				OPRM1	-2.65857			MICAL3	-1.14214			MAP3K6	0.0376781			POU3F2	0.0657208
ERH	0.0119175			LRRCC1	1.13646	0.0191971		CCDC41	0.0085		FNTB	2.35333	0.02		FBXO11	-2.37118			TPI1	-5.48956			SLC6A14	-5.7277				THPO	-4.32701				LONRF3	-2.65759			IRS4	-1.14147			KRT38	0.037687			MLC1	0.0657267
CSS3	0.0119787			OSBP2	1.4952	0.0192001		EBI2	0.0085		GCK	2.24742	0.02		MGC4618	-2.37105			VANGL1	-5.4872			KIAA1715	-5.72764				PDZD8	-4.32663				TEP1	-2.65585			PSORS1C1	-1.13999			ZNF499	0.0377544			HBZ	0.0657723
SPATA6	0.0120242			ZFYVE16	1.48662	0.0192705		NEK4	0.0085		KPNA2	1.28955	0.02		TTR	-2.36901			MTMR8	-5.486			TEAD4	-5.72537				CSNK1G1	-4.32635				NUDT21	-2.65362			CR2	-1.13819			MEA1	0.0377582			NOTCH2	0.0658324
RBP5	0.0120247			ZMYM6	2.96817	0.0195512		HIRIP3	0.0086		MYT1L	1.6853	0.02		MGC16824	-2.36798			FAM111B	-5.48488			PHF20L1	-5.71956				KRTAP4-12	-4.32392				ZNF136	-2.65288			TCEA3	-1.13814			MRPS33	0.0377705			DMKN	0.0658411
SMOC2	0.0120457			C14ORF112	1.33614	0.0196696		LIG1	0.0086		NDUFS8	1.47859	0.02		UBE2H	-2.3675			C8orf76	-5.48149			ACP1	-5.71825				LSM4	-4.3229				PDE8A	-2.65231			ZFP3	-1.13007			KRT33B	0.037796			CST6	0.0658423
SH3KBP1	0.0120602			METT5D1	1.57757	0.0196836		UBD	0.0086		NKD1	1.91832	0.02		ABCC3	-2.36729			FAM20B	-5.47883			TPX2	-5.71732				ZC3H11A	-4.32152				TAGAP	-2.65129			SEMA3D	-1.12899			STAT3	0.0378092			TMEM136	0.0658502
ATPBD1C	0.0120614			MYO7A	1.35926	0.0197531		CDC37L1	0.0087		SCARB1	1.37097	0.02		HTRA1	-2.36674			AP1S3	-5.47872			DSC2	-5.71325				EDA	-4.31928				BCL2L13	-2.65091			RGS10	-1.12756			RPL35	0.0378261			MTNR1B	0.0658651
AKR7A3	0.0120695			MOSPD1	2.52008	0.0197821		IFT52	0.0087		TPI1	1.51764	0.02		HTRA3	-2.36359			LARP4	-5.47353			SMG7	-5.68048				VPS13B	-4.31725				NTNG1	-2.65077			CH25H	-1.12668			TMEM32	0.0378806			SH3RF2	0.0658706
ESD	0.0120807			KPNA5	2.32323	0.0198815		KIAA0319	0.0087		ULK1	1.78486	0.02		HSPB8	-2.36307			RRM2	-5.46373			CIT	-5.67963				ZBTB37	-4.31449				FBXO11	-2.64904			CLDN3	-1.12621			C9ORF18	0.03789			BAZ2A	0.0659331
POT1	0.012081			KIAA1486	1.01057	0.0198845		PMPCB	0.0087		VMD2L3	1.98398	0.02		EXOC2	-2.36129			ENOX2	-5.46224			ZNF544	-5.67072				OAS2	-4.31323				LYSMD2	-2.64712			CCDC38	-1.12611			MFN2	0.0378942			TJAP1	0.0659382
HIST1H4F	0.0121576			IFNG	1.49183	0.019936		ARF1	0.0088		ABCA2	1.45129	0.021		EXOSC9	-2.35925			FGF12	-5.45821			KIAA1641	-5.66935				PCMT1	-4.31256				NLE1	-2.64466			CORO2A	-1.12368			PLIN	0.0379456			MAGEB5	0.0659666
FBXL14	0.0122796			C12ORF40	1.84877	0.0200258		C10ORF118	0.0088		ATP6V0C	1.71696	0.021		MRVI1	-2.35916			SLC26A7	-5.45737			PFKP	-5.66484				CDC45L	-4.3117				PRKCE	-2.64351			NUDT14	-1.12177			RRH	0.0379484			UNC119	0.0659754
ANKRD26	0.0122803			ARID1B	1.79754	0.0202276		CUEDC1	0.0088		DHRSX	1.59398	0.021		AIG1	-2.35753			SSX2IP	-5.45456			PITRM1	-5.66484				ARID4B	-4.30605				RPS28	-2.64209			GLULD1	-1.11994			RAB23	0.0379555			ACTG1	0.0660037
SDF4	0.0122982			PSME4	1.51414	0.0203173		PDCD2	0.0088		DOLPP1	1.58113	0.021		STK39	-2.35709			PHF20L1	-5.4531			CSTB	-5.66292				ZFR	-4.30513				GLS	-2.64175			FRK	-1.11746			MYH8	0.0380828			RASIP1	0.0660187
IMPA1	0.0123667			C6ORF115	1.1621	0.0203724		TCEA1	0.0088		FKBP3	1.81072	0.021		EHF	-2.35638			MLF1IP	-5.45143			PRIM2	-5.65897				SYT1	-4.30472				DHX36	-2.64112			IL18BP	-1.11737			FUT2	0.0381027			PMP22CD	0.0661126
WDR81	0.0123726			JMJD1C	1.34291	0.0204095		BLVRB	0.0089		GKN1	1.77384	0.021		SMAD3	-2.3562			C8orf38	-5.44731			CEP350	-5.65769				ROD1	-4.30314				PTGER2	-2.63665			IGF2AS	-1.1157			NIPSNAP1	0.0381742			CTF1	0.0661468
SLC38A6	0.0123879			PPP1R9A	1.52925	0.0204731		MPHOSPH9	0.0089		GPR135	1.43889	0.021		CRKL	-2.35619			TAF5L	-5.44639			NUFIP2	-5.65524				WISP1	-4.30303				DIRC2	-2.63395			TSPYL3	-1.11369			FLJ10769	0.0381768			CNKSR2	0.066155
TINP1	0.0123929			EXOC6	1.24042	0.0205226		TAOK2	0.0089		IGHMBP2	1.60737	0.021		UNC5C	-2.35607			FAM122C	-5.44251			ZNF131	-5.64325				DNAJC5	-4.30292				CSF3	-2.63311			LUZP2	-1.11035			EIF5A	0.0381983			HAL	0.0661565
RNPC3	0.0124022			REV3L	1.64064	0.0205873		UQCRC2	0.009		MLL2	1.96851	0.021		USP22	-2.35502			C1QL4	-5.43836			TACC3	-5.64188				NUCKS1	-4.30212				PLD3	-2.6308			OASL	-1.10798			DSCR1L1	0.0382119			SLITRK1	0.0661567
RP11-11C5.2	0.0124637			PKN2	1.88589	0.0206352		PPARBP	0.0091		PDGFB	1.4317	0.021		EBF3	-2.35418			TROAP	-5.43836			KLHDC9	-5.63663				PSMA4	-4.30169				SLC12A3	-2.62712			KLK7	-1.10784			ARAF	0.0382135			RP11-151A6.2	0.0661591
TAF1B	0.0124781			ZDHHC17	1.34225	0.0206524		RND3	0.0091		PGA5	1.81138	0.021		NDUFB1	-2.3527			ZC3H11A	-5.4362			PFDN2	-5.63663				C13orf34	-4.30066				AMELY	-2.62195			RUSC2	-1.1075			HECA	0.0382689			SLC29A1	0.0661687
RFC4	0.012481			AHI1	1.14766	0.0206735		SMCP	0.0091		PLEKHH3	1.63376	0.021		CTSF	-2.35217			KIF21A	-5.43585			CDKN3	-5.62798				DIS3	-4.30066				DUSP1	-2.62069			HTN1	-1.1057			P4HB	0.0382709			ZNF221	0.066177
SEC31L1	0.0124854			PPP2R5A	1.88816	0.0207322		APRIN	0.0092		RGS17	1.40488	0.021		CPB2	-2.35145			FKBP2	-5.43525			SOX6	-5.6276				IMPDH1	-4.29867				KIAA0323	-2.61962			F2	-1.10562			ANKRD9	0.0383029			LOC645722	0.0661808
CRHR1	0.012486			RNF13	1.58002	0.0207946		C14ORF32	0.0092		VPS39	1.97426	0.021		RASA3	-2.3509			LIMK2	-5.43525			RSAD2	-5.62316				MTMR8	-4.2981				CYLC2	-2.6189			THEG	-1.10547			ADAM9	0.0383089			MOSPD2	0.0662956
PDAP1	0.0125223			MLL5	1.4669	0.0208026		C3ORF17	0.0092		ZFYVE19	1.7702	0.021		PNPLA4	-2.34986			PPP1R14B	-5.43525			CCNB2	-5.62257				SYNCRIP	-4.29773				AMACR	-2.61251			SEMA4A	-1.09949			FBXO2	0.0383495			MGC88374	0.0663332
NOL1	0.0125719			FAM102B	1.00855	0.020916		HIST1H2BK	0.0092		ABL1	1.19618	0.022		SC4MOL	-2.34915			CCNB1	-5.43344			E2F7	-5.6157				MLF1IP	-4.29607				HCLS1	-2.60799			KSR2	-1.09878			PCYOX1	0.038364			PVR	0.0663693
PTGFRN	0.0125719			CCDC100	1.50745	0.0210577		LOC653160	0.0092		ALDH1A3	2.02299	0.022		PPM1M	-2.34807			RIF1	-5.43233			MTFR1	-5.6148				DHTKD1	-4.29495				QKI	-2.60746			MFHAS1	-1.0962			VCP	0.0383808			LOC149134	0.0664112
GBF1	0.0126899			SUMO2	1.54831	0.0210661		OGFRL1	0.0092		ALDOC	1.23451	0.022		CAMK2N1	-2.3438			MFAP2	-5.43182			CIB2	-5.61423				TPD52	-4.29328				NMNAT2	-2.60568			CACNG1	-1.09592			DKFZP586I1420	0.0384132			TRIM64	0.0664397
CIP29	0.012698			RP11-484I6.3	1.7654	0.0210667		CDRT4	0.0093		FLJ30707	2.13664	0.022		P4HA2	-2.3417			ZCRB1	-5.42623			UBE2D1	-5.61139				MELK	-4.28977				GDPD5	-2.60526			DEPDC2	-1.09216			PSORS1C1	0.0384507			DCC	0.0664478
TTC32	0.0127206			SLC2A2	1.33196	0.0211349		DYNC1LI1	0.0093		KNTC1	1.87103	0.022		ITGB6	-2.34161			C10orf18	-5.42607			KCMF1	-5.61115				ZNF417	-4.28417				USF2	-2.60412			BTLA	-1.09153			FMN2	0.038501			HAS3	0.066452
ELAVL4	0.0127532			DDEF2	1.13677	0.0211472		LAMC2	0.0093		LTBP3	1.87935	0.022		PGRMC2	-2.33988			FAM134B	-5.42531			LPP	-5.60062				ZNF587	-4.28417				SIGLECP3	-2.60299			WNT9A	-1.0906			MAP4K2	0.0385827			LRRC24	0.0664607
SRPK2	0.012816			FAM104B	1.79571	0.021157		MAGEB2	0.0093		MMP14	1.33485	0.022		DCN	-2.33959			SIX3	-5.42321			SQLE	-5.59917				EXO1	-4.2832				CNTN4	-2.60194			TF	-1.09031			OBP2B	0.0386135			CNTN5	0.0664625
TMSL8	0.0128623			HIGD1A	1.02703	0.0211647		NPLOC4	0.0093		PDIA3	1.69318	0.022		STARD10	-2.33479			LRP8	-5.41801			SLC2A1	-5.59797				C17orf37	-4.28178				KIAA0020	-2.60106			FADS2	-1.08842			ZPBP2	0.0386209			ZBTB22	0.0664684
C10ORF104	0.0128631			POLB	1.27547	0.0212801		DNASE1L2	0.0094		PLVAP	1.85732	0.022		ERGIC3	-2.3328			MELK	-5.41737			PDCD2L	-5.58839				METTL8	-4.28147				SRPX	-2.59992			PITX2	-1.08593			SSFA2	0.0386336			RASD1	0.0664947
THAP9	0.0128891			EPHA7	3.04182	0.02148		PKN2	0.0094		PSMC5	1.41643	0.022		TSPYL4	-2.33176			EIF4E	-5.41466			MIPOL1	-5.58795				FRYL	-4.28021				PLTP	-2.59728			KCNJ9	-1.08397			HIST1H1C	0.0386952			HSD3B1	0.0665037
CALML4	0.0128959			SBDS	2.27219	0.0215759		CDK2AP2	0.0095		PTDSS1	1.46409	0.022		C9ORF3	-2.33037			GPATCH4	-5.41339			SEPHS1	-5.57202				RRP15	-4.27869				CLN8	-2.59362			SGCG	-1.08281			HORMAD2	0.0387059			CSF3	0.066507
ASCC3	0.0129101			GPR89A	1.93974	0.0216599		UTRN	0.0095		SRPX2	1.40394	0.022		HYPK	-2.32931			HPSE	-5.40327			TXN	-5.57105				DENND1B	-4.27253				RBM19	-2.59282			UBR2	-1.08091			ZNF668	0.0387906			KBTBD11	0.0665468
MOS	0.0129432			SLC30A7	1.51931	0.0217096		WDR79	0.0095		TCHP	2.15008	0.022		CHRNA6	-2.32829			EIF2AK2	-5.39775			LARP7	-5.56285				POLR2K	-4.27003				VN1R1	-2.59083			CCRL2	-1.08039			FLJ10404	0.0388602			CLCNKA	0.0665496
APLP2	0.0129822			PTPRC	1.51627	0.021847		ALDOA	0.0096		TFE3	2.33779	0.022		COMT	-2.32501			PDE4DIP	-5.39361			MRPL9	-5.5531				PRRC1	-4.26931				CSN3	-2.59056			LOH12CR1	-1.07979			CSF1R	0.038879			OR1A1	0.0666064
HES4	0.0130021			AADACL2	2.11093	0.0218618		ARFRP1	0.0096		VSIG2	1.92405	0.022		PALM	-2.32388			HNRPUL2	-5.38922			SYNGR2	-5.55193				C9orf75	-4.26649				COL6A2	-2.59044			GPR55	-1.07301			TFF1	0.0389022			LOC202134	0.066624
LRP1	0.0130088			PLA2G7	0.969197	0.022005		BTG1	0.0096		B3GAT1	1.4421	0.023		POU3F2	-2.32305			C18orf25	-5.3835			TK1	-5.55193				SSNA1	-4.26649				PDXK	-2.58789			USP18	-1.07267			CTA-221G9.4	0.0389977			CYP24A1	0.0666568
NDUFA5	0.0130375			RAPGEF4	2.31396	0.0220211		C20ORF20	0.0096		CST6	1.30126	0.023		C4ORF20	-2.31928			KPNA4	-5.37673			ATP6V1C1	-5.54857				MARK1	-4.26592				UBE2O	-2.58766			TNFRSF11B	-1.0726			SMA5	0.0390802			HSDL2	0.0667189
SLC18A2	0.0130749			ZC3H6	2.39364	0.0221909		PUS3	0.0096		DPM1	1.85211	0.023		FLJ31196	-2.31752			LIMS1	-5.37138			C9orf53	-5.54132				GPRC5A	-4.2649				TSR1	-2.58714			SLCO6A1	-1.07114			H2BFWT	0.0390841			FLJ21945	0.0667478
ID2	0.0131073			FLJ20184	1.15447	0.0222413		ZNF643	0.0096		FAM49B	1.27659	0.023		MICALCL	-2.31625			EXOSC3	-5.36664			CDKN2A	-5.54132				UTP14C	-4.26448				DFNA5	-2.58664			ZNF660	-1.0688			FZD8	0.0392646			LOC136242	0.0667624
CCNC	0.0131107			DIAPH2	1.82875	0.0222427		CLCN7	0.0097		GHR	1.5994	0.023		DKFZP434I0714	-2.31562			RG9MTD3	-5.36664			ARMC1	-5.5371				PA2G4	-4.2638				OR12D2	-2.58595			CACNA2D2	-1.06735			C11ORF69	0.0392761			ZNF140	0.0667842
ELOVL7	0.0131234			CHD3	1.31992	0.0223336		DDOST	0.0097		H2AFZ	1.44914	0.023		YLPM1	-2.31479			MCM4	-5.36258			UBE2W	-5.53704				FAM115A	-4.25957				TCEAL7	-2.58547			CLDN9	-1.06619			GTF3A	0.0393049			GDDR	0.0668056
NDUFS4	0.0131244			RBX1	1.73297	0.0225215		FAM50B	0.0097		RUSC1	1.62824	0.023		MGC15476	-2.31318			SQLE	-5.35785			UBE2I	-5.53473				SLAIN2	-4.25799				FGD4	-2.58532			LMX1A	-1.06617			KCNJ3	0.0393408			C21ORF13	0.0668126
SNX10	0.0131319			GBP2	1.55126	0.0226337		GTPBP8	0.0097		SHMT2	1.80561	0.023		FAM123A	-2.30894			RIT1	-5.35668			RAB10	-5.53245				CYorf15A	-4.2542				NDUFB7	-2.58316			KRT24	-1.06594			RPS24	0.0393539			TNNT1	0.066863
CASD1	0.0131528			IFI44	0.950811	0.0226537		NMI	0.0097		ADH6	1.6501	0.024		UBE2D3	-2.30784			TRIM24	-5.35547			FRMD7	-5.5322				DKC1	-4.25157				LRRC37A	-2.58051			EPHA6	-1.06573			F11R	0.0393565			CASC3	0.0668922
DKFZP686P18101	0.0132187			CUL2	2.63995	0.0227383		SPAG6	0.0097		BMP8A	1.32122	0.024		AGPAT4	-2.30426			RNF7	-5.35454			U2AF1	-5.52663				CORO2A	-4.24716				THOC5	-2.57993			G1P2	-1.06447			SCN4A	0.0393676			DDO	0.0668972
DUSP18	0.0132329			SEC14L5	0.899524	0.0227669		ADD2	0.0098		C19ORF30	1.45827	0.024		CPZ	-2.30421			TARS2	-5.35008			AASDHPPT	-5.52126				CYP2C8	-4.24602				DERL1	-2.57923			MIOX	-1.06283			ITPKA	0.0394144			KIAA0319L	0.0669195
IGSF6	0.0132527			CD2AP	1.25105	0.0228573		DEPDC1	0.0098		C9ORF74	1.56669	0.024		REEP1	-2.30302			FSD1L	-5.34876			CDC123	-5.51287				KIAA1524	-4.24439				IFI44L	-2.5776			SLC26A11	-1.06277			MGST2	0.039427			NR1I2	0.0669411
LDOC1	0.0133346			HDAC9	1.34639	0.0229179		MYOCD	0.0098		CYP11A1	2.0485	0.024		KLF7	-2.30204			BUB1B	-5.34744			C8orf33	-5.51134				EBAG9	-4.24183				P2RY4	-2.5764			MUC20	-1.06236			GSTA4	0.0395393			IL20	0.0669646
OLFML3	0.0133429			PPM2C	1.05049	0.0230488		PTPRC	0.0098		HSPC152	1.71379	0.024		ABCC8	-2.30097			TOR1AIP2	-5.34411			STYX	-5.50826				FTHL17	-4.24094				SNAPC3	-2.57518			UGT2B17	-1.0615			ATF5	0.0395858			P2RY2	0.0669825
SS18L2	0.013369			PRDX3	1.29842	0.0230678		CTA-221G9.4	0.0099		ITGA5	1.4779	0.024		IKBKAP	-2.30094			TGS1	-5.34202			C1orf71	-5.50799				CCT5	-4.23939				KCNN4	-2.57438			EGFL7	-1.0605			EPPK1	0.0395896			DKFZP564N2472	0.0670547
FBXO11	0.0134144			JMJD2C	2.40278	0.0230691		DHX38	0.0099		MAP4K2	1.61282	0.024		TTC15	-2.30009			MPHOSPH9	-5.33813			TTL	-5.50371				EIF4G1	-4.23885				ZNF669	-2.57291			ADCY8	-1.05637			EFNA4	0.0396149			MLANA	0.0670567
TBX22	0.0134774			FASTKD1	2.03016	0.0230799		FTSJ3	0.0099		PCNA	1.41835	0.024		UST	-2.29987			LCORL	-5.33696			EIF4EBP1	-5.50286				BAGE2	-4.23855				TMEM87A	-2.57189			PLK1	-1.05576			PACSIN3	0.0396167			DKFZP566F0947	0.0670584
DEK	0.0134905			AADAC	1.97076	0.0232456		PHLDA2	0.0099		SLC24A3	1.36565	0.024		ABCA9	-2.29945			MCM6	-5.33644			LMBR1	-5.49605				BAGE3	-4.23855				SUPT3H	-2.57018			RNF36	-1.05531			BAIAP2L2	0.0396341			DKFZP434L187	0.067061
TCL6	0.01351			FAM19A2	2.46537	0.0232791		RAB8B	0.0099		SNRPA1	1.40748	0.024		IL1R1	-2.29907			CCDC21	-5.33295			MX1	-5.49364				BAGE4	-4.23855				BPI	-2.56928			CCL13	-1.05089			DHRS8	0.0396404			ORM1	0.0671043
MXRA5	0.0135425			DLG1	1.9369	0.0233735		RFWD3	0.0099		TMEM54	2.28403	0.024		GALNT10	-2.29815			UBE2V2	-5.32757			CDC20	-5.49049				BAGE5	-4.23855				CHST5	-2.56922			DCXR	-1.05056			KIAA0284	0.0397144			NAT8	0.0671073
C6ORF204	0.0135427			TXNDC	1.23322	0.0235582		TPX2	0.0099		TSPYL5	1.57423	0.024		NUAK1	-2.29815			OR1D4	-5.32755			ELOVL1	-5.49049				MLL3	-4.23855				DAPK2	-2.56835			VTI1A	-1.05051			KIAA1549	0.0397694			LOC642716	0.067126
HCAP-G	0.0135858			ALS2CR4	2.48928	0.0237332		AURKB	0.01		WDR71	1.17833	0.024		KCNIP4	-2.29723			OR1D5	-5.32755			FKBP2	-5.48634				MED14	-4.23838				ZNF507	-2.56788			KCNN2	-1.05044			COG1	0.0397705			BCL9	0.0671275
SEC61G	0.0136111			RND2	1.54258	0.0237611		C17ORF50	0.01		ZCCHC16	1.33804	0.024		SIX1	-2.29674			DNAJC9	-5.3272			LIMK2	-5.48634				EIF5B	-4.23491				ADH1A	-2.5665			OR1Q1	-1.04971			GPI	0.0398301			LOC55565	0.0671559
ARID4B	0.0136116			C14ORF108	1.86214	0.0237753		C3ORF59	0.01		ALDH3B1	2.07716	0.025		B4GALNT1	-2.29555			KIAA0974	-5.3272			PPP1R14B	-5.48634				FBXO11	-4.2332				IGF1	-2.56524			KCNF1	-1.04598			ATP5B	0.0398659			C19ORF30	0.0672259
GRM2	0.0136171			ZRF1	1.11964	0.0238147		CALML4	0.01		AP1G1	1.77514	0.025		FLJ45803	-2.29349			EIF2C2	-5.32634			ATP6V1C2	-5.48501				MSH6	-4.2332				RANBP10	-2.56252			VWCE	-1.04581			DNAH9	0.0398961			SELE	0.0672308
UBE4B	0.0136585			ZMAT1	1.46891	0.0238501		CNNM2	0.01		C9ORF32	1.6676	0.025		KAL1	-2.2922			HMGB3	-5.32573			PDIA6	-5.48501				MRPL14	-4.22863				TNFRSF21	-2.56169			CAPZB	-1.04527			ZFYVE19	0.0399016			KRT27	0.0672544
PLEC1	0.0137096			CETN3	1.38632	0.0238733		CTF8	0.01		CKLF	1.64936	0.025		BLCAP	-2.29145			PFDN4	-5.32119			MFAP2	-5.48355				ANKRD40	-4.22658				SYN1	-2.56158			CRYGC	-1.04134			PDGFRA	0.039965			HEY1	0.0672588
NOTCH4	0.0137292			HOOK1	1.02802	0.0239078		CXORF36	0.01		CRKRS	1.28473	0.025		PALMD	-2.29126			WDR22	-5.31632			RPE	-5.48288				C1orf67	-4.22459				SEMA6C	-2.56148			FAM81B	-1.0378			CART	0.0399814			PRDM9	0.0672605
DAZAP1	0.0137483			NME7	1.28626	0.0239182		CXXC5	0.01		FLJ42117	1.3039	0.025		CST11	-2.28962			UBE2I	-5.30581			LSM5	-5.48163				SALL4	-4.22382				NKX6-1	-2.56113			ULK1	-1.03772			TTBK2	0.0399974			ZZEF1	0.0672783
RIC8B	0.0138135			COMMD2	2.04663	0.0239567		IGFBPL1	0.01		GPR107	1.68381	0.025		TBC1D8	-2.28937			COX7B2	-5.30314			HIST1H4A	-5.47988				UBE2H	-4.22207				B3GNT3	-2.55986			IFIT2	-1.03712			ST3GAL1	0.0400609			VWA1	0.0672822
SLC1A5	0.0138565			LOC389833	1.25268	0.0239934		KIFC3	0.01		IGSF4B	1.27518	0.025		LDB1	-2.28445			PITX1	-5.30272			HIST1H4B	-5.47988				CDC73	-4.22108				GFI1	-2.55848			CUTL2	-1.03703			TAS2R38	0.0400802			HMGB4	0.067285
ZNF550	0.0139059			SLIT1	3.14743	0.0240584		LOC144097	0.01		LOC401320	1.7448	0.025		RABGAP1	-2.28397			THPO	-5.30065			HIST1H4C	-5.47988				FAM134B	-4.21765				TFAP4	-2.55719			MMP27	-1.03679			ZDHHC19	0.0400802			C9ORF119	0.0672944
MKNK2	0.0139204			SLU7	1.9151	0.0240798		MAGI3	0.01		NEK2	1.36863	0.025		C14ORF162	-2.28281			ENY2	-5.29605			HIST1H4D	-5.47988				GJA7	-4.21551				SLC45A3	-2.55463			SERPINB4	-1.03597			ZNF133	0.0400867			CHRNA9	0.0673071
COX7C	0.0139291			PSMA6	1.30434	0.0241032		MS4A3	0.01		OGFR	1.50711	0.025		KLHDC6	-2.28258			GMCL1	-5.29408			HIST1H4E	-5.47988				B4GALT1	-4.20861				SLC43A3	-2.54948			PECAM1	-1.03584			MGC10433	0.0400923			LOC90499	0.0673263
TUBB2C	0.0139852			ZNF43	1.2767	0.0241513		OATL1	0.01		RCCD1	1.54455	0.025		LOC283683	-2.28199			GMCL1L	-5.29408			HIST1H4F	-5.47988				CAMSAP1L1	-4.20253				CEBPB	-2.54662			GOLT1A	-1.03519			LAPTM4A	0.0401293			SEPW1	0.0673824
MMP2	0.0141007			CHRNB3	2.651	0.0241901		POLD1	0.01		THEM2	1.50351	0.025		TRIM54	-2.28068			CLCN5	-5.2879			HIST1H4H	-5.47988				LHX9	-4.20098				JOSD1	-2.5449			GLO1	-1.03363			CHST5	0.0401561			SERPINB10	0.0673965
C1ORF156	0.0141654			VAMP4	1.49955	0.0243162		PRSS1	0.01		ADM	1.1822	0.026		CPT1B	-2.28048			PDE4D	-5.28396			HIST1H4I	-5.47988				SFPQ	-4.20001				TRIM15	-2.54369			VCY	-1.03294			FAM46C	0.0401617			LY6G6E	0.0674107
LGR5	0.0141838			ZNF443	1.53858	0.0243311		RNF12	0.01		C13ORF3	1.49502	0.026		PLCXD2	-2.2797			DNAH3	-5.28304			HIST1H4J	-5.47988				ACP1	-4.19871				GNPDA2	-2.54307			RGS1	-1.03059			MEOX2	0.040217			KIAA0963	0.0674135
PCDHA6	0.0142013			CTDSPL2	1.56532	0.0243812		RP1-93H18.5	0.01		C20ORF165	2.53164	0.026		LOC222171	-2.27875			LARP5	-5.27976			HIST1H4K	-5.47988				C17orf28	-4.1982				GOLGA8A	-2.54222			KBTBD5	-1.02966			PLEKHC1	0.0402446			ZNF471	0.0674563
CHIC1	0.0142497			TATDN1	1.5061	0.0244457		RPS27A	0.01		COL18A1	1.32309	0.026		IHPK2	-2.27862			MRPL9	-5.27623			HIST1H4L	-5.47988				C8orf30A	-4.19616				FZD10	-2.54217			ASB15	-1.0271			LOC253970	0.0402804			INOC1	0.0674649
COMMD8	0.0142544			USP53	1.41353	0.0244496		RPS9	0.01		HDAC6	2.23923	0.026		SULT1A3	-2.2785			OSBPL8	-5.2738			HIST2H4A	-5.47988				MRPS10	-4.19604				RPS23	-2.54083			ZFAND2B	-1.02614			MARCKSL1	0.0403051			LOC643529	0.0674701
MED18	0.0142742			API5	1.15498	0.0244556		SEC61G	0.01		NAPB	1.8099	0.026		EMILIN3	-2.27643			TLE1	-5.27204			HIST2H4B	-5.47988				GABRA5	-4.19501				GGT1	-2.53687			ANGPTL3	-1.0243			BAZ2A	0.0403077			ZNF334	0.0674883
UGT3A1	0.0143525			FLJ90650	1.98504	0.0245115		SLC22A18AS	0.01		NKAP	1.72001	0.026		ALS2CR4	-2.27587			ENOPH1	-5.27142			HIST4H4	-5.47988				KIAA1199	-4.1948				CYP19A1	-2.53644			TXNRD1	-1.01882			CCNL2	0.0403171			CA1	0.0674939
CPSF3L	0.0143992			KIAA0895	2.13814	0.0247845		SLC4A5	0.01		PLP1	2.09943	0.026		DACH1	-2.27429			SCARNA22	-5.2709			GPR172A	-5.47591				EXOC5	-4.19473				JAM2	-2.53409			GRINA	-1.01852			NEGR1	0.0403451			CNGA1	0.0675058
PSMB2	0.0144021			HMGB2	0.924184	0.0248073		SPINK1	0.01		PPM1F	1.83552	0.026		COX8A	-2.27254			MEF2A	-5.2695			ERGIC2	-5.47478				RNF31	-4.19441				KCTD15	-2.53351			KLF14	-1.01679			MGC34646	0.0404104			SNAP25	0.067521
MTRF1L	0.0144536			C1ORF112	1.42298	0.0248196		TAX1BP1	0.01		RHOT2	1.55446	0.026		FAM111A	-2.27123			ANKRD40	-5.26851			DFFA	-5.47377				UBE2F	-4.19061				IRS2	-2.53309			GPR171	-1.01547			IGSF21	0.0404675			LOC643439	0.0675975
GFM1	0.0144698			ADAMTSL4	1.58878	0.0248602		TETRAN	0.01		BCDIN3	1.61892	0.027		PSMD7	-2.27027			NAALADL1	-5.26814			ME2	-5.47193				ACTL6A	-4.18984				TLR1	-2.53296			LYPD3	-1.01207			MGC5139	0.0405164			NLGN4Y	0.0676053
PHF3	0.0145203			PAQR5	1.96308	0.0248831		USP39	0.01		BMPR1B	1.29773	0.027		C22ORF9	-2.27002			SAC3D1	-5.26814			TMEM16G	-5.46482				MRPL47	-4.18984				HERC5	-2.53296			BTBD2	-1.01185			KIAA1545	0.040561			GGCX	0.0676083
PINK1	0.014522			SNRPF	1.58703	0.0248982		WDR35	0.01		C13ORF1	1.77758	0.027		NID1	-2.26691			MYT1L	-5.26655			ARF1	-5.46455				HSPA4	-4.18939				ZNF611	-2.53256			RCE1	-1.01077			LOC440498	0.0405715			LOC154761	0.0676839
STK3	0.0145273			ITSN2	1.27746	0.0249909		AARSL	0.011		C20ORF52	1.48641	0.027		C12ORF43	-2.26624			TMPRSS11B	-5.26559			C1orf35	-5.46455				SQLE	-4.18866				DMD	-2.53225			PIP5K1A	-1.01032			TBC1D24	0.0406097			C1ORF160	0.0676842
ANAPC13	0.0145399			SEPT15	1.35977	0.0250661		ACTR1A	0.011		COX4NB	1.65728	0.027		SNAPAP	-2.26596			PAX4	-5.26337			KHDRBS3	-5.46259				FBXO5	-4.18446				ABTB2	-2.52959			VILL	-1.00772			PACSIN2	0.0406122			DGAT2	0.0677145
GARNL1	0.014546			PPM1A	1.58884	0.0251336		ADCK4	0.011		HMGN1	1.54402	0.027		REV1L	-2.26447			C5orf36	-5.25984			E2F3	-5.45992				DNAJC1	-4.1834				UBE2I	-2.52849			NFKBIL2	-1.00748			C1ORF59	0.0406214			PTD008	0.0677151
PIK3CA	0.0145495			VTI1A	1.89353	0.0251341		AIPL1	0.011		IFNW1	1.2614	0.027		RAB31	-2.26388			MND1	-5.25897			RBM15	-5.45935				WDFY1	-4.18256				DNASE1	-2.52843			GUCA2B	-1.00569			TTTY2	0.0406529			PADI3	0.0677422
RAPGEF6	0.0146278			ZF	1.23267	0.0251377		APRT	0.011		LAMA5	1.32469	0.027		ABCB4	-2.26311			H2AFX	-5.2492			TCEB1	-5.45486				CEACAM7	-4.18049				RIN2	-2.52618			CBX7	-1.00481			TRAM2	0.0407241			LCE1C	0.0677463
SMA3	0.0146413			NUP107	0.972808	0.0251497		ARHGEF6	0.011		MAGI2	1.91814	0.027		DNAJB5	-2.26248			HMBS	-5.2492			PTPLB	-5.45434				BAX	-4.17911				GPR4	-2.52593			EDA2R	-1.00404			ZC3H8	0.040739			PRKCD	0.0677596
KIAA1545	0.0146725			BRWD1	1.22737	0.0251649		ASF1A	0.011		MMP9	1.22796	0.027		ZNF461	-2.26178			DLG7	-5.24769			EIF2S2	-5.45433				NCAPG2	-4.17851				GCNT3	-2.52212			PACSIN1	-1.00084			ATM	0.0407993			FXYD4	0.0678472
PBK	0.0148094			RIF1	1.33729	0.02523		ATP8A2	0.011		NPC1	1.50651	0.027		GABARAPL2	-2.26041			CDC7	-5.24439			LARP5	-5.44891				BXDC2	-4.17766				PITPNM1	-2.52158			ZFPM1	-0.99907			SCNN1G	0.040808			TRPC4	0.0678634
GLRA3	0.0150493			USP15	1.89852	0.0253764		AYTL2	0.011		NPEPPS	1.3946	0.027		LRIG1	-2.26019			C18orf24	-5.24194			TMEM45A	-5.4434				SULF1	-4.17519				GP6	-2.52149			FOSB	-0.994258			GGCX	0.0408344			LOC642378	0.0678671
VBP1	0.0151115			ZNF84	1.55238	0.0256021		AZIN1	0.011		PIAS2	1.57953	0.027		REEP2	-2.25951			EAF1	-5.24171			ZBED4	-5.44291				LRRIQ2	-4.17508				STEAP3	-2.5209			FAM70B	-0.993869			HIST1H2AB	0.0408883			RNF168	0.0678917
C1QTNF6	0.015148			ZNF154	1.85535	0.0256216		BIN3	0.011		PSD2	1.46764	0.027		C6ORF155	-2.25852			TTC9C	-5.24153			PGBD5	-5.44258				CYB561	-4.17233				FAM81B	-2.52022			PPIAL4	-0.989264			STYK1	0.0408928			S100B	0.0678981
PRMT8	0.0151813			CHRNA5	2.22179	0.0256606		BTG2	0.011		SLC25A22	1.4013	0.027		CFL1	-2.2576			ART3	-5.24151			DCK	-5.44248				UBE2C	-4.17231				RUNX1T1	-2.51976			NDST4	-0.98851			ABHD4	0.0409893			ARSI	0.0678982
MGC20470	0.0152904			RAB2B	2.03416	0.0258085		C19ORF42	0.011		TSPAN4	1.78374	0.027		CDC14A	-2.25726			PRC1	-5.24094			STRN	-5.44187				APC	-4.17159				FSTL4	-2.51929			KCNJ12	-0.987395			PRDX2	0.0409969			MYH2	0.0679317
AKAP7	0.0152972			NDUFA1	1.64946	0.025888		CNKSR3	0.011		TSR2	1.91675	0.027		NOVA1	-2.25599			ADAM22	-5.24021			SSX2IP	-5.43038				NDUFB9	-4.16776				RAPGEF1	-2.51822			LDHD	-0.985192			HMG20B	0.040997			ADIPOQ	0.0679326
ATF6	0.0153283			MAP2K1IP1	1.31749	0.0258894		CRTAM	0.011		C10ORF12	1.25719	0.028		OLFML3	-2.2554			ARF1	-5.23915			KIF23	-5.42483				DCTN4	-4.1616				RNU3IP2	-2.51775			GUCY2F	-0.982405			CHD2	0.0410212			LYPD4	0.0679389
SOX4	0.0153287			LOC644286	1.66848	0.0259097		D4ST1	0.011		CGI-38	1.22663	0.028		COX17	-2.25339			C1orf35	-5.23915			RPP40	-5.42125				C16orf35	-4.16098				AKT3	-2.51084			CASKIN2	-0.98166			RIN1	0.0410441			XPR1	0.0679553
CHIT1	0.0153314			DMTF1	1.73523	0.0259493		DBH	0.011		DCX	1.64383	0.028		ARL6IP6	-2.24967			DACH2	-5.23874			DEDD	-5.42018				MPG	-4.16098				CPNE7	-2.51054			SURF5	-0.981164			FGF13	0.041058			TCP10	0.0679558
HIPK2	0.015355			PPIG	0.765647	0.0259951		DDIT3	0.011		FANCA	1.32972	0.028		GPR177	-2.24873			ZXDC	-5.23777			NIT1	-5.42018				IKZF3	-4.15869				ADARB1	-2.51009			SELP	-0.980496			HK2	0.0410657			AQP11	0.067991
YEATS2	0.0153725			KCNE1	2.83568	0.026005		DUT	0.011		HIST2H2AA3	1.18623	0.028		GATA3	-2.24814			RRP1	-5.23287			ABHD2	-5.41955				SEC24D	-4.15865				REC8L1	-2.50798			LGI4	-0.980171			VARS	0.041105			NFKB2	0.068063
ANGPTL2	0.0153892			YEATS4	1.34121	0.0260153		EXO1	0.011		MAP3K3	1.61045	0.028		E2F8	-2.24679			C10orf126	-5.223			TBL1X	-5.41628				C3orf38	-4.15736				OPN1LW	-2.5073			SLC27A4	-0.976976			SURF2	0.04111			VPS41	0.0680846
KLHDC5	0.0154149			PPP2R2A	1.88208	0.0261162		FBS1	0.011		MGC16385	1.60029	0.028		CLDN11	-2.24524			USP14	-5.2226			B3GALNT1	-5.41567				HMGB3	-4.15445				RPS27	-2.50339			TRIB3	-0.976813			HSPA8	0.0411452			TAS2R16	0.0681001
FLJ25416	0.0154966			MRPL48	1.66439	0.0261978		FLJ16686	0.011		NCF1	1.71126	0.028		BMP2K	-2.24304			CD3EAP	-5.22242			CCNY	-5.41269				PHF20L1	-4.15397				UGT8	-2.50275			TPSD1	-0.974835			CMTM8	0.0413176			CCL19	0.0681244
LSM8	0.015546			DPM1	1.322	0.0263821		FLJ43489	0.011		NIT1	1.68116	0.028		SV2C	-2.24269			NCBP1	-5.22175			ATP11B	-5.40845				ABHD7	-4.14724				UACA	-2.50118			CNN1	-0.974721			CYP2A6	0.0413406			CD207	0.0681495
PRG1	0.0155953			DYNLT3	0.918595	0.0264816		GOLGA2	0.011		RHBDF2	1.42342	0.028		CDH1	-2.24257			HINT3	-5.22004			C11orf73	-5.40257				C20orf96	-4.14679				CLCN7	-2.50054			THEM5	-0.974184			CDRT1	0.0413412			POLDIP2	0.0681546
FAM107B	0.015608			TCEB2	1.75694	0.0265546		HTRA3	0.011		RPRM	1.25844	0.028		KNS2	-2.24243			RXFP1	-5.219			NAALADL1	-5.40042				LILRB5	-4.14625				RPL36	-2.49901			MLSTD1	-0.973053			APLN	0.0413714			CXORF1	0.0681733
NODAL	0.0156806			PHCA	1.56091	0.0266098		IFNGR1	0.011		SQLE	1.30729	0.028		CMKOR1	-2.24228			PDZD8	-5.21537			SAC3D1	-5.40042				PCK2	-4.14463				VPS33A	-2.49762			NOSTRIN	-0.971446			FZD1	0.0414022			CECR6	0.068177
VAPA	0.0156919			DHDH	2.07387	0.0266693		LOC146909	0.011		TNNC2	1.61502	0.028		CD63	-2.24129			SPP1	-5.2142			MSH2	-5.39104				PPAT	-4.14384				AP4S1	-2.49735			ANGPTL7	-0.970559			IL1RAPL2	0.0414476			LARGE	0.068185
PFDN5	0.0157051			RNF157	1.24857	0.0267161		NFATC4	0.011		TOP3B	1.2538	0.028		GPX2	-2.23881			EGLN1	-5.2134			TAF9B	-5.38931				KLHL24	-4.14352				TGFBR3	-2.49543			BPESC1	-0.969504			PSD2	0.0414812			MOSC1	0.0681971
CORO1C	0.0157635			THOC2	1.18991	0.0268123		NOVA2	0.011		WFS1	1.39333	0.028		TRIM55	-2.23743			SUV39H2	-5.21182			FAM136A	-5.38902				SEC23B	-4.14333				CARD9	-2.49391			ABCA4	-0.96873			MYCL1	0.0414824			TMPRSS2	0.06826
FLJ10357	0.0157709			C6ORF111	1.32535	0.0270354		NPAT	0.011		ZNF536	1.87991	0.028		MGC3196	-2.23728			WNT3	-5.20981			XPO5	-5.38668				TSTA3	-4.14208				HNRPD	-2.49258			ZNF524	-0.966227			GPSN2	0.0415268			MANBA	0.0682685
LINS1	0.0157724			PPOX	1.88253	0.0270523		NRG1	0.011		BCMO1	1.67748	0.029		MSH5	-2.2371			C16orf14	-5.20923			BYSL	-5.38354				PAX4	-4.14174				RUNX2	-2.49229			SCN9A	-0.965889			GPR30	0.0415295			OR2A7	0.0683028
SGOL2	0.0158298			STAU2	1.43848	0.0271159		OPCML	0.011		C19ORF7	1.26722	0.029		INS	-2.23613			CLCC1	-5.20621			C1orf59	-5.38114				SLC6A2	-4.14166				SOX1	-2.4921			INSL4	-0.963098			HMGA2	0.0415315			DEFB126	0.0683107
LANCL2	0.0158408			CSH1	2.56116	0.0271264		PRSS21	0.011		CST4	1.72218	0.029		LOC643903	-2.23553			C9orf86	-5.20583			PSMA4	-5.37598				TFEC	-4.14131				PCNXL2	-2.49203			RAPGEF3	-0.961667			C10ORF26	0.0415893			LIPI	0.068348
TMEM22	0.0159503			ZNF75A	1.47592	0.0272814		RBM10	0.011		DNAH9	1.60477	0.029		QSCN6L1	-2.23551			KIAA1984	-5.20583			BXDC2	-5.3703				CREB3L4	-4.14083				SERPINE1	-2.49171			EBF	-0.960506			NTNG1	0.0416234			TCF2	0.0683515
SRPX2	0.016007			ZNF37A	1.63832	0.0273209		SENP6	0.011		GOT1	1.48175	0.029		FLOT2	-2.23537			TIMD4	-5.20235			CSE1L	-5.36764				JTB	-4.14083				CD79A	-2.49159			BMP8B	-0.960404			TOM1	0.0416892			LYL1	0.0683878
ABHD10	0.0160187			KIAA0103	1.22257	0.0273746		SLAMF7	0.011		HGS	1.81304	0.029		TNFRSF19	-2.23535			IBSP	-5.20183			TPR	-5.36401				SLC25A16	-4.1363				PRDM11	-2.49062			SYT14	-0.958422			PON3	0.0416951			TNFAIP1	0.0683882
ATRX	0.0160922			C16ORF70	2.86861	0.0275846		SPOCD1	0.011		HMGB3	1.25397	0.029		TGFB3	-2.23366			LHX9	-5.19865			HOOK3	-5.36327				FCRL4	-4.13531				GOLPH4	-2.49059			KRTAP4-3	-0.956833			DUSP6	0.04175			LOC642826	0.0684189
F2RL2	0.0161216			ZBTB25	1.08098	0.0276049		STXBP1	0.011		SERINC5	1.66991	0.029		LDOC1L	-2.2328			EME1	-5.19054			YBX1	-5.35934				CENTB2	-4.1351				TNFSF7	-2.48991			EDN2	-0.956401			FAM58A	0.0417684			IFT172	0.0684277
PDCL	0.016131			SNRK	2.44763	0.0278626		VPS13D	0.011		SULT1A4	1.40633	0.029		PLK2	-2.23278			LRRC59	-5.19054			CCDC65	-5.3547				ANKS6	-4.13487				PRKD2	-2.48778			CDC20	-0.954088			C1ORF123	0.0417937			HAP1	0.068429
PIGF	0.0161335			TGDS	1.66791	0.0278704		ZCCHC7	0.011		C6ORF62	1.60312	0.03		CDR2	-2.23267			CNIH4	-5.18938			C12orf48	-5.34907				SMARCA1	-4.13345				CDC42BPA	-2.48738			SLC22A2	-0.953659			DHRS3	0.0418447			PDE3B	0.0684558
GPR107	0.0161524			MMP12	0.846008	0.0279271		ZNF182	0.011		CML2	2.21062	0.03		RMST	-2.23259			C21orf45	-5.18884			PMCH	-5.34907				NMU	-4.12917				HOXA7	-2.48698			OPN1SW	-0.953459			CNKSR1	0.0418938			TCEB3B	0.0684653
C3ORF14	0.016167			LSM5	1.2138	0.0280592		ZNF335	0.011		DAAM1	1.3901	0.03		DAMS	-2.23185			C9orf53	-5.18498			BID	-5.34602				NOLC1	-4.12818				NRIP2	-2.48696			GNGT1	-0.951486			ECM2	0.041931			KPTN	0.0685038
LOXL1	0.0162061			RWDD1	1.34421	0.0280922		ZNF354A	0.011		DDX41	1.75536	0.03		WIT1	-2.23146			CDKN2A	-5.18498			SMC5	-5.34485				LRP11	-4.12736				EMILIN3	-2.48303			TMED6	-0.950139			LMNA	0.0419507			C22ORF34	0.0685082
TP53BP1	0.016211			F7	1.20565	0.0282245		ZNF518	0.011		GALK1	1.50965	0.03		MAP1B	-2.22974			C1orf31	-5.18148			GLS	-5.34312				C12orf30	-4.1273				MAS1L	-2.48132			GIT1	-0.946606			PEX16	0.0419626			EREG	0.0685125
CXADR	0.0162288			BOLA3	1.61748	0.0282546		ZNF700	0.011		LOC644656	1.42454	0.03		LOC148766	-2.22845			CCNE1	-5.18121			DNM1L	-5.3413				ZNF684	-4.1267				TIPRL	-2.48097			PTPRU	-0.94441			FGF18	0.0419806			TBXA2R	0.0685372
SC5DL	0.0162348			RNF125	1.67217	0.0282865		AIRE	0.012		PIK4CA	1.60033	0.03		VDAC1	-2.22828			UPK2	-5.17727			LZIC	-5.33503				MGAT4A	-4.12423				PIK3CD	-2.47899			ZNF282	-0.943508			SACS	0.0419811			ITGA11	0.0685673
KCNMA1	0.0162834			IQWD1	0.89568	0.0284548		ATP8B1	0.012		PRY	2.44408	0.03		TP73L	-2.22828			EXOC5	-5.17602			EIF4E2	-5.33144				GART	-4.124				HRB2	-2.47863			CYP2C8	-0.943503			TPO	0.0419828			DNASE1L3	0.0685687
FXR1	0.0162871			DNAJC1	0.927681	0.028507		BTF3	0.012		SERTAD3	1.59455	0.03		BAG3	-2.22814			CYorf15A	-5.17553			B3GNT5	-5.32703				RXFP1	-4.1198				IFNA21	-2.47851			CCDC4	-0.943175			IER5	0.0420558			AGPAT2	0.0685813
VRK2	0.0163169			SDCCAG1	1.07162	0.0286684		C3ORF63	0.012		SLC35A2	2.00599	0.03		SNPH	-2.22802			ELOVL6	-5.17386			PDE4DIP	-5.32499				ZWINT	-4.11974				ISG20	-2.47813			FCN1	-0.942298			IL17RA	0.042103			GALP	0.0686398
CHORDC1	0.0163793			GLS	1.92542	0.028681		CEP72	0.012		SMC1A	1.71351	0.03		NDN	-2.22702			IFNA10	-5.16999			FBXO28	-5.32445				KRAS	-4.1172				GOSR1	-2.47502			DLL3	-0.94198			RPL23AP7	0.042125			MATN2	0.0686412
C1ORF54	0.0164495			ABTB2	1.76362	0.0287337		CHD2	0.012		STRA13	1.27567	0.03		IGFBP4	-2.22484			IFNA14	-5.16999			CTBP2	-5.32308				EPS15L1	-4.11704				IGHE	-2.47286			LYPD4	-0.941376			ANXA11	0.0421779			NXPH1	0.0686589
TMEM14A	0.0164937			LOC644010	2.76918	0.028816		CNNM3	0.012		TOR1B	1.841	0.03		LOC643911	-2.22425			IFNA17	-5.16999			ZRANB1	-5.32308				NEGR1	-4.1167				IGFBP3	-2.47225			ART3	-0.941303			GRK5	0.0421945			LOC283486	0.0686982
PDGFRA	0.0165069			HLA-DQB1	1.8	0.0288189		CNOT3	0.012		UNC84A	1.47685	0.03		TBCA	-2.22343			IFNA4	-5.16999			FANCL	-5.32044				CEACAM6	-4.11638				SPOCD1	-2.47132			MYBL2	-0.940689			FLJ22222	0.0422601			SOX4	0.0687011
MGC10334	0.0165121			MRPL22	1.74911	0.028911		COX8A	0.012		ACD	1.6569	0.031		KIAA0146	-2.22287			HEATR1	-5.16885			VRK2	-5.32044				C20orf177	-4.11506				RPL22	-2.46999			AADAC	-0.939837			EIF1	0.0422606			PLEKHH1	0.0687273
C10ORF11	0.0165169			HMGCLL1	1.28075	0.0289311		CXORF1	0.012		AFM	1.20873	0.031		P4HA3	-2.22212			LGALS8	-5.16885			RBAK	-5.30938				ADRM1	-4.11499				RPL13A	-2.46903			FAM40A	-0.938823			LOC153328	0.0422908			SLC45A3	0.068735
COL3A1	0.0165314			DNA2L	1.30956	0.0290347		DYNC2H1	0.012		APH1A	1.40744	0.031		ENDOGL1	-2.22148			AZIN1	-5.16533			C18orf24	-5.3023				LAMA5	-4.11499				GCC2	-2.46828			GLRA2	-0.936185			BAT5	0.0423532			NFYC	0.0687455
MAP3K13	0.0165901			PHF20L1	0.926406	0.0291023		ECHS1	0.012		CENPF	1.31941	0.031		RAB4B	-2.2189			ZNF566	-5.16509			CSNK2A1	-5.29863				PLEKHB2	-4.1127				MAP3K6	-2.46681			VPS37D	-0.935831			ANKZF1	0.0424032			TLE2	0.0687481
EPB41L4B	0.0166601			MRPL42	1.45388	0.0292723		EDF1	0.012		CHTF18	1.42935	0.031		CROT	-2.21774			FAM136A	-5.16229			CSNK2A1P	-5.29863				ZXDC	-4.10841				PNMA3	-2.46327			XPNPEP2	-0.935697			PTPRH	0.0424583			LUZP1	0.0687508
GABPB2	0.016662			LOC138046	1.06666	0.0292935		FGL2	0.012		CSTF1	1.53209	0.031		ZFYVE9	-2.2172			RPAP3	-5.16128			OR6W1P	-5.28951				SIM1	-4.10651				RFWD3	-2.46233			ANGPTL6	-0.935627			RSL1D1	0.042505			S100A13	0.06876
TMEM60	0.0167863			ABCA11	1.44087	0.0293479		FLJ14803	0.012		DARS2	1.46351	0.031		NKX3-1	-2.21643			GFPT1	-5.16101			C6orf64	-5.28829				CHMP4B	-4.10624				ACY1L2	-2.46126			CRIP3	-0.934694			RPL18A	0.0425215			KIAA1914	0.0687733
CIZ1	0.0169516			TANK	1.37318	0.0295883		FLJ21062	0.012		DDX28	1.67309	0.031		UTY	-2.21482			C6orf64	-5.16083			APRT	-5.28695				DAND5	-4.10534				SLC26A2	-2.46031			KRTAP9-3	-0.934217			HECTD2	0.042571			PCBP1	0.0687818
EXOC1	0.0169731			C11ORF58	1.6072	0.029646		FNBP1L	0.012		DNAJB2	1.50631	0.031		TMEM45A	-2.2139			DHTKD1	-5.15854			CDT1	-5.28695				DNTT	-4.10466				SLC14A1	-2.46002			SLC35D3	-0.928699			HPX	0.0426152			P2RX3	0.0687857
RECQL	0.0169861			MAP4K5	1.8523	0.0296662		GPI	0.012		GCHFR	1.45293	0.031		RAC1	-2.21339			TMEM48	-5.15853			PRAME	-5.28094				CCDC67	-4.10312				NOSTRIN	-2.45902			GNAI2	-0.928433			WNT11	0.0426222			LOC643441	0.0688065
SLC12A8	0.0169953			CAPZA1	1.39746	0.0296912		GPR171	0.012		GOLGA1	1.32263	0.031		C17ORF79	-2.21283			TFEC	-5.15696			KLRG2	-5.27758				RFC2	-4.10208				PTRF	-2.45878			ARRB2	-0.928055			USP51	0.0426246			LOC388948	0.0688887
VPS36	0.0170141			C2ORF33	0.967988	0.0297345		GZMK	0.012		IL5RA	2.19746	0.031		GGT1	-2.21237			SERBP1	-5.15294			EIF2AK2	-5.27745				HECTD1	-4.10118				ANGEL2	-2.45742			SEPN1	-0.927228			FARSLA	0.0426263			INSM1	0.0689369
SIPA1L2	0.0170208			IL7	1.51711	0.0298003		HIST1H2BG	0.012		KCNJ6	1.50493	0.031		C6ORF85	-2.21216			POP7	-5.15243			COX7B2	-5.27689				IL1RAPL2	-4.10032				DYRK2	-2.45445			PDGFRB	-0.925244			S100A2	0.0426318			OLIG1	0.0689462
ZNF294	0.0170243			RBMS3	1.26154	0.0298692		HUWE1	0.012		LAGE3	1.33418	0.031		RAB3B	-2.21213			CDC23	-5.15036			RFX5	-5.27197				COX7B2	-4.09895				GRB14	-2.45353			CNIH4	-0.922802			IBRDC1	0.0426583			GPR1	0.0689654
STOX1	0.0170329			NUCB2	0.880265	0.0298853		IMP5	0.012		LMBRD2	2.20843	0.031		FXYD1	-2.2121			KIF20A	-5.15036			SIX2	-5.26845				HOMEZ	-4.09818				BCL11B	-2.45337			TTC21A	-0.922704			SLC35D3	0.042718			KIR2DS2	0.0690258
BMP1	0.0170433			XPO1	1.62195	0.0298878		KIAA0984	0.012		LRRC57	1.77833	0.031		AGRIN	-2.21184			LRRC58	-5.14888			ABI1	-5.26843				ERGIC2	-4.09717				CLTA	-2.4526			TRIM51	-0.922573			PROS1	0.0427517			C21ORF99	0.0690299
TRPM7	0.0170515			SHOC2	1.51307	0.0300083		LONRF1	0.012		OSBPL2	1.58798	0.031		PAX6	-2.21131			CHMP4B	-5.14679			PDSS1	-5.26843				C3orf56	-4.09655				BRF2	-2.45216			ARRDC1	-0.915638			ICT1	0.0427702			CTH	0.0690531
SNRPB2	0.0170549			RSBN1	2.39517	0.0301001		MED6	0.012		THPO	1.66058	0.031		SPAG5	-2.20926			SPATS2	-5.13886			FOXJ3	-5.26339				CHAC2	-4.09653				ADAMTS5	-2.45008			EFHA2	-0.913582			VARSL	0.0427825			ANGPTL3	0.0690683
CALM2	0.0171079			FLJ31306	2.08684	0.030142		MOBKL2B	0.012		WDR68	1.36616	0.031		GSTA1	-2.20905			UBE2C	-5.1355			SUMO3	-5.25493				CACNG6	-4.09196				FCRL5	-2.44724			ZNF566	-0.912435			FLJ22531	0.0427895			CSRP1	0.0691352
B3GNT2	0.0171096			LRRC40	1.6034	0.030173		OGG1	0.012		BMP1	1.33165	0.032		EPN2	-2.20516			CENPJ	-5.13474			USP14	-5.25354				SYNGR2	-4.09167				RPS9	-2.44712			TRIM58	-0.911767			SCO2	0.0427897			MLNR	0.0691537
AP3S2	0.0171372			PIAS1	1.09418	0.0302246		OXR1	0.012		C21ORF59	1.59092	0.032		MRC2	-2.20436			MAP9	-5.13317			RAD23A	-5.24582				TK1	-4.09167				PACS1	-2.44685			SLC2A4	-0.911721			TMEM158	0.0427925			ZNF536	0.0691653
RPUSD4	0.017169			RPS6KC1	2.04671	0.0302569		PGAM1	0.012		CDKN3	1.41832	0.032		MARCKS	-2.20238			CENPF	-5.13245			SNAPC3	-5.24281				EIF2AK2	-4.09056				ITIH4	-2.44523			GPR82	-0.910652			RAG1AP1	0.0427989			CGI-38	0.069172
DDX19B	0.0171717			RMI1	1.34311	0.0303586		PIGT	0.012		CGI-69	1.44045	0.032		IGSF4	-2.20129			RAB22A	-5.12937			ZBTB37	-5.24225				PTK6	-4.09024				NT5C2	-2.44514			MAPKBP1	-0.91007			LRDD	0.0428766			C1ORF75	0.0691807
GPC6	0.0171767			MTMR8	1.18857	0.0303754		PRPF6	0.012		FAM70B	1.52102	0.032		RETSAT	-2.20043			OAS2	-5.12693			CXorf38	-5.23674				ZNF713	-4.08995				RAB3B	-2.44507			FUT5	-0.909928			SH3BP5	0.0428894			ZNF343	0.0692105
WNK1	0.0172198			LIPT1	1.72209	0.0304586		RNF146	0.012		HIST1H2AG	1.49329	0.032		D21S2088E	-2.19723			TMEM182	-5.12592			CYCS	-5.23644				GAS2L3	-4.08942				BIRC3	-2.44435			SLC6A12	-0.909376			KLK8	0.042896			LOC643749	0.0692121
SPEN	0.0172465			GRK5	1.72574	0.0305086		RPL4	0.012		KIAA1833	1.43716	0.032		TMEM98	-2.19701			GNB4	-5.12531			MTERFD1	-5.23404				SNX13	-4.08838				ENO1	-2.44303			ZIC2	-0.906268			USP11	0.0429193			PSCA	0.0692211
CEBPZ	0.0172697			SLC1A7	0.907766	0.0305278		RWDD1	0.012		LOC145783	1.54774	0.032		S100PBP	-2.19511			HLCS	-5.12519			PUS7L	-5.2282				UBE2L6	-4.08742				JMJD1C	-2.4427			RTDR1	-0.904363			LOC388610	0.0429287			HECW1	0.0692543
OPA1	0.0173137			CCNH	1.88344	0.0306291		SLC35A3	0.012		LOC646903	1.15852	0.032		LOC388886	-2.19283			CCAR1	-5.12434			EXOSC3	-5.22614				C1orf43	-4.08738				TRIM29	-2.44086			CNGA4	-0.903903			FLT1	0.0429291			LOC441261	0.0692685
COL1A2	0.0174131			UBE2W	1.28576	0.0307439		STAC	0.012		MRPL49	1.59285	0.032		KLF9	-2.19194			CDH16	-5.12156			RG9MTD3	-5.22614				FAM12A	-4.08618				UTS2	-2.44064			CA3	-0.903464			KATNB1	0.0429549			COL20A1	0.0692775
SYTL2	0.0174749			NFYB	1.85794	0.0308043		STK35	0.012		PRELP	1.40703	0.032		ATP6V1H	-2.19178			ZNF713	-5.12027			PRPS2	-5.22471				MYT1L	-4.08596				FRMD3	-2.43887			EWSR1	-0.902862			SEC14L4	0.0429622			FRK	0.0692867
LRCH1	0.017532			FRG1	1.70837	0.0308809		TAF4	0.012		RAD51	1.52157	0.032		RBMS1	-2.19121			ZNF169	-5.11909			B3GAT2	-5.22408				ZC3H8	-4.08323				CBX8	-2.43841			DDX4	-0.902526			STX12	0.0429695			ACSS1	0.0692952
KIAA1107	0.0175427			ATXN3	2.07184	0.0308983		TMF1	0.012		RTTN	1.58007	0.032		ARIH2	-2.19082			MMP14	-5.11867			SMAP1	-5.22408				RBM12B	-4.08305				RGL1	-2.43783			GPATC1	-0.902071			LOC92017	0.0429743			USP9Y	0.0693264
TROVE2	0.0175929			FAM119A	1.51969	0.0309446		UBE2D1	0.012		SMARCD2	1.61592	0.032		CYP4F12	-2.19062			ZMYM6	-5.11366			MRPS17	-5.22222				NME1	-4.08122				GLT8D2	-2.43722			CLIC2	-0.901584			C2ORF7	0.042975			FLJ39051	0.069361
TIA1	0.0176144			HECA	1.15033	0.0311962		WDR34	0.012		SMPD3	1.24501	0.032		KIAA1109	-2.18953			RPP40	-5.11277			ESF1	-5.21983				NME2	-4.08122				DLK1	-2.43651			NEURL2	-0.9012			LOC285835	0.0429934			FIS	0.0693678
AP3D1	0.0176264			SLC35E1	1.17854	0.0312027		ZBTB16	0.012		TMED9	1.47886	0.032		CAP1	-2.18904			RBM12B	-5.10002			CXorf24	-5.21974				CDC23	-4.07461				DEAF1	-2.43632			ATP4B	-0.901091			ARL6IP5	0.0430064			TMEM133	0.0694118
C11ORF74	0.0176479			MYO9A	1.58472	0.0312577		ZNF533	0.012		TMEM56	1.26014	0.032		DHPS	-2.1887			C16orf59	-5.0994			ABCE1	-5.21534				KIF20A	-4.07461				EFNA5	-2.43553			PYCRL	-0.900053			LIMK2	0.0430152			GDF10	0.0694358
SF1	0.017672			HSD17B7	1.12439	0.0314718		ADPGK	0.013		ZNF710	2.01658	0.032		TECTA	-2.1878			CCT5	-5.09436			OPN1SW	-5.21426				STX6	-4.0739				LIFR	-2.43463			CSTL1	-0.8983			RPN2	0.0430298			LOC400642	0.0694648
ZNF195	0.0177033			LOC158563	1.99707	0.0315147		AFG3L1	0.013		APEX2	2.13378	0.033		TTTY1	-2.18722			HES6	-5.09129			MYOHD1	-5.21323				NCAPH	-4.07306				POFUT2	-2.43312			PDZD4	-0.898122			NDUFA7	0.043053			HSF2BP	0.0694747
TOMM40	0.0177437			MST1	2.35153	0.0315389		ANXA1	0.013		ATP6AP1	1.41109	0.033		C6ORF60	-2.18675			C1orf25	-5.08886			ZNHIT3	-5.21323				KIAA1128	-4.07131				NOTCH3	-2.43238			RPE65	-0.897555			REEP1	0.0430738			OSGEP	0.0694993
VRK1	0.0177648			PNN	1.33619	0.0315519		ARHGDIA	0.013		C11ORF56	1.67402	0.033		HOXD12	-2.1865			CACNG6	-5.08872			COMMD2	-5.21093				DEDD	-4.07066				RSNL2	-2.43118			CD48	-0.896719			MGC70924	0.043086			NFATC2	0.0695673
NPHP3	0.0177892			NOS1AP	1.34851	0.0315741		C8ORF42	0.013		CCDC44	1.33922	0.033		LIN7A	-2.18601			MRPL12	-5.08811			SUHW2	-5.20905				NIT1	-4.07066				SCG3	-2.42886			MTTP	-0.896448			TES	0.0431298			C1ORF132	0.0695763
ZNF655	0.0179353			USP34	2.11699	0.0316057		C9ORF19	0.013		CUZD1	1.6609	0.033		LOC90835	-2.18589			MPHOSPH1	-5.08345			IMPAD1	-5.20599				ZMYM6	-4.06976				IFI16	-2.42756			TMEM35	-0.895062			MANEAL	0.0431309			C7ORF38	0.0695871
EXOSC8	0.0180295			SOAT1	1.49926	0.031613		CCL5	0.013		DDX11	1.34549	0.033		CNOT2	-2.18551			CHEK1	-5.08259			RAB3IP	-5.20545				MBP	-4.06813				CDC42EP3	-2.42706			PLA2G10	-0.893591			ARF4	0.0432419			MMP10	0.0696289
RPS23	0.0180599			S100A6	0.904131	0.0316133		CNOT7	0.013		GABBR1	1.97494	0.033		DCTN1	-2.18469			CDKN3	-5.08183			THNSL1	-5.20377				PITX1	-4.06704				PRR11	-2.42546			CD96	-0.892901			HIVEP1	0.0432571			DGAT2L4	0.0696464
MT	0.0180623			PIK3C2A	1.1734	0.0316788		COPS3	0.013		GNS	1.94607	0.033		KLHL18	-2.18245			TTTY9A	-5.07946			SLC6A10P	-5.19906				FOXG1	-4.06604				CHODL	-2.42405			MAF	-0.890387			SLC1A5	0.0432597			SNAPC2	0.0696825
C13ORF7	0.0180995			UAP1	1.28525	0.0317029		EIF4E3	0.013		KCNA2	1.27968	0.033		TRIM3	-2.18097			TTTY9B	-5.07946			SLC6A8	-5.19906				ATP6V0E1	-4.06578				GDAP2	-2.42239			TBC1D10C	-0.889127			SLC4A4	0.0432624			CAT	0.0696896
LOC644974	0.0182576			HBS1L	1.47381	0.0317112		ERG	0.013		MCM10	1.5799	0.033		GNPDA1	-2.18057			TOM1L1	-5.07807			SLC30A7	-5.19699				PSMC4	-4.06436				ALPK1	-2.42235			POLE	-0.888419			C3ORF28	0.0432658			PCSK1	0.0697027
COPS2	0.0183105			ZNF117	1.64547	0.0317296		FMNL3	0.013		PPIA	1.70367	0.033		AHNAK	-2.17991			PPP4R2	-5.07455			RMND5A	-5.19059				ADAMDEC1	-4.06039				DDX59	-2.42184			ZNF329	-0.886832			ELF4	0.0432992			HRH3	0.0697135
MAP4	0.0183978			ZNF571	2.151	0.0317465		GNL2	0.013		PTTG1	1.43819	0.033		GLTP	-2.17954			MARK1	-5.07438			ENOPH1	-5.19035				RAB10	-4.05851				INHBA	-2.42157			VIPR1	-0.884418			RP11-78J21.1	0.0433149			ATP10D	0.0697232
LRRC32	0.0183992			RBM39	1.46571	0.0318148		GNL3	0.013		RAD54L	1.34809	0.033		EEF1A2	-2.17859			SLC15A3	-5.07425			GPSM2	-5.18577				DONSON	-4.05784				SCGB3A1	-2.42155			TRFP	-0.880907			AP3D1	0.0433246			MEOX2	0.0697443
FAM45A	0.0184033			PAPD4	1.74639	0.0318158		GRHL1	0.013		SP1	2.33346	0.033		PCDHB4	-2.17841			TMEM132A	-5.07425			RCC1	-5.18222				SON	-4.05784				CALML5	-2.42078			CRYBA1	-0.880744			AMDD	0.0433583			SH3BGR	0.0697453
HAL	0.0184054			GABPA	2.15428	0.0318951		HIST1H2BE	0.013		TLR1	1.73943	0.033		C20ORF23	-2.17728			BCORL2	-5.07409			PITX1	-5.18076				YWHAB	-4.05738				ACTN4	-2.4204			OR51M1	-0.878478			MGC7036	0.0433715			KCTD4	0.0697934
FAM18B	0.0184558			ZNF76	2.33947	0.0319459		HM13	0.013		ZNFN1A2	2.00633	0.033		RFX2	-2.17721			FAM115A	-5.07165			CENPJ	-5.17897				FOXH1	-4.05584				SPHK1	-2.42025			NR2C2	-0.876102			SLC6A4	0.043406			ENAM	0.0697947
PPP1CB	0.0184707			ALG14	1.68239	0.0320232		HOXD11	0.013		ABHD2	1.36876	0.034		ATG12	-2.17705			NCAPD2	-5.07145			C20orf42	-5.17763				KIFC2	-4.05584				CD97	-2.41868			CCR5	-0.875274			SLITRK1	0.0434137			IRX4	0.0697965
NRXN1	0.0184713			CEP57	1.32779	0.0320326		IGLV1-44	0.013		C14ORF128	1.5291	0.034		TRPA1	-2.1768			ZNF131	-5.06858			ITGB8	-5.17466				FSD1L	-4.05574				PDZD3	-2.4183			CAPZA3	-0.872886			DUSP1	0.0434321			RAB3IP	0.0698442
DDX59	0.0185081			TNNT1	0.467629	0.0321424		KIAA0182	0.013		CHRNA3	1.50693	0.034		TCEA3	-2.17623			MEMO1	-5.06693			RP9	-5.17351				SGTB	-4.05509				PIGM	-2.41784			RAB1B	-0.870736			CECR6	0.0434332			CLCN7	0.069856
LYPD4	0.0185477			ITPR2	1.40383	0.0321754		LOC254312	0.013		CYSLTR1	1.44894	0.034		BRD8	-2.17313			MEMO1P	-5.06693			MPHOSPH1	-5.16804				MFAP2	-4.0542				AP2A1	-2.41693			HOXA11	-0.870322			SEZ6L2	0.0434646			SLC25A6	0.0698718
ESRRG	0.0185508			TMEM123	1.91572	0.0322309		LOC338758	0.013		DHFR	1.36886	0.034		U2AF1L2	-2.17173			IMPDH1	-5.06625			ISG20L2	-5.16658				PREPL	-4.05292				CPA5	-2.41657			ELOVL3	-0.869768			BAT2	0.0434782			PAK1	0.069877
SMPD3	0.0185562			ZNF187	1.40347	0.0322548		MAD2L1	0.013		ENTPD2	1.25148	0.034		MIP	-2.17078			AZI2	-5.06561			C18orf25	-5.16379				SLC3A1	-4.05292				PACSIN3	-2.41657			RETN	-0.869686			NPC2	0.0434992			ICAM4	0.0698865
C5ORF13	0.0185944			ARL5A	1.47788	0.0322747		MAPK12	0.013		EP400	1.53503	0.034		DDHD2	-2.169			PUS7	-5.06367			CKS1B	-5.16286				SDC1	-4.05034				CGREF1	-2.4156			SERPINB12	-0.868923			TMEM47	0.0435377			DDIT4L	0.0698898
LARP4	0.0186848			LRIG2	1.91444	0.0322881		MMACHC	0.013		G6PD	1.38565	0.034		HOP	-2.16756			KRTAP4-12	-5.06262			FOXK2	-5.16221				PLXNC1	-4.04981				DDO	-2.41534			CDH8	-0.86833			ST6GAL2	0.0435446			NGFRAP1	0.0698961
CEBPE	0.0187295			ERBB4	0.920515	0.032311		NOL8	0.013		LHX1	1.21517	0.034		RABL5	-2.16739			C11orf48	-5.0618			MRPL13	-5.16147				CD5L	-4.0474				LMBRD2	-2.41411			SH3GL3	-0.866898			PNMA2	0.0436606			TSPAN9	0.0698974
POLR3F	0.0187468			ZNF701	2.0481	0.032402		NPAS3	0.013		LRRC8A	1.61438	0.034		IGFBP7	-2.16532			C4orf15	-5.05685			C2orf37	-5.16066				PAX6	-4.04624				PLCG2	-2.41335			SOX13	-0.86581			LTA4H	0.0436855			LIF	0.0699275
ZNFN1A4	0.0187798			EVI2A	0.856019	0.03242		PHIP	0.013		MAML3	1.54202	0.034		CES2	-2.16437			TSPY1	-5.05679			LHX9	-5.15602				KNTC1	-4.04619				FBL	-2.41238			MARVELD1	-0.863915			ETV5	0.0437085			HOXD4	0.0699351
ZNF419	0.0188062			RPS2	1.75152	0.0324572		PPIL4	0.013		P18SRP	1.61578	0.034		NPTXR	-2.1636			TSPY2	-5.05679			PDK1	-5.15326				GMCL1	-4.0448				ASB8	-2.4122			HERC5	-0.862409			CILP	0.0437375			C3ORF22	0.0699583
PLEKHM2	0.0188345			VCX3A	1.09927	0.032467		PTK6	0.013		SCAMP3	1.65	0.034		AGR2	-2.16301			KIR2DL4	-5.05607			USP34	-5.15183				GMCL1L	-4.0448				SLC16A9	-2.41096			KRT15	-0.861901			RAB6IP1	0.0437431			CDSN	0.0699653
ENPP4	0.0188491			C9ORF95	1.41104	0.0324804		PUS7L	0.013		SLC12A4	1.73197	0.034		TRAF3IP1	-2.16254			PAQR5	-5.05592			EIF1AP1	-5.15112				ARL11	-4.04272				SCNN1D	-2.40959			UBE2S	-0.859617			FLJ00290	0.0437968			SERPINE2	0.0699662
SP3	0.0188785			STYX	1.57545	0.0324832		RNASET2	0.013		YWHAG	1.59121	0.034		PER2	-2.1625			PPIG	-5.05547			EIF1AX	-5.15112				IL9R	-4.04179				COL16A1	-2.40949			HOXD8	-0.85827			SNRP70	0.0438184			MAPK8	0.0699707
KIN	0.0189296			RBM25	1.70865	0.0325374		RPS10	0.013		C10ORF125	1.58947	0.035		FKBP1B	-2.15999			C1orf43	-5.05326			C12orf32	-5.15068				C6orf157	-4.04161				KLHDC1	-2.40862			CYP2D6	-0.858203			SEMA4C	0.0438208			TMOD3	0.0700067
UBAP2	0.0189598			LOC388210	2.14844	0.0325554		RXRA	0.013		C9ORF119	1.47965	0.035		FOXE1	-2.15988			SLC2A13	-5.05255			CCNB1	-5.15056				ARPC5L	-4.03977				RUSC2	-2.40843			RASGRP4	-0.856764			NIFUN	0.0438648			CA14	0.0700341
CPZ	0.0189669			LOC644488	1.33798	0.0325673		SLC25A12	0.013		FANCF	2.29769	0.035		DKFZP434K028	-2.15701			EIF4E2	-5.05069			CALU	-5.14985				GOLGA1	-4.03977				KIAA1957	-2.40749			DSG1	-0.853037			EDF1	0.0438681			ARNT	0.0700431
C2ORF3	0.0189856			CCL22	1.43823	0.0326261		SNRPB	0.013		FKBP9	1.44229	0.035		C1ORF173	-2.155			TIMELESS	-5.04303			ABCB10	-5.14675				PAX8	-4.03909				TMEM117	-2.4045			KLK11	-0.852711			LOC284926	0.0438749			VGCNL1	0.0700522
C4ORF14	0.0190008			BAZ2B	1.33625	0.0326513		SPG7	0.013		FLJ39005	1.53872	0.035		WWC2	-2.1546			LRPPRC	-5.04231			C13orf27	-5.1447				PIGM	-4.0365				SNX22	-2.40368			PDE2A	-0.850986			C1ORF115	0.043914			RUFY3	0.0700786
TMEM77	0.019103			MYBPHL	2.53933	0.032703		TMCC1	0.013		FUK	1.64818	0.035		MPDZ	-2.15391			LARP7	-5.03991			ACRBP	-5.13822				FAM64A	-4.0334				ASB7	-2.40325			GCKR	-0.850805			PIK3CD	0.0439181			LOC147650	0.0700844
OXCT1	0.0191052			POLE2	1.58292	0.0327678		TNFAIP8	0.013		GABRR2	1.90196	0.035		PARD6G	-2.15364			ZNF124	-5.03911			C11orf82	-5.12501				UBE1L2	-4.03331				CDCA7	-2.40024			RYR1	-0.848079			ARHGAP29	0.0439231			VIL2	0.0700894
SYNCRIP	0.0191122			CRX	3.16136	0.0327912		UBE2Q2	0.013		GDF15	1.14536	0.035		CDC23	-2.15344			CCDC90A	-5.03891			NFKBIE	-5.12342				PASK	-4.03222				CCND2	-2.39819			LRP5	-0.845997			GLYATL1	0.0439405			PIK3R5	0.0701109
ZNF518	0.0191728			IBTK	1.80432	0.0329338		ACSL3	0.014		GPC6	1.31361	0.035		PROCR	-2.15251			UBE2D1	-5.03846			RNF31	-5.11362				TIPRL	-4.03001				NUCKS1	-2.39799			GPR114	-0.845396			TULP2	0.0439564			FRS2	0.0701673
VPS33B	0.0191911			RAD51AP1	1.7765	0.0329362		AMY1A	0.014		HIG2	1.49056	0.035		KIAA1191	-2.1512			SPATA22	-5.03722			C6orf89	-5.11068				RAB24	-4.02982				CPAMD8	-2.39733			CACNA1S	-0.845206			PRPSAP1	0.043968			SPOCK1	0.0702106
LRRCC1	0.0191971			ASCL1	1.19631	0.0329905		C6ORF182	0.014		HLA-F	1.79423	0.035		GPC5	-2.14788			ODZ1	-5.03532			TOR1AIP2	-5.10831				C2orf49	-4.02969				ZC3H12C	-2.39679			ABO	-0.844805			SH3GL3	0.043972			RP4-691N24.1	0.0702113
ATG7	0.019199			GBAS	1.58278	0.0330607		C9ORF125	0.014		HSPA1A	1.27754	0.035		TMEM16K	-2.14774			RFWD2	-5.03447			GSPT1	-5.10766				TCHH	-4.0288				RGS2	-2.39563			BHLHB4	-0.844354			DYRK2	0.0440009			CCDC54	0.0702236
OSBP2	0.0192001			MTERF	2.04415	0.0331839		CUTL1	0.014		NDRG4	1.30894	0.035		TNRC9	-2.1476			UNC13C	-5.03406			MRPL37	-5.10651				ABCB8	-4.02809				APAF1	-2.39556			ADORA2A	-0.844235			HMG20A	0.0440079			GUSBL2	0.0702433
ZFYVE16	0.0192705			LOC90321	1.82002	0.0331902		DIDO1	0.014		NUP188	1.52692	0.035		PHLDB2	-2.14717			CCDC67	-5.03217			BMP15	-5.10583				IRF7	-4.02562				RAB9B	-2.39296			DYNC1I1	-0.844047			SEL1L	0.0440111			ATP2B2	0.0702574
TOR1B	0.0192985			WDR43	1.44863	0.0332601		EPS8L1	0.014		OTX2	1.16087	0.035		KNDC1	-2.14715			ELAVL2	-5.03067			BOLA2	-5.1013				RAG2	-4.02525				PHLDB3	-2.39258			CALB1	-0.843992			SERPINA6	0.0440777			ZNF136	0.0703087
EPB41	0.0194441			GMCL1	1.80923	0.0333113		FMN1	0.014		SPATA18	1.71725	0.035		SNAP29	-2.14642			STRN	-5.02967			BOLA2B	-5.1013				SPTAN1	-4.02465				BTBD3	-2.39238			KHDRBS2	-0.843165			SAFB	0.0440785			IMPG2	0.0703481
ANKZF1	0.0194621			TAF1A	1.5248	0.0333212		GCNT2	0.014		ST5	1.43674	0.035		TMSB4X	-2.14635			GSK3B	-5.02833			MRPS5	-5.09945				WDR34	-4.02465				PABPC1	-2.39209			SLC39A5	-0.83984			ZNF598	0.0441063			TBC1D3C	0.0703482
ACOT4	0.01947			CRHBP	1.22747	0.0333271		HSD3B1	0.014		TMEM44	1.45755	0.035		GAS1	-2.1454			GIF	-5.02798			CENPI	-5.09705				TIGD4	-4.02407				GSG1	-2.39172			AMIGO1	-0.839138			ACOX2	0.0441083			ECD	0.0703513
CLSTN1	0.0194718			WAPAL	1.51293	0.0333762		HSPC148	0.014		FLJ37464	1.9822	0.036		IAPP	-2.14319			IGLV3-21	-5.02633			PYCR1	-5.0965				WDR26	-4.02378				MEIS1	-2.39033			RP1	-0.837452			LOC283551	0.0441203			PDE2A	0.0703578
ZMYM6	0.0195512			FLJ20152	0.74224	0.0333975		MANBA	0.014		GALNT14	1.44333	0.036		CILP	-2.14304			YWHAZ	-5.02573			XK	-5.09468				C16orf24	-4.02289				MTAP	-2.38934			TICAM1	-0.835719			COX5B	0.0441429			HYAL4	0.0703699
LRRFIP2	0.01962			PFAAP5	0.937636	0.033399		MLF1IP	0.014		GRIPAP1	2.07514	0.036		FAM49B	-2.14298			POLR2K	-5.02535			HIST1H1E	-5.09018				CCDC78	-4.02289				PDE4DIP	-2.38884			TSSK4	-0.835412			CCT3	0.0441442			AVIL	0.070401
C14ORF112	0.0196696			CENPE	1.06458	0.0334748		NQO1	0.014		GSTT2	1.15121	0.036		ABCC9	-2.14278			FCRL4	-5.01863			PYROXD1	-5.08745				THAP6	-4.01856				LRSAM1	-2.38784			AANAT	-0.835229			OTP	0.0441569			SERHL2	0.070426
METT5D1	0.0196836			RPS27A	1.3965	0.0336106		PAPD4	0.014		KATNAL1	1.35796	0.036		APC2	-2.14262			FANCB	-5.01737			RECQL	-5.08745				CAST	-4.01755				DUOX1	-2.3861			AURKB	-0.834304			C1ORF113	0.0441616			KLRA1	0.0704788
MYO7A	0.0197531			IFNGR1	1.09581	0.0336113		POLA2	0.014		LENEP	1.73983	0.036		GTPBP6	-2.14131			DCK	-5.01694			DOPEY1	-5.08541				LAMP3	-4.01592				FAM101B	-2.38558			PIAS4	-0.834132			FCER1A	0.0441794			PDC	0.070496
MOSPD1	0.0197821			SERP1	2.17116	0.033632		POU2AF1	0.014		MRRF	1.25035	0.036		GRB7	-2.14096			GPR37	-5.01402			PGM3	-5.08541				TNFSF4	-4.0159				PCP4	-2.38557			TMPRSS12	-0.832218			MTCH1	0.0443245			FAM69B	0.0705333
KPNA5	0.0198815			C20ORF179	0.926944	0.0337041		PRSS3	0.014		NDRG1	1.21849	0.036		FAM38B	-2.13994			DFFB	-5.01291			PUS7	-5.08397				CYLC1	-4.01516				FABP6	-2.38402			ELA1	-0.83199			C11ORF41	0.0443276			SEC31L2	0.0705761
KIAA1486	0.0198845			CEP152	1.43744	0.0337068		PTPRCAP	0.014		NDUFB11	1.80476	0.036		PRPF38A	-2.13855			CKS1B	-5.01243			PPM1E	-5.08007				FRMPD3	-4.01094				ALKBH2	-2.38328			ARMC7	-0.830515			SIAHBP1	0.0443672			LOC642486	0.070591
LOC285370	0.0199129			CDH10	1.16339	0.0337568		RABGGTA	0.014		NFASC	1.31162	0.036		BTBD9	-2.13766			RNF133	-5.00245			ACTR2	-5.07877				C8orf12	-4.01055				SIN3B	-2.37983			ADCY4	-0.830182			RDBP	0.0443905			HNRPUL1	0.0706035
IFNG	0.019936			NPTN	1.80828	0.0337591		RBM16	0.014		RPN2	1.44327	0.036		SEMA5A	-2.13643			POF1B	-5.00084			CHCHD3	-5.07379				ST8SIA4	-4.0103				LEFTY2	-2.37829			GAL3ST2	-0.829544			SIPA1	0.0444163			IGSF9	0.0706157
GMPR2	0.0199528			MTM1	3.15986	0.0338142		ROM1	0.014		TM7SF3	1.3863	0.036		SLC25A31	-2.13572			ACAD9	-5.00027			TOMM70A	-5.07343				HPCAL1	-4.00879				CREG1	-2.37732			IDH2	-0.829262			ADORA1	0.0444361			SMARCD1	0.0706187
TBC1D2B	0.0199736			RYK	1.58773	0.0338395		RPL37	0.014		UBOX5	2.03991	0.036		PRSS23	-2.13496			TUBG1	-4.99663			POLR1C	-5.07265				TMEM41A	-4.00862				IGF2BP3	-2.37698			ATRNL1	-0.829205			PCDH18	0.0444548			LOC56964	0.070632
C12ORF40	0.0200258			WBSCR19	1.42479	0.0338796		RPS15	0.014		ZFYVE16	1.53106	0.036		PALLD	-2.13487			HTR4	-4.99615			FAM54A	-5.07104				DIRC1	-4.00797				SLC28A3	-2.37649			ICOSLG	-0.828498			SULF2	0.044478			FLJ90650	0.0706395
RPL7A	0.0200699			ZNF26	1.81941	0.0339196		SERPINI2	0.014		FAM43A	1.48663	0.037		NDUFS6	-2.13484			GRIN2B	-4.99084			MCOLN2	-5.06298				RNASEH2A	-4.00384				TNP2	-2.37627			COL19A1	-0.827965			NUDT2	0.0444912			FAM3B	0.0706483
SULF2	0.0201363			CLINT1	1.32149	0.034143		SGK2	0.014		GYS1	2.43515	0.037		ITGA11	-2.13105			EIF4EBP1	-4.99011			DCBLD1	-5.05651				PRIM1	-4.00108				TRMT1	-2.37454			ARL8A	-0.827384			TCL1B	0.0445606			PACSIN3	0.0707285
ARID1B	0.0202276			STAG2	1.11849	0.0343013		TBX15	0.014		HHIP	1.35821	0.037		DHX35	-2.13028			PDK3	-4.98748			FLAD1	-5.05148				SCAMP1	-4.0001				ARID1B	-2.37449			PCSK2	-0.826451			SULT1A3	0.0445951			DEPDC4	0.0707364
BCAR1	0.0202916			PDE4D	0.997252	0.0343255		THAP8	0.014		MMP11	1.18058	0.037		MXRA8	-2.12998			SLBP	-4.98653			RRP1B	-5.04894				PDK3	-3.99889				B4GALNT1	-2.37439			TAS1R2	-0.826103			VDR	0.0446107			C8ORF30A	0.0707392
MAN1B1	0.0203135			FLJ43663	2.31905	0.0343349		UBE1	0.014		MYST2	1.45683	0.037		SHBG	-2.1285			HTR1F	-4.98616			BACE2	-5.0447				ZMYND11	-3.9979				PRG1	-2.37311			KLC4	-0.825584			P2RY5	0.04462			CACNA1C	0.0707525
PSME4	0.0203173			RBM35A	1.33099	0.034352		USP16	0.014		PARD6A	1.36747	0.037		RNF26	-2.12784			ZMYM2	-4.98299			WDR89	-5.04463				CDKN3	-3.99732				MAP3K3	-2.37272			DPP10	-0.825556			PHKA2	0.0446279			KLHL4	0.070758
WWP2	0.0203264			OSRF	1.41018	0.0343592		USP54	0.014		PXMP2	1.36828	0.037		VAMP3	-2.12774			SLC7A1	-4.97733			TAOK1	-5.04309				CST4	-3.99622				APOBEC3C	-2.37257			ENTPD5	-0.82487			ZCCHC17	0.0446368			XCL2	0.0707667
TEX15	0.0203468			C14ORF50	1.57419	0.0343847		VPS37C	0.014		RAB35	1.69195	0.037		ZDHHC5	-2.12742			SPC24	-4.97671			BRWD3	-5.03937				YWHAZ	-3.99545				RPL18	-2.37183			TRIM43	-0.824268			SFRP2	0.0446434			NDUFC2	0.0707808
C6ORF115	0.0203724			C21ORF45	1.51592	0.0343848		YWHAZ	0.014		REM1	1.56144	0.037		LAMB1	-2.12662			ABHD7	-4.97395			ASF1B	-5.03406				GPATCH4	-3.99291				ZBED3	-2.37026			TMEM106A	-0.823824			CA9	0.0446569			LOC92196	0.0707836
JMJD1C	0.0204095			ZNF273	2.39173	0.0344425		ZNF26	0.014		SLC39A13	1.5555	0.037		FAM110C	-2.12594			TRMT6	-4.97037			SUZ12	-5.03229				RAP2C	-3.9929				RHPN2	-2.36989			C4BPB	-0.823551			BCMO1	0.0446581			ZNF18	0.0707911
PPP1R9A	0.0204731			ZZZ3	1.50208	0.0346151		ADCY9	0.015		SNAPC2	1.88726	0.037		ELA1	-2.12524			ZSCAN23	-4.96918			WDR67	-5.03223				SLC30A7	-3.99043				SON	-2.36964			HSDL1	-0.821961			CMPK	0.0446771			SLC7A11	0.0707992
EXOC6	0.0205226			C1ORF27	1.54255	0.0346577		ANAPC13	0.015		TBX2	1.42663	0.037		ADAL	-2.12488			MATN3	-4.96845			SYCN	-5.02584				IGSF6	-3.99014				RPS6	-2.36893			ANKRD38	-0.821305			ZFP30	0.044754			GPHA2	0.0708188
DTX2	0.0205309			RQCD1	1.59276	0.0347865		ANAPC2	0.015		TXNDC12	2.16235	0.037		PHF17	-2.1246			ZSCAN12	-4.96835			WDHD1	-5.02581				RPL23A	-3.9897				RPL8	-2.36869			SDF2L1	-0.820731			LIN7A	0.0447796			KRT38	0.0708545
FMO1	0.0205698			WSB1	1.43788	0.0348705		B3GALT1	0.015		UNG	1.46754	0.037		TNPO1	-2.12434			TCF19	-4.96675			PRKD3	-5.01809				SNORD42A	-3.9897				KLRC4	-2.36795			FNTB	-0.819627			ZBED3	0.044783			PTPRN2	0.0708823
REV3L	0.0205873			DUSP12	1.38095	0.0349238		BAIAP3	0.015		VTN	1.7531	0.037		FBLN1	-2.12258			VSTM3	-4.96611			ACTR3B	-5.01792				SNORD4B	-3.9897				RBM20	-2.36727			BTNL2	-0.818742			CDON	0.0447869			RAB2	0.070895
PKN2	0.0206352			PDCL3	2.03334	0.0349439		BUB1B	0.015		WHSC2	1.68903	0.037		LOC196541	-2.12197			C1orf96	-4.96523			ENOX2	-5.01428				TLCD1	-3.9897				GPR135	-2.36673			TMEM104	-0.817918			SOCS3	0.0448042			RBBP5	0.0709009
KLHL21	0.0206381			ZNF451	1.45125	0.0350246		C9ORF61	0.015		ABCC5	1.21715	0.038		FLJ40125	-2.12166			KLHDC9	-4.96324			SLC7A1	-5.01322				ZNF638	-3.985				CYR61	-2.36584			MALL	-0.816681			HAPLN1	0.0448479			PADI4	0.0709271
ZDHHC17	0.0206524			FLJ37953	2.45166	0.0350861		CTNNAL1	0.015		ADORA1	1.87561	0.038		JAM3	-2.12163			PFDN2	-4.96324			TIMM17A	-5.01182				RAPGEF5	-3.98486				CSN1S1	-2.36456			C8G	-0.81594			AQP8	0.0448685			OSTALPHA	0.0709292
THAP8	0.0206685			TMTC3	0.94026	0.0351411		CXCL13	0.015		ATXN7L3	1.53218	0.038		EDNRA	-2.1212			SNORA16A	-4.96314			SEC61A2	-5.00801				ZNF184	-3.98015				RNF186	-2.3644			SRCRB4D	-0.815871			PEAR1	0.0448689			SLC6A8	0.0709492
AHI1	0.0206735			CAPN7	0.892655	0.0351611		DBR1	0.015		C19ORF46	1.38885	0.038		SURF1	-2.11879			SNORA44	-4.96314			BIRC4	-5.00737				CAMK2N2	-3.97828				MARCO	-2.36365			BTNL3	-0.815171			EXOD1	0.0448722			SSTR2	0.0709575
PPP2R5A	0.0207322			KAL1	1.25733	0.0352349		DNER	0.015		C9ORF6	1.93368	0.038		HRASLS2	-2.11726			SNORA61	-4.96314			GNB4	-5.007				ECE2	-3.97828				DLAT	-2.36246			HKR3	-0.814123			CANX	0.044877			IER5	0.0709687
RNF13	0.0207946			SUZ12	1.19178	0.035491		FOXD1	0.015		DNAJC4	1.57239	0.038		CRKRS	-2.11366			TRSPAP1	-4.96314			TPH1	-5.00645				EIF2S2	-3.97677				OPRS1	-2.36096			STK16	-0.813123			LOC387763	0.0448793			SLC26A7	0.0709736
MLL5	0.0208026			ANLN	1.17602	0.0356122		FRMD3	0.015		EIF4E2	1.69215	0.038		IL17RB	-2.11262			PPP3R2	-4.96058			TAF1B	-5.00628				FOXRED2	-3.9737				RPL14	-2.35942			ATP12A	-0.812721			UQCRB	0.0449404			CNTNAP4	0.0709957
HOXB5	0.0208244			USP45	1.45923	0.035657		GAGE2	0.015		EPS8	1.54249	0.038		ZFYVE21	-2.11244			SLC2A4	-4.958			PANK1	-5.00522				SSX2	-3.97352				GULP1	-2.35699			PDCD1	-0.812601			IL2RG	0.0449545			ODF3L1	0.0710717
LRRC8A	0.0208252			ZNF350	1.63245	0.0357483		HIST1H2BD	0.015		KCNJ2	1.53899	0.038		ERBB2	-2.11223			YBX2	-4.958			PIR	-5.00187				SSX3	-3.97352				ZFY	-2.35527			ATP6V0E	-0.81211			HIST1H2BK	0.044995			FLJ33790	0.0710751
FAM102B	0.020916			LOC643194	2.2232	0.0359785		KIF27	0.015		LMX1B	1.8641	0.038		UBE2W	-2.11147			C6orf157	-4.9575			GTPBP3	-4.99545				SSX4	-3.97352				SPTBN1	-2.35436			HORMAD1	-0.811821			LTBP2	0.0450143			PLAG1	0.0710829
HKDC1	0.0210304			LOC643998	1.04766	0.0360459		L1TD1	0.015		LOC197322	1.60038	0.038		SALL1	-2.11069			SLC25A19	-4.95616			CEP27	-4.9934				SSX4B	-3.97352				ZNF93	-2.35399			FOS	-0.811497			DGCR6	0.0450186			UCP3	0.071096
CCDC100	0.0210577			ZNF295	1.55631	0.0361282		LMNB1	0.015		LOC284033	1.44959	0.038		FLJ35258	-2.10814			IQGAP3	-4.95368			CKAP2	-4.99204				HLCS	-3.97322				PTCH2	-2.35377			GPR18	-0.810293			TPM1	0.0450557			GIP	0.0711007
SUMO2	0.0210661			THRAP2	1.24756	0.0361658		LOC388284	0.015		MECR	1.77425	0.038		EPB42	-2.10767			PSMC4	-4.95162			NCBP2	-4.98609				ARL5B	-3.9708				RBP3	-2.35276			RCC2	-0.807663			C9ORF165	0.0450646			KBTBD6	0.0711112
RP11-484I6.3	0.0210667			AGXT2L1	1.06961	0.0361963		MRPL3	0.015		STK23	1.51515	0.038		EPDR1	-2.10718			HAVCR1	-4.95061			ENY2	-4.98514				UBXD2	-3.97077				ATP6V1B1	-2.35258			CRY2	-0.806985			FIP1L1	0.0450901			MAP1B	0.0711234
JMJD3	0.0211275			YDD19	1.25404	0.0362116		NUMBL	0.015		TTF1	1.98018	0.038		PAFAH2	-2.10591			ZNF41	-4.94863			CLCC1	-4.98377				MEF2A	-3.97018				COL15A1	-2.35225			MOSC1	-0.806365			TMBIM1	0.0450919			PROKR1	0.071132
SLC2A2	0.0211349			CHUK	2.42767	0.0362809		PIK3CG	0.015		UNC45A	1.87963	0.038		SLC40A1	-2.10581			GLT25D1	-4.94473			GRIP2	-4.97654				TBL2	-3.96707				TP73L	-2.35213			UMODL1	-0.806068			SULT1A1	0.0450994			UNQ467	0.0711581
DDEF2	0.0211472			DMXL1	1.40916	0.0362889		PRDM5	0.015		ANAPC11	1.38686	0.039		KIAA1450	-2.10572			HSD17B6	-4.94328			LRPPRC	-4.97112				GTSE1	-3.966				SNX12	-2.35152			KLHL13	-0.805584			C5ORF5	0.0451063			CPNE6	0.0711919
FAM104B	0.021157			MRPL13	1.15173	0.0364744		RDH11	0.015		C9ORF25	1.45846	0.039		LFNG	-2.10569			E2F3	-4.94228			POLR2K	-4.97035				BTBD7	-3.9656				MCF2L	-2.35121			CHRNB4	-0.803407			PQBP1	0.0451102			RHOU	0.0712201
HIGD1A	0.0211647			TM4SF19	1.11463	0.0365134		RPS28	0.015		CHRM4	1.88172	0.039		ATP5I	-2.10556			PCDHB8	-4.94144			SDAD1	-4.96577				C9orf126	-3.96438				USP45	-2.35067			SUPT16H	-0.803252			HRASLS3	0.0451386			ANGEL1	0.0712369
HNRPAB	0.0211782			PPP1R15B	1.67522	0.0365832		TCIRG1	0.015		DSC1	1.30993	0.039		LZTS1	-2.10496			KCNA4	-4.93977			LPGAT1	-4.96222				ZMYND19	-3.9614				RFX3	-2.3502			RASD1	-0.802008			UNC45A	0.0451599			TSGA13	0.0712774
POLB	0.0212801			WDHD1	2.03681	0.0366312		TMEM86B	0.015		EPB41L1	1.62658	0.039		RAMP1	-2.10473			LMNB1	-4.93926			ZNF639	-4.96205				ACCN3	-3.96066				KIR2DL4	-2.34964			MPHOSPH1	-0.799987			MMP3	0.0451976			C9ORF57	0.0712976
TNT	0.0212888			HSPC159	1.15333	0.0366505		TSTA3	0.015		HIST1H2AB	1.45693	0.039		SLC30A10	-2.1034			C14orf25	-4.93817			GRPEL2	-4.96175				CDK5	-3.96066				PRNP	-2.34504			ITPR3	-0.799404			DOCK9	0.0452352			WNT8B	0.0713186
JAM3	0.0213084			CSNK1G3	1.23088	0.0366632		UBXD8	0.015		HSPA12A	1.61048	0.039		CTDSP1	-2.10326			C8orf30A	-4.93731			CPSF6	-4.95856				ARMC1	-3.96065				ARHGAP28	-2.34475			RSPO1	-0.799369			SPON1	0.0452488			RAB11B	0.0713407
COL6A1	0.0213698			DHRS7B	2.12006	0.0366646		ABLIM3	0.016		LOC389289	2.03061	0.039		PIP5K1C	-2.10298			PAX6	-4.93462			C1orf80	-4.95749				KIR2DL1	-3.95947				PPP1R1A	-2.34444			ZNF346	-0.79801			NGFRAP1L1	0.0452505			MYEOV	0.071372
CSNK2A2	0.0214703			HSBP1	1.30558	0.0366703		BHLHB5	0.016		MGC4692	1.48765	0.039		SPDEF	-2.10273			PTMA	-4.93459			MIA3	-4.95749				KIR2DL2	-3.95947				GZMB	-2.34241			TCIRG1	-0.797871			C14ORF82	0.0452511			FGL1	0.0713742
EPHA7	0.02148			YTHDC1	1.68636	0.0366949		C21ORF45	0.016		MMP15	1.43228	0.039		LOC646719	-2.10177			ARID4B	-4.93364			PANX2	-4.95247				KIR2DL3	-3.95947				NMT2	-2.34157			JAKMIP1	-0.793802			PRAP1	0.0452976			USP44	0.0713851
LDB1	0.0215031			COX4NB	1.1696	0.0367503		CARS	0.016		PARP6	1.38104	0.039		PAXIP1	-2.10154			SIM1	-4.9336			AFF2	-4.95088				KIR2DL5A	-3.95947				PDZD7	-2.34149			FXYD1	-0.79365			IL31RA	0.0453248			LOC646179	0.0714029
FBL	0.0215067			USP33	1.39684	0.0368497		CBX6	0.016		RAMP1	1.2138	0.039		C1ORF87	-2.10053			C20orf96	-4.93233			FAM33A	-4.94948				KIR2DL5B	-3.95947				SYCE1	-2.34013			ZNF441	-0.792728			LOC644538	0.0453317			C6ORF142	0.0714155
CD248	0.0215473			ATF7IP	1.51214	0.0369925		CDCA1	0.016		SHCBP1	1.31187	0.039		BASP1	-2.09953			TIPIN	-4.93079			FAM33B	-4.94948				KIR2DS1	-3.95947				AGTR2	-2.33913			NVL	-0.792			SERPINC1	0.0453402			TTC32	0.0714204
SBDS	0.0215759			YWHAQ	1.32326	0.0369996		CLTC	0.016		SPINT2	1.43004	0.039		CTSO	-2.09913			CDC2	-4.92901			ZPBP2	-4.949				KIR2DS2	-3.95947				MT1X	-2.33739			MAGEC2	-0.791936			SENP3	0.0453631			TBC1D24	0.07147
GPR89A	0.0216599			RANBP9	1.52965	0.0371629		CTSE	0.016		UBE2S	1.36887	0.039		TCEB2	-2.09908			DUSP12	-4.92852			DHTKD1	-4.94789				KIR2DS3	-3.95947				SLC12A6	-2.33695			GPR128	-0.791539			CIDEA	0.0453723			KIAA1189	0.0715087
SLC30A7	0.0217096			LOC653247	1.41669	0.0373569		DSCR8	0.016		BHLHB3	1.84756	0.04		CEP110	-2.09793			PPP1R9A	-4.92826			TNFSF13B	-4.9464				KIR2DS4	-3.95947				RPS27A	-2.33631			RNF2	-0.790918			NIPSNAP3A	0.0454105			COL9A2	0.0715129
DPP3	0.0218018			SFRS10	1.39546	0.037386		EEF1B2	0.016		CKS1B	1.34869	0.04		HSD17B2	-2.09649			PMPCB	-4.92548			CAMK1D	-4.94207				KIR2DS5	-3.95947				PICALM	-2.33605			AGER	-0.790534			PPAP2A	0.0454336			SNX15	0.0715253
PTPRC	0.021847			ALDH9A1	1.37503	0.0374984		EVI2B	0.016		FAM59B	1.33136	0.04		TGFB1	-2.09611			ZRF1	-4.92548			RNF213	-4.94146				KIR3DL3	-3.95947				CUL2	-2.33306			SELL	-0.790133			ICEBERG	0.0454588			MC4R	0.0716337
AADACL2	0.0218618			TXN	1.25742	0.0375461		EVPL	0.016		FLJ31438	1.882	0.04		PPEF1	-2.09544			PTPRD	-4.91983			C6orf150	-4.94056				LMBRD2	-3.95577				OPTN	-2.33218			GPR22	-0.78974			CRELD2	0.0454741			MAGEA8	0.0716429
SFXN2	0.0220031			C19ORF15	1.09712	0.0376152		FAM76B	0.016		HSPB7	1.85677	0.04		PUNC	-2.09404			RUVBL1	-4.9176			KRT1	-4.93847				KCNA4	-3.95577				RAB42	-2.33131			BCL2L12	-0.789636			CDC42EP2	0.0454841			C1ORF144	0.0716526
PLA2G7	0.022005			ASH1L	1.58522	0.0376335		FKBP7	0.016		KIF2C	1.30878	0.04		HYAL2	-2.09356			RCC1	-4.91157			PABPC1	-4.93478				WDR76	-3.95379				HES7	-2.33117			LRRCC1	-0.789183			C12ORF34	0.0454889			KCNIP4	0.0716674
RAPGEF4	0.0220211			NKAP	1.50184	0.0376464		FLJ22662	0.016		NRAP	1.2547	0.04		COX5B	-2.09274			SMARCA1	-4.90682			ARL9	-4.93433				CYP2C18	-3.95318				NSMAF	-2.32935			TPD52L3	-0.788654			BRUNOL6	0.045542			CXORF24	0.0716755
ZC3H6	0.0221909			STIM2	1.7355	0.0377004		GABARAP	0.016		PSMA1	1.58694	0.04		SNCA	-2.09217			NCOA3	-4.90239			AHCTF1	-4.93216				UTP20	-3.95152				FAM20A	-2.32906			THOP1	-0.788232			TNFRSF11B	0.0455672			BAHD1	0.0717272
FLJ20184	0.0222413			FIGNL1	1.41344	0.0377314		HBLD2	0.016		PXN	1.50497	0.04		B3GALT2	-2.09167			KCNS2	-4.90003			AHCTF1P	-4.93216				TRPC3	-3.94949				SCN2B	-2.3288			CARD15	-0.78785			HECTD3	0.0456123			PARN	0.0717758
DIAPH2	0.0222427			TM2D1	1.20584	0.0377556		HK2	0.016		BCL2L1	2.13576	0.041		DNAJA4	-2.09137			RGS12	-4.89867			ERC1	-4.93144				PNPT1	-3.94893				KLF6	-2.32817			CXCR4	-0.787793			C20ORF82	0.0456307			C1ORF24	0.0718007
GAB3	0.0222438			RGS1	1.11127	0.0378109		HNRPAB	0.016		BGN	1.55239	0.041		NHLH2	-2.09132			CBS	-4.89773			FAM82B	-4.931				PSIP1	-3.94841				TPD52L1	-2.328			HIST1H2AB	-0.785354			RPRM	0.0456479			LOC257407	0.0718287
CHD3	0.0223336			CTNNAL1	1.04938	0.0378842		KIF13B	0.016		C4ORF17	1.2104	0.041		LMBR1	-2.09096			MOSPD1	-4.89744			TOM1L1	-4.92645				MCF2L	-3.9479				CCDC71	-2.32672			NTS	-0.782102			KIAA0363	0.0456517			COBL	0.0718372
P4HA3	0.0224155			CCHCR1	1.82324	0.0379068		LOC643441	0.016		DIRC3	1.44279	0.041		CNTN6	-2.08992			MKI67IP	-4.89521			CNOT1	-4.92592				ANKRD22	-3.9438				LHFPL2	-2.32566			LMTK2	-0.781991			FBN1	0.0456927			ZBTB39	0.0718468
PADI1	0.0224472			LGALS4	1.60584	0.038062		LZTFL1	0.016		FOXM1	1.35101	0.041		SIAE	-2.08671			AP1S1	-4.89439			SLC25A31	-4.9255				LIPM	-3.9438				CNTNAP4	-2.32518			STMN4	-0.781835			DDT	0.0456949			TF	0.0718473
PEX14	0.0225157			TMF1	1.23892	0.0380648		MED9	0.016		HTR2C	1.19388	0.041		CLSTN2	-2.08593			LPAL2	-4.89357			LMNB1	-4.92055				PCNA	-3.93873				PPIE	-2.32503			CNIH2	-0.78182			ALG12	0.0456969			MUC16	0.0718546
RBX1	0.0225215			MKLN1	1.01458	0.0380865		MSL3L1	0.016		ICEBERG	1.76134	0.041		RMND5B	-2.08551			SLC22A3	-4.89357			GLRX2	-4.91873				GPR172A	-3.93817				AEBP1	-2.32405			PCDHB8	-0.780701			ACTN2	0.0457168			GC	0.0718644
GBP2	0.0226337			ZNF83	1.42436	0.0383189		MYEF2	0.016		KIF4A	1.4765	0.041		SPAG1	-2.08501			FAM54A	-4.89336			DIAPH1	-4.91786				KCTD5	-3.93748				MYO9A	-2.32342			MYF6	-0.779714			PPOX	0.0457299			RP13-36C9.1	0.0718739
IFI44	0.0226537			LOC338758	1.9731	0.0383656		MYO5B	0.016		OGFOD1	1.71393	0.041		PKNOX1	-2.08484			HDGF	-4.8902			INCENP	-4.91439				TTC26	-3.93399				ABI3BP	-2.32318			FSD1	-0.779329			CNKSR3	0.045768			CPS1	0.0718932
CUL2	0.0227383			LCE2B	1.61553	0.0383832		NPHP4	0.016		PGAM2	1.63436	0.041		LCP1	-2.08448			CRHR2	-4.88891			HLCS	-4.91013				SPG11	-3.92684				SLC6A14	-2.32308			FBXO17	-0.777547			RPS21	0.0457704			PCK1	0.0719122
SEC14L5	0.0227669			FLJ30294	1.68486	0.038403		NUCB1	0.016		RCOR3	1.34903	0.041		THEG	-2.08387			BYSL	-4.88811			USP10	-4.90775				APRT	-3.92663				ING3	-2.32213			ARID3A	-0.777066			PDE4A	0.0458168			DMN	0.0719198
AP1G2	0.022821			ZBTB20	0.848416	0.0385731		PHYHD1	0.016		TUBB4	1.51604	0.041		LOC400043	-2.08353			SPN	-4.88756			ZCRB1	-4.90737				CDT1	-3.92663				GGA1	-2.32003			LCN2	-0.774978			SLC39A4	0.0458187			CRTAC1	0.0719325
CD2AP	0.0228573			DTNBP1	1.5023	0.0385762		PIP3-E	0.016		ABCB4	1.67629	0.042		DNAH7	-2.08209			C18orf54	-4.88479			LGALS8	-4.90713				TRPM7	-3.92618				PDE6H	-2.31917			VPS37B	-0.774563			C1ORF167	0.0458817			HTR1D	0.0719479
SAFB	0.0228891			NRG3	1.04819	0.0385856		RNF10	0.016		HIST1H1B	1.27676	0.042		SFRS5	-2.08132			SALL1	-4.88478			PSMB2	-4.90713				ZPBP	-3.92513				SRRM1	-2.31746			SLC6A11	-0.772351			CLCN6	0.0459044			FLT1	0.0719566
HDAC9	0.0229179			MIB2	1.7051	0.0386039		RPL14	0.016		KIAA0391	1.91387	0.042		CLIC6	-2.08099			BAT2D1	-4.88398			FTSJ1	-4.89927				PTPN22	-3.92091				SPTLC2L	-2.31692			FOXF2	-0.772044			C14ORF50	0.0459076			NAPB	0.0719666
C1ORF144	0.0229944			CHRNA9	1.36891	0.0387198		RPL21	0.016		ODF2	1.57134	0.042		MGC23909	-2.0807			TACC3	-4.88343			YME1L1	-4.89143				GTPBP4	-3.92075				IL6R	-2.31628			KLHDC4	-0.772014			RPL22	0.0459108			AP3B2	0.0719803
PPM2C	0.0230488			DNAJC8	2.00385	0.0388512		SLC8A2	0.016		SCYL1	1.80505	0.042		TMBIM1	-2.0799			IFNW1	-4.88156			UBE1L2	-4.88938				IDI2	-3.92075				PRDX6	-2.31403			CYP46A1	-0.771244			C14ORF78	0.0459288			PPP1R14D	0.0719874
PRDX3	0.0230678			C14ORF166	1.57866	0.0388785		ST18	0.016		SHC1	1.65734	0.042		CASD1	-2.07906			UGT3A1	-4.88106			FN1	-4.88936				FGA	-3.92029				LARP1	-2.31317			ZNF416	-0.770375			FRMD6	0.0459794			AP4M1	0.0719886
JMJD2C	0.0230691			TMCO1	1.31354	0.0389036		TBX3	0.016		SLC9A3R1	1.22894	0.042		KLK2	-2.07855			R3HDML	-4.88039			C3orf17	-4.88732				KCNK12	-3.91898				FUT9	-2.31312			PPP1R3B	-0.769214			VENTX	0.0459797			FGF17	0.0720275
RCL1	0.0230749			TMEM30A	1.23893	0.0389245		TMBIM1	0.016		TRMT12	1.4717	0.042		CCT5	-2.07826			CNOT1	-4.87628			TCP11L2	-4.88554				FAHD1	-3.9188				TNN	-2.3128			LENG9	-0.766983			POLR2I	0.0460861			TCF15	0.0720408
FASTKD1	0.0230799			C1ORF111	1.16055	0.038971		VPS4A	0.016		C6ORF60	1.43456	0.043		HHAT	-2.07777			C10orf118	-4.87485			RDX	-4.88504				NAALADL1	-3.9175				CSRP1	-2.31214			FAM105B	-0.766575			INADL	0.0461045			LTF	0.072042
HDLBP	0.0230859			LYST	1.34114	0.0390148		WASPIP	0.016		DKFZP564N2472	1.7026	0.043		FLJ23447	-2.07669			SMS	-4.87293			C15orf24	-4.88498				SAC3D1	-3.9175				THRA	-2.31048			SETMAR	-0.766564			LMO3	0.046119			GUCY1B2	0.0720643
CLC	0.0231236			C16ORF69	1.26694	0.039075		ZBTB20	0.016		FLJ20582	1.75297	0.043		FAM102A	-2.07622			ARL11	-4.87082			DACH2	-4.88367				CEP72	-3.91627				GATA2	-2.31031			CDH20	-0.766086			LOC283357	0.0461215			RASGRP4	0.0720647
AADAC	0.0232456			TDG	1.35629	0.0390819		ZNF20	0.016		FURIN	1.35657	0.043		DCC	-2.0758			PSMB2	-4.86693			FANCD2	-4.88309				APOC1	-3.91596				TUBA1	-2.30992			ZNF653	-0.765193			D2HGDH	0.0462547			UGT2B10	0.0720649
HIST1H2BL	0.0232569			CKS1B	1.08041	0.0390933		ACOT8	0.017		LOC284361	1.41505	0.043		TMEM70	-2.0751			HIP2	-4.86653			TRAM1	-4.87943				YAF2	-3.91303				PDLIM7	-2.3098			TACR2	-0.762779			C6ORF108	0.0462587			TRIM61	0.0720702
FAM19A2	0.0232791			PFDN1	2.24099	0.0391041		AGPAT5	0.017		LOXL2	1.19934	0.043		KIAA1958	-2.07473			PASD1	-4.8617			EXOC8	-4.87887				LRRC15	-3.91164				FAM69B	-2.30979			SLC7A10	-0.761051			ALDOC	0.0462993			DUSP26	0.0720723
DLG1	0.0233735			LPHN3	1.65415	0.0391784		AKAP10	0.017		LRSAM1	1.62738	0.043		TMEM25	-2.07459			PDCD2L	-4.85813			MYT1L	-4.87886				SDS	-3.91043				KCNS2	-2.30974			SAMD10	-0.76103			GEM	0.0463858			ALLC	0.0720736
MARS	0.0235369			IPO11	1.66375	0.0392009		BRMS1	0.017		MTRF1L	1.45761	0.043		FUBP3	-2.07418			OR7A17	-4.85773			KIAA0133	-4.87865				PCBD2	-3.90942				TNFAIP8L2	-2.30877			STAT5B	-0.761012			P2RX5	0.0463909			B3GAT2	0.0721174
TXNDC	0.0235582			TBC1D15	1.40417	0.039212		C6ORF115	0.017		PLA2G10	1.1645	0.043		MGLL	-2.07411			RBM28	-4.85231			SNRPB	-4.87549				SLC10A4	-3.90762				CUL4B	-2.30773			MULK	-0.760687			BEX1	0.0464298			LOC644286	0.072144
C1R	0.0236175			LOC153222	1.28043	0.0394976		CCNB1	0.017		RAB11FIP3	1.4917	0.043		KCTD20	-2.07396			STAM2	-4.85025			UTY	-4.87526				SUV39H2	-3.90602				RASSF1	-2.30576			CRYBB1	-0.760416			SLC3A2	0.046434			FEV	0.0721591
LOC253842	0.0236467			PLN	1.27864	0.0395508		CHI3L2	0.017		RPS6KB2	2.08601	0.043		SLC25A4	-2.07364			CCDC65	-4.84982			RSF1	-4.87446				GPR68	-3.89802				TDRD3	-2.30425			SPATA5	-0.760348			LOC128439	0.0465473			C9ORF89	0.0721621
ALS2CR4	0.0237332			PGM2L1	0.835528	0.0396529		DKFZP434J0226	0.017		SEZ6L2	1.39263	0.043		OSBP	-2.07196			PVRL1	-4.84861			C8orf76	-4.87429				FBF1	-3.89758				ADH1B	-2.30336			ZNF593	-0.759057			TTC14	0.0465575			LOC137886	0.072163
RND2	0.0237611			DPY19L4	1.11385	0.0397586		ECT2	0.017		SLITRK1	1.26387	0.043		GPR158	-2.07032			EIF4G1	-4.84828			NDUFS1	-4.87308				MCM4	-3.89701				MTCP1	-2.3033			CNTROB	-0.758192			SF3B2	0.0465596			FOXB1	0.0721727
C14ORF108	0.0237753			CAV2	0.86321	0.039915		FAM32A	0.017		TBC1D7	1.49417	0.043		PPP2R5B	-2.07032			MYEF2	-4.84719			NNT	-4.8724				PTPRM	-3.89641				NR1H2	-2.30223			GCNT4	-0.757622			PTPRN	0.0465719			FCRL2	0.0721732
ZRF1	0.0238147			CYP2C19	2.57243	0.0399525		FLJ27365	0.017		TTC23	1.66263	0.043		SFRP4	-2.06867			ADAMDEC1	-4.8471			RAB4A	-4.86839				ZNF41	-3.89568				KLF12	-2.30202			SLC16A9	-0.757443			PGM1	0.0465754			PHYHIPL	0.0721826
ZMAT1	0.0238501			GNB4	1.07988	0.0401049		FPGT	0.017		ARPC5L	1.39178	0.044		RHOF	-2.06803			IMPAD1	-4.8469			KCTD20	-4.86511				DDHD1	-3.89554				EVI2B	-2.30031			FNDC7	-0.755355			MYO15B	0.046577			DDB1	0.0722043
CETN3	0.0238733			KCTD4	2.01041	0.0402838		GALE	0.017		ASF1B	1.62811	0.044		FCGBP	-2.06696			CFHR3	-4.84591			SCEL	-4.86499				DLG7	-3.89238				EDA	-2.30001			CDC25B	-0.753787			CRI1	0.0465911			TTLL7	0.0722119
HOOK1	0.0239078			RASSF8	1.06584	0.0403396		GFOD2	0.017		C14ORF94	1.43191	0.044		CAMLG	-2.06448			CFHR4	-4.84591			YWHAZ	-4.86493				APOF	-3.89036				THAP1	-2.29835			GALNT14	-0.753602			PPP1R15A	0.0466239			DUSP23	0.0722407
NME7	0.0239182			UBE2V2	1.21813	0.0403582		LMO2	0.017		FGD1	1.4457	0.044		MYL7	-2.06433			TSR1	-4.84569			SLC30A6	-4.86186				KCNJ3	-3.89025				PLCXD3	-2.29798			P2RY11	-0.753371			MGP	0.0466303			KIAA0586	0.0722506
PTGER3	0.0239454			PPWD1	1.48527	0.0404371		LOC157562	0.017		FLJ16478	1.86522	0.044		NR1H2	-2.06384			SLC35E1	-4.84352			C1orf19	-4.86183				UPK2	-3.8896				CAPN12	-2.29671			SOX18	-0.752395			TRPM4	0.0466749			HUNK	0.0722537
COMMD2	0.0239567			CCDC18	1.22293	0.0405766		MBNL1	0.017		KIAA0460	1.74669	0.044		VPS52	-2.06384			GMPS	-4.84338			POLR1B	-4.85645				DNAJC9	-3.88903				IL17C	-2.29664			IL15RA	-0.751461			PLSCR4	0.0466754			EFNB3	0.0722593
ANKMY1	0.0239789			MORC3	1.11645	0.0407524		MPP2	0.017		KIAA0953	1.25167	0.044		C6ORF188	-2.06285			PRKAB2	-4.8433			MYO10	-4.85389				KIAA0974	-3.88903				SIM2	-2.29551			POLE2	-0.750969			CLEC1B	0.0466866			SCIN	0.0722773
LOC389833	0.0239934			KIAA1033	1.43852	0.0407774		NRM	0.017		NUDT5	1.26362	0.044		FZD2	-2.06212			KIAA1546	-4.84224			TPM4	-4.85374				KISS1R	-3.88734				DENND3	-2.29418			SMTN	-0.749868			ZNF403	0.0467518			LOC221143	0.0723148
XKR8	0.0240538			NAP1L2	1.09374	0.0408512		PLAC8	0.017		PCK2	1.4352	0.044		CCDC93	-2.06056			MCOLN2	-4.83948			GPATCH4	-4.85336				NUDCD1	-3.88663				PDCD8	-2.29151			TMEM46	-0.74955			BMF	0.0467787			ASIP	0.0723373
SLIT1	0.0240584			YBX1	1.25424	0.0409901		RPL22	0.017		SFN	1.2263	0.044		CTNNA2	-2.05966			TRIM31	-4.83777			C12orf11	-4.84964				DDX31	-3.88147				LY75	-2.28944			ARMCX1	-0.749491			ZBTB24	0.0467799			KPNB1	0.0723422
SLU7	0.0240798			LARP7	0.839416	0.0410059		SIRPG	0.017		SSH3	1.34223	0.044		ZNF3	-2.05839			YWHAQ	-4.83547			MOBKL1B	-4.84448				TACC3	-3.88089				MARCH3	-2.28879			SLC25A6	-0.748828			SNAI2	0.046785			CSPG3	0.0723612
PSMA6	0.0241032			DYRK1A	2.32971	0.041095		SNF1LK2	0.017		SUV420H2	1.69434	0.044		CYP2A6	-2.05799			UBE1L2	-4.83216			CHRNA5	-4.84223				UBE2D2	-3.88018				WAC	-2.28792			FAM27A	-0.748673			TMEM55A	0.0467943			HIST1H4C	0.0723655
ZNF43	0.0241513			PANK2	1.17047	0.0412501		SP100	0.017		TAF6	1.61903	0.044		ZFAND3	-2.05729			ZNF160	-4.82997			DBF4	-4.83911				TAOK1	-3.87878				RBBP6	-2.28739			TRMU	-0.747554			GABRA6	0.046818			DPP10	0.0723736
CHRNB3	0.0241901			KIAA0701	2.5006	0.0412801		TINP1	0.017		TOR2A	1.51659	0.044		TPBG	-2.05624			ZNF702	-4.82997			EDEM3	-4.83508				HNRPAB	-3.87873				PMCHL2	-2.286			CCDC36	-0.746675			IMPA2	0.0468554			TCIRG1	0.07238
TSC22D1	0.0242228			ALAS2	2.73879	0.0413758		UBE2T	0.017		TRPV4	1.29379	0.044		SPRED2	-2.05605			C1orf9	-4.82987			DUS4L	-4.83305				KIAA1546	-3.87824				RPL35	-2.28536			TREH	-0.746509			PI3	0.0468721			C12ORF51	0.0723873
FRAP1	0.0243146			MUT	1.60594	0.0414744		USP11	0.017		WHSC1	1.45702	0.044		RGL3	-2.05538			FTHL17	-4.8296			TMEM41A	-4.82888				GRSF1	-3.8781				ASGR2	-2.28535			MAP6D1	-0.746084			SH2D3A	0.0469229			SCN10A	0.0723888
VAMP4	0.0243162			HPS3	1.47712	0.0414897		WDR41	0.017		C12ORF52	1.61346	0.045		LOC643837	-2.05507			GRB2	-4.82879			ADAMDEC1	-4.82348				SLC12A8	-3.87544				ATP7A	-2.28423			CHEK2	-0.742736			ITM2B	0.0469378			SNX17	0.0723997
ZNF443	0.0243311			KIF21A	0.909998	0.0415258		BACH2	0.018		CEP55	1.3624	0.045		C6ORF35	-2.05503			TMEM65	-4.82821			PLEKHA1	-4.82127				ZNF148	-3.87544				RPL21	-2.28374			KSR1	-0.742231			ARMETL1	0.0469471			PANK4	0.0724072
CTDSPL2	0.0243812			FBXO5	1.26475	0.0415382		BPI	0.018		CHRNA2	1.88645	0.045		C19ORF30	-2.05268			NDUFS1	-4.82777			TMEM167	-4.82044				SLCO4C1	-3.87461				SPP2	-2.28317			LILRA4	-0.741605			GLI1	0.0469601			C8ORF34	0.0724175
TATDN1	0.0244457			SOX11	0.756642	0.0417286		BTBD15	0.018		DISP2	1.28522	0.045		C9ORF119	-2.05178			TPX2	-4.82633			SUMO2	-4.8196				FMR1NB	-3.87193				ACAA2	-2.28272			CXCL10	-0.73823			CARHSP1	0.0469854			WDR40B	0.072421
FOXQ1	0.0244494			DEPDC1B	1.05073	0.0417659		DLG7	0.018		HEY1	1.27838	0.045		LOC130355	-2.05067			GJA7	-4.82546			SUMO4	-4.8196				CNTNAP4	-3.87054				RPS6KA3	-2.28176			CCDC27	-0.736336			ZZEF1	0.0470014			PTGIR	0.0724254
USP53	0.0244496			CAMSAP1L1	1.19228	0.0418662		EPB41	0.018		IFNB1	1.65961	0.045		SLC25A3	-2.04905			VPS13A	-4.8245			GMPS	-4.81937				C6orf154	-3.86946				BTN1A1	-2.28159			DUSP26	-0.733796			GTSE1	0.047045			RAB36	0.0724514
API5	0.0244556			LUZP5	1.47507	0.0419383		FECH	0.018		NELF	1.35741	0.045		CACNG1	-2.04666			TIGD4	-4.82419			IGSF6	-4.81915				TJAP1	-3.86946				NGEF	-2.28128			PLTP	-0.733668			FGL1	0.0470883			HSD11B2	0.0724518
FLJ90650	0.0245115			C4ORF15	1.49135	0.0419763		FTSJ1	0.018		PRPH	1.79456	0.045		FLJ20674	-2.04656			ZNF586	-4.82337			UGT8	-4.81607				CACNB3	-3.86732				SCARA3	-2.28103			POLL	-0.733557			LOC257407	0.047089			PRKY	0.0724615
HSPA5	0.0245239			APRIN	1.1546	0.0419782		HSPC171	0.018		SLC37A1	1.39356	0.045		HOXB8	-2.04532			BRWD3	-4.82332			MLLT10	-4.81395				DDX23	-3.86732				TSPYL2	-2.28101			CYP20A1	-0.732893			HMGCS2	0.0471328			TNNI3	0.0724727
PDGFRL	0.0246724			GPSM2	1.24059	0.0420195		KIAA0194	0.018		SOCS7	1.32926	0.045		KIAA0284	-2.04431			USP34	-4.82301			ARID4B	-4.81288				SLC38A4	-3.86682				EYA4	-2.28004			NKX2-8	-0.73079			LOC492311	0.0471602			BAD	0.0724775
RFPL3	0.0247191			GOLGA7	1.34391	0.0420469		MAFG	0.018		UCK1	1.94529	0.045		CYP2U1	-2.04405			PIGW	-4.81723			PPIL1	-4.81218				H2AFY	-3.86577				CD47	-2.28			DNAJC17	-0.730783			ARFIP2	0.0471799			USP20	0.0724853
KIAA0895	0.0247845			CCT8	1.46109	0.0420526		NBL1	0.018		ADAMTSL2	1.38019	0.046		FAM84A	-2.04181			RBAK	-4.81643			NPFFR2	-4.81172				LSM5	-3.86571				FGF3	-2.27876			LRRC8C	-0.730301			CLU	0.0472034			C3ORF28	0.0724975
HMGB2	0.0248073			MAPKAPK5	1.50649	0.0421057		PFKL	0.018		BMP15	1.23265	0.046		RDS	-2.04164			E2F5	-4.81545			C20orf24	-4.8054				ZMYM2	-3.86564				LAMB1	-2.27852			SYNGR4	-0.728109			EIF4EBP1	0.0472333			NTNG1	0.072551
C1ORF112	0.0248196			DDIT3	0.963282	0.042177		PIK3CA	0.018		BRF2	1.33154	0.046		CBX5	-2.04142			LILRB5	-4.81406			SLA2	-4.8054				DEFB114	-3.86537				ZNF541	-2.27843			GCM2	-0.727968			CFB	0.0472393			SAPS2	0.0725607
ADAMTSL4	0.0248602			TERF1	1.31119	0.0422442		PPP1R3B	0.018		FNBP1	1.54998	0.046		TMTC1	-2.0408			DIAPH3	-4.81066			LMNB2	-4.80291				ZNF553	-3.86384				GCNT2	-2.27818			ZNF670	-0.727669			WARS2	0.0472482			ALPI	0.0725648
PAQR5	0.0248831			FLJ20160	1.31327	0.0422467		RAB10	0.018		HIF3A	1.83106	0.046		WDR1	-2.04079			CHRNA5	-4.80995			ROD1	-4.80182				OLR1	-3.86351				ACTC	-2.2778			KHDRBS3	-0.727609			C9ORF150	0.0472832			RPS6KA6	0.0725726
SNRPF	0.0248982			SLC25A36	1.34543	0.0423611		RLF	0.018		KISS1	1.81312	0.046		DNM1DN11-6	-2.03986			SLC7A6	-4.80981			RMI1	-4.80002				PTPRD	-3.86275				SLC39A2	-2.27751			EHMT1	-0.726997			TTYH2	0.0472962			CDH12	0.0725859
SFRP2	0.024902			MPHOSPH9	1.41902	0.0424042		SDHD	0.018		KLRC3	1.1794	0.046		LOC205251	-2.03957			SLC7A6OS	-4.80981			GFPT1	-4.79954				GALNT7	-3.86261				STK3	-2.27545			FOXO3A	-0.726378			DPT	0.0473226			EPN2	0.0726215
CBFA2T3	0.0249228			TRPC5	0.982915	0.0424143		SLC2A9	0.018		LOC150568	1.57483	0.046		P2RY5	-2.03889			MRPL13	-4.80797			FEN1	-4.79952				COX6C	-3.86154				BTBD4	-2.27421			CDC42EP2	-0.725889			WDFY1	0.0473244			SLC39A2	0.0726237
FLJ25076	0.0249286			TAF9	1.16623	0.0424886		SLC35D3	0.018		PERQ1	1.9174	0.046		ARHGAP23	-2.03873			ENC1	-4.80394			HMGB3	-4.7975				EXOSC6	-3.86086				PAGE1	-2.27293			UROC1	-0.725484			PVRL4	0.0473732			C11ORF38	0.0726343
ITSN2	0.0249909			CLEC2B	1.12332	0.0425742		STAG2	0.018		PPP1R14D	1.67635	0.046		C9ORF27	-2.03867			FYB	-4.802			DCTN4	-4.79153				ODF4	-3.85928				FZD7	-2.27158			MAGEA5	-0.72458			RPS17	0.0473747			TSPAN8	0.0727093
SEPT15	0.0250661			CAMK2D	0.906475	0.0426156		STAT5B	0.018		RNASE1	1.27694	0.046		PEX26	-2.0385			PNKD	-4.80055			WWTR1	-4.79102				CDCA8	-3.85718				DND1	-2.27097			TMEM58	-0.724331			CCRK	0.0473875			LRP16	0.0727312
PPM1A	0.0251336			TTBK2	1.53742	0.0427887		SYTL1	0.018		TRIM28	1.34575	0.046		NOP17	-2.03815			INCENP	-4.79532			MRPL15	-4.79049				MAB21L2	-3.85651				YEATS2	-2.27085			SLC20A1	-0.72327			FLT4	0.0474122			SLC39A7	0.0727361
VTI1A	0.0251341			DCLRE1C	1.09546	0.0427983		TRMT5	0.018		WWOX	1.47149	0.046		DSCR1L1	-2.0378			C6orf150	-4.79347			STAT1	-4.78838				GEMIN6	-3.85449				PPP5C	-2.27052			GLIS1	-0.723206			TPD52L1	0.0474287			BNC1	0.0727416
ZF	0.0251377			SDHAL1	1.19664	0.0428565		TYMS	0.018		ADAMTS2	1.41167	0.047		GDF15	-2.03771			MBNL3	-4.79161			HEATR1	-4.78667				AP1S1	-3.85334				GABRA1	-2.26945			BCDO2	-0.720934			CAMKV	0.047479			GPX4	0.0727486
NUP107	0.0251497			BNIP3L	1.2005	0.0429384		ZNF92	0.018		AEBP1	1.22821	0.047		FLJ41649	-2.0369			RAD9B	-4.79054			SNRPD1	-4.78182				CFHR3	-3.85287				TRIM10	-2.26776			ATP8B4	-0.720799			CNOT4	0.0474843			SLC5A4	0.0727686
BRWD1	0.0251649			SELT	1.16073	0.0429706		BIC	0.019		B3GNT1	1.54794	0.047		MITF	-2.03612			NSMCE2	-4.78922			CLCN5	-4.78				CFHR4	-3.85287				CNKSR3	-2.26774			TTC12	-0.720407			DOCK5	0.0474864			DKFZP434B1231	0.0727765
RIF1	0.02523			ABHD3	1.11737	0.0430319		C10ORF92	0.019		CCDC64	1.88605	0.047		FGFR1	-2.03473			TPR	-4.78878			FAM111B	-4.77855				TOR1AIP2	-3.85205				ZBTB7B	-2.26686			CHODL	-0.720381			ZNF266	0.0475613			MBTPS1	0.0727886
MYCN	0.0252707			DTWD1	1.54679	0.0430842		C11ORF69	0.019		KIAA0683	1.43551	0.047		FOXN4	-2.03441			SIGLEC6	-4.78786			LYNX1	-4.77853				UCHL5	-3.84967				CEACAM19	-2.26641			CD247	-0.720107			DDR1	0.0475765			EPB49	0.0728065
TERT	0.0252841			RBP1	0.698799	0.0431783		CACNA2D1	0.019		MGC2752	1.48473	0.047		GPR116	-2.03413			EPHA6	-4.78697			DLG1	-4.77801				CNBD1	-3.84902				RBP5	-2.2633			MYCNOS	-0.718567			LGI2	0.047585			HSD17B3	0.0728297
EXOSC2	0.0253263			DUOX1	1.68346	0.0432442		CD48	0.019		NT5C	1.37968	0.047		TARDBP	-2.03322			RPS6KA4	-4.78633			HTATSF1	-4.77675				PPP4R2	-3.84874				DTX2	-2.26219			KIAA1257	-0.716349			SDCBP	0.0476275			SCN3A	0.0728379
TCF7	0.0253604			PRPF38B	1.64362	0.0432668		CHMP7	0.019		OTUD5	2.07738	0.047		SETD2	-2.03309			NOL7	-4.78631			BCLAF1	-4.7698				MMP14	-3.84778				GDAP1L1	-2.26212			MAGEE2	-0.716246			FHL1	0.0476308			AK3L1	0.0728435
USP15	0.0253764			ST3GAL6	1.47684	0.0433581		CYP7A1	0.019		THAP11	1.67866	0.047		C20ORF44	-2.03183			RANBP9	-4.78631			BOP1	-4.76787				TPX2	-3.84725				SNRPA	-2.26182			MRGPRX2	-0.714558			ZMYND17	0.0476419			USP51	0.0728622
PODN	0.0254493			MAP2	1.07031	0.0434003		DHX35	0.019		ADAMTS14	1.42129	0.048		BNIP3	-2.03176			GDI2	-4.78596			RASD2	-4.76524				TTTY9A	-3.84665				DAZ1	-2.26181			TMEM16H	-0.713972			LOC390980	0.0476972			CRHR2	0.0728933
MID1	0.0255092			ZNF136	2.06818	0.0434415		EIF3S6IP	0.019		ADRA2C	2.21776	0.048		ANKRD29	-2.03102			THNSL1	-4.78576			MRPL12	-4.76283				TTTY9B	-3.84665				SPOCK2	-2.26091			CEACAM21	-0.713851			LOC388780	0.0477056			ASMTL	0.0729137
SPG7	0.0255161			MTFR1	1.51482	0.0434665		FBXO30	0.019		CDCA8	1.37928	0.048		PKN3	-2.03054			TAP2	-4.78552			RBM33	-4.76238				SBK1	-3.84643				BMPR2	-2.26073			FOXR1	-0.712249			EID-3	0.0477469			TSPAN12	0.0729193
MXRA8	0.0255449			CP110	1.27762	0.0436016		FBXW8	0.019		CHIC2	1.57188	0.048		C10ORF61	-2.03004			IKZF3	-4.78529			FSD1L	-4.75917				GSK3B	-3.84564				ITGA8	-2.26026			BARX2	-0.712193			TMEM160	0.0477587			NKX6-1	0.0729325
LOC197322	0.0255619			ZNFN1A5	1.5071	0.0438373		GNGT2	0.019		DEPDC1B	1.32563	0.048		PECI	-2.02999			ZPBP	-4.78406			ERN2	-4.75823				IFNA8	-3.84552				TCF8	-2.25939			SDS	-0.710746			BET1L	0.0478486			LOC401398	0.0729548
ZNF84	0.0256021			COPB1	1.72625	0.0438542		GP5	0.019		GABPB2	1.99089	0.048		FLJ14213	-2.02986			EIF2AK3	-4.78311			PLK1	-4.75823				CDK9	-3.84541				NPY2R	-2.25737			NAALADL2	-0.710492			KEAP1	0.0478496			LOC653247	0.0729801
ZNF154	0.0256216			SERPINB2	0.978837	0.0439091		HNRPUL1	0.019		GGCX	1.72701	0.048		LOC130576	-2.02969			XK	-4.78127			IWS1	-4.75662				ZNF80	-3.8452				FKBP11	-2.25733			MRM1	-0.709028			C11ORF10	0.0478704			SLC1A6	0.0730066
CHRNA5	0.0256606			RARS	1.44388	0.0439169		HYPK	0.019		GRID2	1.77191	0.048		DDR2	-2.02952			POLQ	-4.77744			GDNF	-4.75581				BRIP1	-3.8446				GRIN1	-2.25654			FBXL8	-0.708763			TFEB	0.0478903			CHGB	0.0730166
RAB2B	0.0258085			TWISTNB	1.31585	0.0439646		IL18RAP	0.019		PYGL	1.41055	0.048		HISPPD2A	-2.02862			COX15	-4.77505			MEF2A	-4.75477				SLC9A11	-3.84423				SNTB1	-2.25601			STAB2	-0.708633			LPIN2	0.0479247			PYGO1	0.0730219
NDUFA1	0.025888			MTCP1	1.59157	0.0439966		ITGB8	0.019		SLC19A1	1.33659	0.048		UBE1	-2.02845			C1orf105	-4.77181			PIGW	-4.754				SPECC1	-3.84325				BRSK2	-2.25586			PARP16	-0.708162			CYP11A1	0.0479916			PIPOX	0.073044
MAP2K1IP1	0.0258894			FAM35A	1.25842	0.0441491		LRDD	0.019		SLC25A4	1.41971	0.048		CDKL3	-2.02792			PAQR4	-4.77111			MMP13	-4.75147				LIMS1	-3.84124				GYPA	-2.25511			SERPINE1	-0.707115			VPREB1	0.048017			RPS26	0.0730482
SMCX	0.0258922			TRIM24	1.33984	0.0442623		LRRC20	0.019		VIL1	1.58284	0.048		PTPLAD1	-2.02642			PKMYT1	-4.77111			TMEM182	-4.75017				PAK2	-3.84121				SLIT2	-2.25502			GRM3	-0.706662			FLJ10357	0.0480409			C19ORF41	0.0730544
LOC644286	0.0259097			KIAA0774	1.14889	0.0442744		MAGEA10	0.019		B4GALT6	1.25773	0.049		BIK	-2.02582			VPS13B	-4.76963			CDKAL1	-4.74642				TLE1	-3.84004				SELPLG	-2.25364			SLC5A6	-0.706407			LOC92691	0.0480866			CABIN1	0.0730888
SH3PXD2B	0.0259464			TSC22D2	1.41907	0.0442834		MAN1A1	0.019		C12ORF42	1.25372	0.049		LUZP4	-2.02551			USH1C	-4.76824			DNASE2	-4.74642				ADAMTS20	-3.83944				TLOC1	-2.25137			TMOD2	-0.705967			MAPK12	0.0481065			SIX3	0.0730928
DMTF1	0.0259493			NUP62	2.1901	0.0443326		MCPH1	0.019		C16ORF61	1.40497	0.049		CXXC5	-2.02472			ETV3	-4.76516			MAST1	-4.74642				RRN3	-3.83835				CALB2	-2.24862			SARM1	-0.704748			LOC440080	0.0481752			PGLS	0.0730935
PPIG	0.0259951			ORC4L	1.07954	0.0444159		MGC33926	0.019		CTBP2	1.81886	0.049		ACVR2B	-2.0227			ACCN5	-4.76482			VSTM3	-4.74275				NVL	-3.83571				MAGI1	-2.24595			HIST1H2BN	-0.703833			ZNF274	0.0482051			JMJD2A	0.0730952
KCNE1	0.026005			LRRC1	1.09417	0.0444649		NDUFA5	0.019		DYNC1H1	2.00039	0.049		KIAA1456	-2.02161			CD5L	-4.76202			PTPRM	-4.74088				SPAST	-3.82977				TRIM25	-2.24407			RNF125	-0.702585			NLGN4Y	0.0482065			C9ORF72	0.0730966
YEATS4	0.0260153			SCOC	0.991759	0.0444844		NFATC3	0.019		FLJ21820	1.48591	0.049		SYT11	-2.02072			CTBP2	-4.75881			DDX18	-4.73645				RAI1	-3.8295				WBSCR23	-2.24396			PLCG2	-0.702351			KIAA0776	0.0482224			GALNT3	0.0731004
FBXO31	0.0260408			OBSL1	3.61505	0.0445877		PHLDB3	0.019		GPS1	1.46095	0.049		ZNF597	-2.01994			ZRANB1	-4.75881			PABPC3	-4.73618				BCDIN3D	-3.82741				CFLAR	-2.2436			RBM20	-0.701743			LY6K	0.0482497			RASGRP1	0.073119
ADAMTS2	0.0260491			IDI1	0.998891	0.044743		PLAU	0.019		HIST1H2AK	1.29088	0.049		TMEM34	-2.01943			UBXD7	-4.75578			DBR1	-4.73584				DDIT3	-3.82593				MBTD1	-2.24281			DNAH11	-0.701066			RNF126	0.0482713			IFNA17	0.0731194
TMEM163	0.0260505			PON1	1.6101	0.0449063		RSPO3	0.019		NR1I2	1.72883	0.049		GLP2R	-2.01935			HTR7	-4.75428			NEIL3	-4.73452				MARS	-3.82593				PIK3R1	-2.24163			AMPD1	-0.699306			CAD	0.0482962			ZNF35	0.0731228
C9ORF135	0.0260716			C1ORF131	1.55066	0.0449104		SELK	0.019		PPM1D	1.30432	0.049		KLF3	-2.01916			OR6W1P	-4.75283			ARD1B	-4.73268				SLC15A3	-3.82537				IFI27	-2.24144			OR2W3	-0.696438			SFRS2	0.0483219			XAGE3	0.0731232
DTX1	0.0260922			C6ORF170	1.52296	0.0450163		SENP7	0.019		PSMD1	1.7145	0.049		IRX4	-2.01826			GTPBP3	-4.75052			GTSE1	-4.72982				TMEM132A	-3.82537				HR	-2.24127			FAM9C	-0.696394			ADIPOQ	0.0483265			MGC48628	0.0731535
PPP2R2A	0.0261162			SGEF	0.918014	0.0450938		SHPRH	0.019		PSMD2	1.49568	0.049		LOC92196	-2.01757			TAF9B	-4.74976			MAFG	-4.72974				C18orf24	-3.82492				ALDH3A1	-2.24068			NOXA1	-0.695929			PTGFRN	0.0483293			KCNQ5	0.0731702
MRPL48	0.0261978			RTL1	1.76709	0.045179		SULT2B1	0.019		PTDSR	1.50042	0.049		TFE3	-2.01736			SEPT6	-4.74923			DCLRE1B	-4.72654				THAP8	-3.8247				B2M	-2.24038			MKNK1	-0.69554			PJA1	0.0483407			PRH2	0.0731809
COL5A3	0.026217			FLJ10292	1.16884	0.0451915		TANK	0.019		SAPS3	1.47261	0.049		SMAD1	-2.01694			GALNT14	-4.74672			LARP4	-4.72149				DCK	-3.82302				DES	-2.23862			AQP11	-0.695347			LOC400960	0.0483616			OSBPL2	0.0732321
CH25H	0.0263063			GMFB	1.29869	0.0452138		TXNRD1	0.019		ZDHHC7	1.58983	0.049		CRP	-2.01655			APRT	-4.74595			MAP2	-4.72083				USP14	-3.82136				GBP2	-2.23446			GNA11	-0.694767			RCP9	0.0483714			NAALADL1	0.0732332
LHFPL4	0.0263552			SAR1B	1.08123	0.0453646		WNK2	0.019		ATG4B	1.55294	0.05		GALNT7	-2.01306			CDT1	-4.74595			CENPF	-4.71867				CYP3A43	-3.82119				FDXR	-2.23369			ZNF703	-0.694707			GPR124	0.0483942			ATG4B	0.0732562
DPM1	0.0263821			DHX9	1.49484	0.0454072		ZNF410	0.019		DPM2	1.70692	0.05		LGP1	-2.01219			ABCB4	-4.74508			ST8SIA4	-4.71516				TMEM87B	-3.82041				XK	-2.23324			SPACA3	-0.694619			MGC10334	0.0484449			TNFRSF18	0.0732761
DRD4	0.026479			RASSF3	2.26812	0.0455088		ARHGAP29	0.02		FLJ10404	1.47941	0.05		COL3A1	-2.01134			TUB	-4.74264			RNF7	-4.71291				GINS4	-3.81763				MORC2	-2.23244			ANAPC2	-0.69445			ARHGEF1	0.0484458			TDRD9	0.0732923
DYNLT3	0.0264816			CYB561D1	1.95194	0.045578		ARID1B	0.02		ITGB3	1.56982	0.05		BCL9	-2.01129			IL4	-4.74259			SSU72	-4.71219				C1orf107	-3.81652				BAT2D1	-2.23063			MCHR2	-0.693974			TNFAIP2	0.0484526			MGC34646	0.0733078
TCEB2	0.0265546			TRA2A	1.07255	0.045583		C12ORF4	0.02		NUCB2	1.31047	0.05		MAB21L1	-2.01091			FMR1NB	-4.74002			METTL5	-4.71171				POP7	-3.8158				DIAPH2	-2.22811			SLC26A8	-0.693963			ASPSCR1	0.0484738			MTMR8	0.0733137
PHCA	0.0266098			TOP2A	1.32248	0.0455915		COASY	0.02		ORAOV1	1.25332	0.05		DDAH2	-2.00884			CREB3L4	-4.73755			FH	-4.71098				ECT2	-3.81457				HIST1H2BL	-2.22759			DPF3	-0.693512			INA	0.0484822			EPS8L2	0.0733218
PTRH1	0.0266256			COX7B	1.20205	0.0456058		CPT2	0.02		ORMDL2	1.52035	0.05		C8ORF61	-2.00718			JTB	-4.73755			ZWINT	-4.70989				PLEKHF2	-3.81432				BCL6B	-2.22717			PRKAB1	-0.692671			GRAMD2	0.0485238			CYP2A13	0.07334
DHDH	0.0266693			RMND5A	1.36879	0.0457348		CTDP1	0.02		PDPR	1.55164	0.05		COMMD1	-2.00589			SLC6A10P	-4.73716			ZFY	-4.70983				OPN1LW	-3.81181				MPZL1	-2.22606			SLC14A2	-0.692529			C3ORF59	0.0485283			KRT33B	0.0733547
COL16A1	0.0266865			LIG4	1.01329	0.0458064		CTSH	0.02		PMPCA	1.60726	0.05		ATP2B1	-2.0053			SLC6A8	-4.73716			MTHFD1L	-4.70904				OPN1MW	-3.81181				MAST4	-2.22535			FAM38B	-0.691375			TLR5	0.0485463			MGC70863	0.0733702
RNF157	0.0267161			VPS45A	1.64667	0.0459371		CUL5	0.02		POLS	1.54253	0.05		C20ORF39	-2.00489			SNAPC3	-4.73659			C10orf119	-4.70872				OPN1MW2	-3.81181				PLLP	-2.22479			TEAD4	-0.690433			USP5	0.0485788			GNB1	0.0733809
LTBP2	0.0267725			CDKL3	1.54883	0.0459519		ELAVL1	0.02		PRR11	1.38006	0.05		C5ORF21	-2.00446			THAP8	-4.73625			ASXL1	-4.70139				FAM111B	-3.81089				DHRS10	-2.22423			TM4SF20	-0.689822			C14ORF140	0.0485834			LMO3	0.0733982
THOC2	0.0268123			FLJ30851	1.34846	0.0459992		FNTB	0.02		PSMD11	1.40077	0.05		SLC35A1	-2.00433			CEP350	-4.7318			ARL6IP2	-4.70061				SLC25A13	-3.81015				RNASET2	-2.22415			BRRN1	-0.689306			STXBP2	0.0485894			HCRT	0.0734036
ARHGAP22	0.0268323			CDS1	1.05329	0.0460351		GARNL1	0.02		SLC2A4RG	1.407	0.05		RUNX1T1	-2.00379			C8orf12	-4.73148			CLEC7A	-4.69973				SPATA22	-3.8096				KLF13	-2.22231			PAQR3	-0.688601			PHF1	0.0485955			BAI3	0.0734235
C6ORF111	0.0270354			NPY	1.45385	0.0460614		GCK	0.02		SPTLC2	1.61765	0.05		LOC116349	-2.00308			HSPA14	-4.73141			CDCA2	-4.69365				CCT2	-3.80794				STAG2	-2.22166			SLC5A1	-0.688354			C22ORF25	0.0486182			C8ORF45	0.07343
PPOX	0.0270523			DNAJA5	1.76675	0.0461441		GMFG	0.02		CDC6	1.22002	0.051		AR	-2.0019			CNNM2	-4.73127			RPAP3	-4.69308				POF1B	-3.80677				RSAD2	-2.22021			PKD2L1	-0.687998			NLGN2	0.0486252			KIAA2018	0.0734584
STAU2	0.0271159			WDR37	1.70314	0.0462343		HNMT	0.02		CTBP1	1.48271	0.051		ZNF423	-2.00075			TAOK1	-4.73107			PPIL5	-4.69021				C3orf1	-3.80402				DDR2	-2.21926			TACC3	-0.687064			PLCG1	0.0486503			LOC644974	0.0734966
CSH1	0.0271264			RTP4	0.765611	0.0462484		KPNA2	0.02		CYHR1	1.43501	0.051		BTBD12	-1.99991			C3orf38	-4.73055			DTYMK	-4.68743				CD80	-3.80402				THRB	-2.21864			SAMD11	-0.686722			NOTCH3	0.048655			SLC22A1	0.0735086
ZNF75A	0.0272814			HCG12	1.56889	0.0462775		LOC642486	0.02		DUSP14	1.55893	0.051		STK16	-1.99944			KIAA1430	-4.72997			PSMD12	-4.6858				YTHDC2	-3.80271				S100A5	-2.21706			UNC93B1	-0.686191			MRGPRF	0.0486579			TAAR2	0.073523
ZNF37A	0.0273209			KIAA0776	1.36637	0.0462791		MUC7	0.02		ECH1	1.4023	0.051		SMOC2	-1.99752			CCNC	-4.72937			RXFP1	-4.68552				FYB	-3.80245				DNAH2	-2.21672			RHOV	-0.685953			PDGFA	0.0486805			LASP1	0.0735317
FBLN2	0.0273345			FYTTD1	1.20253	0.0463471		MYT1L	0.02		GNRH1	1.56253	0.051		ZFP106	-1.99726			CNTF	-4.72298			TMEM38B	-4.68278				DTX3L	-3.80061				PPARGC1A	-2.21646			NR2F6	-0.685877			BCNP1	0.0486844			PRDX5	0.0735404
APRT	0.0273395			FBXL7	1.03246	0.0463812		NDUFS8	0.02		IL22	1.83966	0.051		CXORF15	-1.99672			ZFP91	-4.72298			GIF	-4.68048				C12orf28	-3.79649				SOX15	-2.2151			ZDHHC14	-0.685534			CHGB	0.0487708			CD44	0.0735438
KIAA0103	0.0273746			C12ORF23	0.97584	0.0465664		NKD1	0.02		LOC651959	1.5769	0.051		FRMD6	-1.9961			ZFP91-CNTF	-4.72298			DCTN5	-4.6772				RC3H1	-3.79142				ATG16L1	-2.21439			TCF8	-0.685178			DUSP2	0.0488251			SNAI1	0.0735572
RAPGEF1	0.0274857			ABI1	1.79882	0.0465758		PTHLH	0.02		MED10	1.47273	0.051		BNIP3L	-1.99598			PSME4	-4.72132			MIF	-4.67215				TMTC3	-3.79117				KCNK1	-2.21316			GALK1	-0.684201			SMAD6	0.0488446			PHYH	0.0735675
C16ORF70	0.0275846			DARS	1.79026	0.0468276		RPL15	0.02		RNASEN	1.51969	0.051		SERPINA6	-1.99494			MYOHD1	-4.71945			FYB	-4.67038				SLCO5A1	-3.7907				LRPPRC	-2.21027			GALE	-0.684036			PJA2	0.0489021			LOC200230	0.0735755
ZBTB25	0.0276049			SETD3	1.13555	0.0468476		RTN4RL1	0.02		SARS	1.38777	0.051		PDCD6	-1.99469			ZNHIT3	-4.71945			MARCH1	-4.6688				STRBP	-3.78571				APOA4	-2.20992			GRB2	-0.68382			FBXO32	0.0489186			GDF9	0.0735788
VCP	0.027779			CCDC23	1.23378	0.0468924		SCARB1	0.02		SEPT5	1.31077	0.051		INPP4B	-1.99393			NOL10	-4.71885			MLF1IP	-4.6656				LCORL	-3.78493				MAK3	-2.20896			WDR34	-0.683582			CHTF18	0.04892			LOC389786	0.0735803
TAF6	0.0278101			C1ORF87	1.7775	0.046914		SLC16A9	0.02		SH3GL1	1.58448	0.051		RPE65	-1.99226			JOSD3	-4.71607			DNAH3	-4.66551				ERAL1	-3.78489				NUAK1	-2.2089			PPY	-0.683444			TMEM2	0.0489268			C9ORF135	0.073584
SNRK	0.0278626			GPR27	2.03645	0.0469768		SP140	0.02		SPINK2	1.40621	0.051		SLIT2	-1.98939			SNORA25	-4.71607			VTA1	-4.66536				NCF2	-3.78486				F2R	-2.2083			GLI4	-0.683337			BXDC1	0.0489372			MGC61598	0.0736026
TGDS	0.0278704			IL6ST	1.23299	0.047008		TPI1	0.02		BAIAP2	1.34872	0.052		PCDH11X	-1.9879			SNORA32	-4.71607			KNG1	-4.66123				ZNF669	-3.78479				WASF2	-2.20811			IRAK1	-0.680295			NALP2	0.0489681			PLCE1	0.0736491
KIAA0495	0.027889			ATP8A1	1.88282	0.0470851		TRA@	0.02		C7ORF13	1.29468	0.052		OLFM1	-1.98736			RPE	-4.71492			HIST1H4G	-4.65997				C15orf51	-3.78453				KCNJ16	-2.20725			HTR3C	-0.679939			VPRBP	0.0489685			CAMK1	0.0736738
MMP12	0.0279271			MGAT4A	0.916985	0.0471175		ULK1	0.02		CHMP4A	1.40564	0.052		FLJ39155	-1.98732			EPS15L1	-4.71408			PCMTD1	-4.65972				ZNF131	-3.78432				FKBP1A	-2.20673			TNFAIP8L2	-0.679753			STMN2	0.0489718			AIM1L	0.0737058
AHCY	0.0279448			MRPL1	1.44923	0.0471396		VMD2L3	0.02		CLASP1	1.88599	0.052		FOXP1	-1.98697			RBM33	-4.71361			PNO1	-4.65832				PPAPDC1A	-3.78269				RRAGD	-2.20559			FIBCD1	-0.679578			FEM1C	0.048988			LOC646627	0.0737265
ATP5G1	0.0279563			C12ORF51	2.01377	0.0472193		ZDHHC14	0.02		CLIC3	1.5763	0.052		ZC3H6	-1.98692			C9orf122	-4.71358			ECT2	-4.65497				DNAH3	-3.77972				ETV7	-2.20477			ISLR	-0.679222			SH3BP1	0.0489992			LOC51334	0.0737582
OATL1	0.028002			SLC2A14	1.92894	0.0472193		ZNF136	0.02		FOXN1	1.54655	0.052		IPO7	-1.98641			FSTL5	-4.71342			RUVBL1	-4.65454				C18orf25	-3.77954				MPHOSPH10	-2.20394			BOP1	-0.679078			ZNF544	0.049032			MXD4	0.0737708
LSM5	0.0280592			C16ORF52	1.53344	0.0473686		ZNFN1A1	0.02		HMGN2	1.59098	0.052		LRRC17	-1.98595			RFC2	-4.7125			PASD1	-4.65356				POGK	-3.77948				BHMT	-2.20215			PSRC1	-0.677718			SLC37A4	0.0490523			PROC	0.0737855
C16ORF7	0.0280747			AP1S2	1.45116	0.0473781		ABCA2	0.021		LRCH1	2.08667	0.052		LOC283537	-1.98533			PTPN20A	-4.71245			DEC1	-4.65289				GFPT1	-3.77647				FAM22A	-2.20064			HMHA1	-0.677016			TAF6	0.0490731			RTN3	0.073787
RWDD1	0.0280922			C20ORF6	0.821552	0.047592		ATP6V0C	0.021		NY-REN-7	1.50742	0.052		C10ORF72	-1.98386			PTPN20B	-4.71245			EIF2AK3	-4.6484				HELZ	-3.77257				APCDD1	-2.20012			ANKFY1	-0.676895			HNRPH1	0.049166			VMD2L1	0.0737956
NHN1	0.0282142			IRAK1BP1	1.65239	0.0478569		DDX18	0.021		SRD5A2L	1.23338	0.052		DYDC2	-1.98341			PLEKHA8	-4.71175			ZNF146	-4.64589				UBQLN1	-3.77257				LRFN1	-2.20004			RARG	-0.676484			PCYT2	0.0492213			SPACA4	0.0737981
F7	0.0282245			C8B	1.95959	0.0478607		DHRSX	0.021		STXBP6	1.15193	0.052		GNB5	-1.98337			GDNF	-4.71135			LEMD1	-4.64296				ABCG1	-3.77112				TOMM7	-2.20003			SAPS1	-0.672662			FKBP2	0.0492594			DMBT1	0.0738098
NPAL3	0.0282331			CGI-115	1.38598	0.0479218		DHX36	0.021		DNASE1L1	1.8661	0.053		IMPG2	-1.9829			KNTC1	-4.70792			TSEN54	-4.64198				ETNK1	-3.77106				FCER1A	-2.19915			FILIP1	-0.672439			BAI2	0.0492673			FCHSD1	0.0738182
BOLA3	0.0282546			C14ORF100	1.15359	0.0480441		DOLPP1	0.021		FAM96B	1.514	0.053		RELN	-1.98288			PYROXD1	-4.70694			SYS1	-4.6343				MNS1	-3.77079				AQP6	-2.19901			FSHR	-0.672295			ACIN1	0.0492837			LOC339287	0.0738368
SNAPC4	0.0282807			HS3ST2	1.42513	0.0481378		FKBP3	0.021		KBTBD10	1.23323	0.053		SCARB1	-1.98279			RECQL	-4.70694			SFT2D2	-4.63317				TEX9	-3.77079				RFPL1	-2.19884			REPS2	-0.67091			BOP1	0.0493715			GYS2	0.0738549
RNF125	0.0282865			ARHGEF10	1.06057	0.0482382		GKN1	0.021		KIAA1715	1.75153	0.053		TGFBI	-1.98157			KRTAP1-1	-4.70605			C1orf91	-4.63181				PPP3R2	-3.76968				FASLG	-2.19869			THAP4	-0.670798			GATM	0.0493784			LOC93343	0.073867
PTPN23	0.0283896			ALOX5	1.47741	0.0483349		GPR135	0.021		LDOC1L	1.60671	0.053		ARX	-1.9815			KRTAP1-3	-4.70605			ZNF367	-4.63156				DNAJA3	-3.7694				MGAT4A	-2.1986			REG3G	-0.66961			LOC388335	0.0494176			EIF1	0.0738746
IQWD1	0.0284548			SERPINC1	2.36564	0.0483362		IGHMBP2	0.021		LOC285095	1.58593	0.053		SLC2A8	-1.98058			HIST1H4G	-4.70311			CHRM4	-4.63141				SPAG1	-3.7694				AIF1	-2.1982			ANKRD41	-0.669067			CA2	0.0494229			OPN5	0.0738784
DNAJC1	0.028507			LOC51334	1.732	0.0483461		KATNA1	0.021		LRRIQ2	1.61708	0.053		COL27A1	-1.98029			SLC9A11	-4.70147			MDK	-4.63141				PASD1	-3.76779				ANKHD1	-2.19782			GFRA2	-0.667806			MGC42105	0.0494248			ORM2	0.0738899
RAB6IP2	0.0285393			C8ORF1	1.63775	0.0483609		KIAA1799	0.021		MYOHD1	1.37073	0.053		L3MBTL4	-1.98029			BRWD1	-4.70109			MARCH3	-4.63121				ACAN	-3.76622				FGFR1	-2.19749			PCDHB5	-0.667802			LOC647070	0.04944			IFITM1	0.0738938
SLC39A5	0.0285965			HNF4A	2.97284	0.0484661		MAP3K5	0.021		NOMO3	1.49695	0.053		KLHDC5	-1.97856			C21orf88	-4.69519			POP7	-4.62978				C6orf153	-3.7657				DDX17	-2.19726			ONECUT3	-0.667494			SLMAP	0.049463			CTSZ	0.0739033
SDCCAG1	0.0286684			MBNL2	1.8854	0.0485399		MLL2	0.021		PMS2	1.71857	0.053		PRDM5	-1.97842			DCBLD1	-4.69058			PAFAH1B3	-4.62724				HAO1	-3.7646				ZNF74	-2.19672			DEFB105A	-0.666354			LHX4	0.0494771			NDRG4	0.0739084
GLS	0.028681			USP8	1.14788	0.0485912		PDGFB	0.021		SLC18A2	1.42529	0.053		UCK1	-1.97767			ACO2	-4.68851			CDH16	-4.626				ENY2	-3.76416				VPS13B	-2.19629			HS3ST4	-0.665467			ZNF671	0.0494778			CRYGA	0.073986
ABTB2	0.0287337			N4BP2	1.42805	0.0485939		PGA5	0.021		TUBB2C	1.43268	0.053		HHLA1	-1.97741			IFI44L	-4.68845			CXCR4	-4.62411				ENOPH1	-3.76355				TRAM2	-2.19542			CECR5	-0.664595			MGC33530	0.0495426			CD36	0.0740144
LOC644010	0.028816			SLC22A4	1.53024	0.0486199		PLEKHH3	0.021		VWF	1.41388	0.053		C10ORF75	-1.97639			KIAA1622	-4.68753			ATP1B3	-4.62235				ZNF281	-3.76166				HIST1H2BN	-2.19286			MRPL28	-0.664259			TRIM42	0.049543			SLC6A4	0.0740175
HLA-DQB1	0.0288189			ZNF513	2.74345	0.04883		PRLR	0.021		WDR51A	1.57772	0.053		LOC644538	-1.97543			TNP2	-4.68736			IFI44L	-4.62116				UBE2V2	-3.76049				GRIA1	-2.1915			TCOF1	-0.663744			HDGF	0.0495655			ALPK2	0.0740231
MSC	0.0288191			NUPL1	1.38135	0.048863		RGS17	0.021		FCHO1	1.26938	0.054		PRR12	-1.97405			OPRM1	-4.68564			C8orf59	-4.6202				OR4D2	-3.76044				HS3ST4	-2.19124			CPOX	-0.66373			LOXL4	0.0495746			C1ORF105	0.0740385
SPON2	0.0288273			KRT34	1.53101	0.0489893		SPARCL1	0.021		LOC340073	1.20384	0.054		SPAG16	-1.97351			VGF	-4.68446			SLBP	-4.61773				CENPM	-3.7584				ARHGAP24	-2.18922			APOBEC2	-0.66264			GDI2	0.0495847			UGT2A3	0.0740567
PAFAH1B1	0.0288507			LAMB1	1.23318	0.0490006		VPS39	0.021		MELK	1.31349	0.054		CCDC106	-1.97328			RAB10	-4.68272			MUC6	-4.61584				ARL14	-3.75693				IGFBP6	-2.18884			ATOH7	-0.662317			GGTA1	0.0495898			NEUROD1	0.0740796
C19ORF29	0.028856			MFSD1	1.38141	0.0490038		ZFYVE19	0.021		MYO18A	1.42057	0.054		FZD4	-1.97295			CYP11B1	-4.68223			MCOLN3	-4.61388				EPHA6	-3.75451				ARHGAP4	-2.18881			NT5C	-0.662312			MINPP1	0.0495999			LOC285556	0.0741003
MRPL22	0.028911			FAM29A	1.41221	0.0492558		ABL1	0.022		NDUFB9	1.33688	0.054		ALS2	-1.97278			ATP11C	-4.68159			C14orf25	-4.61341				FAM120A	-3.75343				GIMAP4	-2.18722			SCUBE1	-0.662216			DHDDS	0.0496085			DNAI1	0.0741038
HMGCLL1	0.0289311			RG9MTD1	1.34936	0.0492876		ALDH1A3	0.022		NOLA3	1.46344	0.054		LMO6	-1.97173			GPSM2	-4.67967			TRIM31	-4.61308				WDR72	-3.75277				SOCS2	-2.18646			PTPRZ1	-0.662183			PDIA6	0.0496556			SH3GL2	0.074119
ZNF469	0.0289491			FLJ21657	1.53542	0.0493437		ALDOC	0.022		PHOSPHO1	1.72296	0.054		ZNF710	-1.97119			SNRPD1	-4.67881			PVRL1	-4.6128				USO1	-3.74919				PTPN5	-2.1849			ZNF409	-0.661098			KIAA0500	0.0497073			SPINK5	0.0741241
WAC	0.0289686			MAPK10	1.01373	0.0493465		ANXA3	0.022		SLC25A14	1.68666	0.054		PIP5K2B	-1.97093			DNA2L	-4.67851			SLC25A39	-4.61226				PHLDB2	-3.74888				FGF7	-2.18456			SPSB4	-0.660814			SECTM1	0.0497341			DNTT	0.0741261
DNA2L	0.0290347			C14ORF101	1.85389	0.0494153		C17ORF44	0.022		SURF2	1.49092	0.054		OSR2	-1.97			SALL3	-4.67808			SLC16A3	-4.61194				PLCXD2	-3.74888				NRP2	-2.18376			HIST1H2BB	-0.659228			C10ORF128	0.0497494			C18ORF34	0.0741292
PHF20L1	0.0291023			IFT57	1.3827	0.0494681		FAM107B	0.022		CCDC99	1.57441	0.055		TMEPAI	-1.96923			ANKRD20A1	-4.67582			ABI2	-4.61106				CYP3A5	-3.74877				RPL24	-2.18347			FBXO31	-0.659159			SELL	0.049762			KCNB2	0.0741458
PPP1R10	0.0291504			RNF7	1.47596	0.0495271		FLJ30707	0.022		CNIH3	1.37652	0.055		UBE2A	-1.96876			ANKRD20A2	-4.67582			SLC7A6	-4.61018				ACAD9	-3.74638				PHOX2B	-2.18149			STEAP1	-0.658351			SLITRK6	0.0497859			RPGRIP1	0.074152
MRPL42	0.0292723			SH3BGR	0.877401	0.0496364		H2AFY	0.022		CPNE3	1.33096	0.055		ZNF174	-1.96816			ANKRD20A3	-4.67582			SLC7A6OS	-4.61018				ZSWIM2	-3.74584				ALPI	-2.18145			HSPB8	-0.658042			TAS2R1	0.0497873			NELL2	0.0741624
LOC138046	0.0292935			PDE5A	0.926113	0.0497593		IL7R	0.022		CRIP2	1.3951	0.055		HSFY1	-1.96665			ANKRD20A4	-4.67582			MFSD4	-4.60931				MPHOSPH1	-3.74279				SNCG	-2.18099			GADD45G	-0.657223			PTDSS1	0.0497888			VIT	0.074164
ABCA11	0.0293479			CCDC104	1.30593	0.0497647		KIAA0776	0.022		GABRA6	1.46206	0.055		ABHD4	-1.96605			ANKRD20B	-4.67582			CHD4	-4.60882				FAM20B	-3.74195				OR52K3P	-2.1809			NOC4L	-0.656361			NUBP1	0.0497932			CGGBP1	0.0741805
TANK	0.0295883			PDE6D	0.946776	0.0497712		KLRD1	0.022		MTSS1	1.24276	0.055		ZFX	-1.96564			CCDC29	-4.67582			PPP3R2	-4.60794				PDS5B	-3.74187				CRISP2	-2.18065			DCPS	-0.655527			THBS1	0.0498096			MMP20	0.0741885
C11ORF58	0.029646			GNG10	1.08259	0.0498401		KNTC1	0.022		SLC30A10	1.31431	0.055		DYNC1I2	-1.96511			NRG4	-4.67489			ZNF770	-4.60591				DBT	-3.73892				JAKMIP2	-2.18017			FAM5B	-0.65466			ADAMTS8	0.0498161			TREX1	0.0741944
MAP4K5	0.0296662			NRM	2.59628	0.0499657		LOC643641	0.022		SLC7A5	1.87889	0.055		SLC43A1	-1.96431			CCNB2	-4.67318			FNDC3B	-4.60459				TGOLN2	-3.73891				EFHC1	-2.17959			OR8B8	-0.654264			ATP2C1	0.0498424			CASZ1	0.0742298
MTCH2	0.0296836			STX17	2.46617	0.0500294		LTBP3	0.022		TBXA2R	1.8477	0.055		ADORA3	-1.96418			ADSS	-4.67236			PTPN22	-4.60361				C2orf60	-3.73813				OXR1	-2.17864			ZNF443	-0.650446			SELK	0.049843			INTS5	0.0742819
CAPZA1	0.0296912			ACBD5	1.28989	0.050049		MAP3K1	0.022		TOMM40	1.74836	0.055		KCNJ15	-1.96409			KIF22	-4.67189			CCDC138	-4.60112				STYX	-3.73721				TFAP2D	-2.17806			CPA5	-0.65003			GALNT3	0.0498565			FAM53A	0.0742886
GPX2	0.0297016			CENPC1	1.47393	0.050051		MMP14	0.022		UBAP2L	1.58268	0.055		KIR3DL1	-1.96404			CCDC125	-4.66803			MPP1	-4.60096				ARSB	-3.73536				CCKAR	-2.17798			TSGA13	-0.649762			SLC19A1	0.049862			DIRAS2	0.0742932
C2ORF33	0.0297345			RSF1	0.98701	0.0501101		MYB	0.022		C4ORF26	1.64242	0.056		MYH15	-1.96371			WDR36	-4.6669			LPAL2	-4.6009				PLAC1	-3.73474				ELK1	-2.17723			MYBPC2	-0.649501			LOC644670	0.0498866			FRAG1	0.0742995
C16ORF30	0.029751			LSM3	1.25764	0.0501777		PDIA3	0.022		CCDC22	1.85501	0.056		CARF	-1.96357			MOBKL1B	-4.66585			SLC22A3	-4.6009				CALCA	-3.73378				TPR	-2.17711			KRT6B	-0.648529			RASIP1	0.0499027			FOXN4	0.0743298
KIAA1833	0.0297747			DOCK7	1.27889	0.0502997		PFDN5	0.022		CTNND1	1.53486	0.056		FGFR4	-1.9624			CLIC5	-4.66374			ARL11	-4.59928				WHSC2	-3.73289				ZNF709	-2.17499			UNC13B	-0.648365			FBXO42	0.0499247			LYPD3	0.0743523
IL7	0.0298003			SAMD9L	0.810051	0.0503172		PLVAP	0.022		EPS8L2	1.82963	0.056		FAM69B	-1.96191			APH1A	-4.66127			PLCH1	-4.5966				FMN2	-3.73264				HHEX	-2.17425			NPM3	-0.648274			TKTL2	0.0499476			PTGIS	0.0743574
CML2	0.0298194			C10ORF83	1.36216	0.0504387		PSMC5	0.022		GC	1.8916	0.056		PCDHGC3	-1.96109			CA14	-4.66127			TLE1	-4.59487				IGLV3-21	-3.73255				IL1B	-2.17288			GLTSCR2	-0.647933			LZTS1	0.049975			CFTR	0.0743579
SUPT5H	0.0298243			GCC2	1.76075	0.0506104		PTDSS1	0.022		HSPA1B	1.28457	0.056		WNT1	-1.96038			C20orf24	-4.65873			GNRHR2	-4.59473				ACCN5	-3.73187				ZNF265	-2.17272			ULK3	-0.64764			SH3BP4	0.0499951			ADAMTS1	0.0743785
RBMS3	0.0298692			RORA	1.25607	0.0506874		SRPX2	0.022		KIAA0692	1.57236	0.056		FAP	-1.95993			SLA2	-4.65873			RBM8A	-4.59473				ACVR1B	-3.73104				ZNF3	-2.17254			PDXP	-0.646605			GPRC5A	0.0500031			GPR39	0.0744105
NUCB2	0.0298853			FLJ20628	1.50953	0.0507639		TCHP	0.022		MED25	1.40534	0.056		KRT8	-1.95872			DNAJC5	-4.65646			C9orf126	-4.59449				PBX1	-3.72865				RNF125	-2.17241			TBP	-0.645777			JAK1	0.050139			FLJ41649	0.0744123
XPO1	0.0298878			CEP78	1.46723	0.0509062		TFE3	0.022		RNF40	1.60442	0.056		USP4	-1.95684			YWHAB	-4.65612			ADRA1A	-4.59432				NUAK2	-3.72735				LRRC23	-2.17228			SLC9A3R1	-0.645444			DEPDC4	0.0501427			MRPS23	0.0744291
SHOC2	0.0300083			DDHD1	1.55505	0.0509711		VSIG2	0.022		SLC7A4	1.91011	0.056		STEAP3	-1.95624			RTCD1	-4.65505			VPS13A	-4.59217				GAPVD1	-3.72656				TMEM18	-2.17226			OGDHL	-0.645074			MRPS24	0.050148			TMEM18	0.0744386
RAB3GAP1	0.0300225			HSF2	1.43636	0.0511365		ZNF138	0.022		ARSD	1.57723	0.057		ADCYAP1R1	-1.95613			BMP15	-4.6549			OSBPL3	-4.59027				C20orf57	-3.72628				GNGT1	-2.17212			SDCCAG3	-0.644788			SSBP2	0.0501688			CLCA4	0.074486
RCN3	0.0300718			GOLPH4	1.66311	0.0511619		ZRF1	0.022		DDX42	1.57747	0.057		ZNF651	-1.95556			PRDX4	-4.65305			EXOC5	-4.58817				DUSP15	-3.72628				ZP2	-2.17162			MAP3K4	-0.644719			NPFFR2	0.0501701			STXBP5L	0.0744868
RSBN1	0.0301001			CDK3	2.8134	0.0512983		ADHFE1	0.023		FADS1	1.25216	0.057		RBBP7	-1.95382			RPL26L1	-4.65223			NPR3	-4.5876				PMS2L1	-3.72622				LIX1	-2.17154			MYEOV	-0.64422			TSHZ3	0.0502112			KIAA1305	0.0745087
ZNF3	0.0301137			TSNAX	0.960766	0.0513073		ALKBH7	0.023		HD	1.4192	0.057		RPESP	-1.95355			VWA3B	-4.65087			CLDN18	-4.5866				PMS2L8	-3.72622				CBX2	-2.17139			ELOVL2	-0.644128			ACADVL	0.0502513			RHAG	0.0745452
FLJ31306	0.030142			PWP1	1.51915	0.0513791		B3GAT1	0.023		KCNIP1	1.24684	0.057		CSPG2	-1.95347			PQBP1	-4.6501			RPL7L1	-4.58265				MIP	-3.72544				PIK3R5	-2.17041			GMPPA	-0.643808			C17ORF63	0.0503128			PPP2R2C	0.0745546
LRRC40	0.030173			NUDT1	1.74685	0.0513874		CST6	0.023		LOC56964	1.44902	0.057		LOC283658	-1.95307			SLC35A2	-4.6501			TAF7L	-4.58178				ZNF566	-3.72402				FMNL1	-2.17034			PNLIPRP2	-0.643647			CLN6	0.0503531			CYORF15A	0.074559
PIAS1	0.0302246			PCTK2	1.32471	0.0513927		CYP7B1	0.023		LPHN3	1.60004	0.057		ZNF225	-1.95275			DBT	-4.64926			ATP5C1	-4.57442				TAF5L	-3.72339				PDCD4	-2.17015			ARMC1	-0.643153			GNB2L1	0.0504542			PRPF8	0.074561
TK2	0.0302515			TAF9B	2.69296	0.0514178		DPM1	0.023		PSMC2	1.88112	0.057		VPS36	-1.95207			CENPI	-4.64843			UFD1L	-4.57304				PLAC1L	-3.72335				TGFBRAP1	-2.17011			TMEM16B	-0.64241			TSR2	0.0504912			LYSMD4	0.0745699
RPS6KC1	0.0302569			ZNF610	1.08656	0.0514239		FAM49B	0.023		PSMC4	1.55897	0.057		CSF3R	-1.95116			SEC24A	-4.64598			MS4A8B	-4.5714				HEATR1	-3.7216				RBPMS	-2.1687			BCAR1	-0.642347			CETN2	0.0505191			AFP	0.0745777
RMI1	0.0303586			HBP1	1.41443	0.051462		GHR	0.023		SLC28A2	1.4991	0.057		ARPP-21	-1.95013			NDUFA6	-4.64388			ADSS	-4.56715				LGALS8	-3.7216				VPS33B	-2.16787			FOXQ1	-0.642021			SMARCA1	0.0505277			UQCRB	0.0745915
SH3GL1	0.0303738			THEX1	1.32347	0.0514677		GRK5	0.023		SPDYA	1.19636	0.057		PDGFRB	-1.95002			IL1F8	-4.64347			IBSP	-4.56689				TRIM31	-3.72153				HAPLN1	-2.16685			MCM2	-0.641491			HBA1	0.0505304			RXRG	0.0745992
MTMR8	0.0303754			MAP3K7	1.47247	0.0515436		H2AFZ	0.023		TM9SF3	1.45953	0.057		GLRA1	-1.94896			TAS1R1	-4.64004			C10orf118	-4.56528				AKAP5	-3.72114				IL10RB	-2.16567			PPP2R2D	-0.641114			SDF4	0.0505475			PBXIP1	0.0746033
DAAM2	0.0304451			TDRD6	1.4347	0.051598		JAM2	0.023		TTC13	1.46528	0.057		TMTC4	-1.94834			ZIC1	-4.64			RFWD2	-4.56497				PSMD3	-3.72072				RAPGEF3	-2.16454			FURIN	-0.641105			MGC70863	0.050555			SERPINA1	0.0746092
LIPT1	0.0304586			SYNGR3	0.777947	0.0516763		MEGF9	0.023		C15ORF20	1.34117	0.058		GRP	-1.94682			WDR67	-4.6391			CCDC60	-4.56341				GUCA1C	-3.7206				FABP3	-2.1643			FOXD4	-0.640407			CLUL1	0.0505878			SUSD5	0.0746158
GRK5	0.0305086			TMEM69	2.37781	0.0517811		NAALAD2	0.023		C16ORF57	1.68992	0.058		DCP1B	-1.94639			CYP3A43	-4.63881			RAB22A	-4.56277				GIP	-3.71929				SMC1L1	-2.16318			BDH1	-0.640301			COX7C	0.050591			DEPDC5	0.0746329
SLC1A7	0.0305278			ESCO1	1.47628	0.0518099		RUSC1	0.023		CRYGA	1.1851	0.058		DNMBP	-1.94604			MX1	-4.63662			SMS	-4.56172				HNF4A	-3.71893				RAB3GAP2	-2.16139			PELI3	-0.639741			F25965	0.0506146			TCN1	0.07466
KIF1C	0.0305726			B3GALT1	0.913086	0.0518126		SCO1	0.023		DECR2	1.29419	0.058		TUSC2	-1.94602			FOXJ3	-4.63652			SCML4	-4.56101				C6orf54	-3.71843				RASAL1	-2.16094			G6PC	-0.639642			LOC158863	0.0506355			LRRC8A	0.074664
CCNH	0.0306291			KIAA1128	1.39446	0.0518993		SHMT2	0.023		FDXR	1.27339	0.058		AKR1D1	-1.94573			TIMM9	-4.63563			TSR1	-4.56079				ODZ1	-3.71579				DEGS1	-2.16072			WDR63	-0.639234			TBC1D10B	0.0506568			RPL19	0.0746699
COL9A1	0.0306364			GNAQ	1.34657	0.0519984		ZNF610	0.023		GNG3	1.52415	0.058		PHYHIPL	-1.94469			SALL4	-4.63277			UBXD8	-4.5584				ELOVL6	-3.71426				CCL4	-2.16064			DEFB119	-0.63919			KCNN3	0.0506668			LOC401387	0.0747256
PHB	0.0306965			RGPD2	1.796	0.0520233		ADH6	0.024		HNRPL	1.54223	0.058		NEDD4L	-1.94409			CCDC110	-4.63256			MAEL	-4.55795				FBXL21	-3.7142				GNL3	-2.16034			GPR174	-0.638027			C21ORF42	0.0506834			DRD3	0.074733
FAM117A	0.0307233			DCLRE1A	1.41182	0.0520295		BMP8A	0.024		LARP1	1.48893	0.058		APH1B	-1.94403			ACTR3	-4.63244			PSPH	-4.5577				TMC2	-3.71415				GPR68	-2.15933			SERPINB9	-0.637778			HNRPL	0.0506886			OPN1MW	0.0747934
UBE2W	0.0307439			EDN2	0.486395	0.0520792		BRS3	0.024		MAP3K11	1.54072	0.058		KREMEN1	-1.943			PCMTD1	-4.63001			PSPHL	-4.5577				SLC7A6	-3.71175				GTF2F1	-2.15932			AGTRAP	-0.637365			EHBP1	0.0507275			TOR1B	0.0747963
C9ORF88	0.0307648			ERO1L	1.53065	0.0521198		C19ORF30	0.024		PDGFRB	1.35455	0.058		ADAMTS2	-1.94295			SUHW2	-4.62877			STCH	-4.55704				HTRA4	-3.71091				KRTAP9-3	-2.15885			U2AF1	-0.637069			LIME1	0.0507308			MEF2A	0.074813
NDST3	0.030783			C12ORF34	0.920096	0.0521964		C9ORF74	0.024		PLEK2	1.37205	0.058		SEMA4B	-1.94293			RBM34	-4.6267			BCORL2	-4.55669				TM2D2	-3.71091				SOCS3	-2.15828			LIN28	-0.636732			TTLL4	0.0507429			RGN	0.0748152
NFYB	0.0308043			KIAA1715	1.39135	0.0523356		CASP3	0.024		PLXNA2	1.2573	0.058		KIAA0515	-1.94181			DIRC1	-4.6224			C1orf68	-4.55363				DHRS13	-3.71068				DPCR1	-2.15808			FLRT1	-0.635491			EDG8	0.0507457			CRYBA2	0.0748175
FRG1	0.0308809			RCOR3	1.40776	0.052369		CETN2	0.024		PRSS15	1.4199	0.058		H2AFV	-1.94086			TINAG	-4.62157			SLC35E1	-4.54973				SERPINB4	-3.71023				FNTA	-2.15803			FAM22F	-0.635123			CST9L	0.0507802			NPFFR2	0.0748253
ATXN3	0.0308983			PCDHB2	1.16468	0.0524008		CYP11A1	0.024		RHBDD3	1.40742	0.058		CARD4	-1.93976			C20orf57	-4.61563			GSK3B	-4.54972				RBM35A	-3.70464				PMCH	-2.15794			ALOX5AP	-0.634205			GBL	0.0508016			PPCS	0.0748792
HCFC1	0.0309093			MS4A7	0.734279	0.0525372		DKFZP779O175	0.024		TEX264	1.45323	0.058		LHX2	-1.93924			DUSP15	-4.61563			SEH1L	-4.54946				NANS	-3.70355				KCNH6	-2.15684			PIP5KL1	-0.633518			INGX	0.0508055			ZNF133	0.0749116
HIST1H2AG	0.030914			TMEM41A	1.27519	0.0525439		EPC2	0.024		U1SNRNPBP	1.70772	0.058		ALDH7A1	-1.93889			PYCR1	-4.61528			KRT84	-4.54596				MRPL12	-3.70284				CDH11	-2.15683			SNAPC4	-0.632719			MAK10	0.0508143			ARR3	0.0749139
FAM119A	0.0309446			HDAC7A	1.15782	0.0526591		FAM63B	0.024		ATAD2	1.28144	0.059		SEC23A	-1.93825			USO1	-4.6127			SRP9	-4.54326				STK32A	-3.70224				GIMAP6	-2.15603			CRYGB	-0.632628			LAD1	0.0508213			PARP16	0.0749417
YIPF3	0.0309564			C14ORF2	1.05268	0.0526745		FGF14	0.024		DEFA1	1.31385	0.059		PXN	-1.93564			ZMYND11	-4.61201			SALL1	-4.54179				GPR98	-3.7021				RNF17	-2.15542			FRAT2	-0.631233			BIN3	0.0508272			LOC440338	0.0749452
HECA	0.0311962			ZNF184	1.43388	0.0527018		HSPC152	0.024		EDC4	1.90686	0.059		DGKB	-1.93555			ACRBP	-4.61141			AP1S2	-4.53716				C7orf16	-3.70168				RPS15	-2.15521			ZNF607	-0.630527			GPR35	0.050846			GPR44	0.0749484
SLC35E1	0.0312027			TM9SF3	1.2705	0.0527667		ITGA5	0.024		FAM77C	1.47468	0.059		KIAA0644	-1.93539			KIAA1841	-4.61065			LRFN5	-4.53713				CDC7	-3.70082				TFEC	-2.155			EXTL3	-0.630058			PRIM2A	0.0509053			TRIM68	0.0749986
MYO9A	0.0312577			WISP3	1.57902	0.052807		KIAA2026	0.024		GPR176	1.38661	0.059		C13ORF21	-1.93507			FBXO28	-4.61019			PQBP1	-4.53708				ANKRD50	-3.7006				BIVM	-2.15479			TAS2R8	-0.628942			DNAJB2	0.0509523			ALDH3B2	0.0750033
LRRC4	0.0313183			MAPK8	1.32919	0.0529353		KLRC2	0.024		IMPG1	1.52775	0.059		EGFR	-1.93502			GPLD1	-4.6093			SLC35A2	-4.53708				CYP11B1	-3.70006				TJAP1	-2.15468			PRRX2	-0.628559			CCDC113	0.0509571			ELA1	0.0750484
C10ORF41	0.0313943			NDUFC2	0.956656	0.0529382		LZTR2	0.024		ITPK1	1.38257	0.059		CCDC35	-1.93419			CCL20	-4.60803			EPHA6	-4.53467				LRRC58	-3.69827				F2RL1	-2.15416			PELI2	-0.628324			TXNIP	0.0509585			LOC642331	0.0750496
ITPR1	0.0314099			LOC286254	2.48552	0.0529767		MAP4K2	0.024		P15RS	1.40595	0.059		KCTD6	-1.93394			IFNA21	-4.60766			CCDC123	-4.53346				GDNF	-3.6971				PHF10	-2.15378			LIG1	-0.627826			ELP3	0.0509599			DKFZP434J1015	0.0750552
MRPL49	0.0314324			NDUFB3	1.18626	0.0530739		PCGF5	0.024		PYCR1	1.49277	0.059		MLH1	-1.933			TRUB1	-4.60707			EIF4G1	-4.53339				LLGL2	-3.69646				TM2D3	-2.1531			TRIM47	-0.627675			RAB15	0.050967			IFNB1	0.0750583
HSD17B7	0.0314718			FCHO2	1.22589	0.0531116		PCNA	0.024		RHBDD2	1.61308	0.059		BNC2	-1.9328			ZNF80	-4.60663			R3HDM1	-4.53148				POLA2	-3.69572				SLC17A3	-2.15264			CERK	-0.627333			RPS23	0.0509686			ZBTB43	0.0750833
LOC158563	0.0315147			C2ORF27	1.09592	0.0531205		PTPN4	0.024		SEC23B	1.41624	0.059		TMEM63C	-1.93097			UCP1	-4.60639			ATP2B2	-4.52713				C10orf93	-3.69566				ACTR2	-2.15156			CPB2	-0.627025			UBPH	0.0509714			H1FNT	0.0750885
FGF5	0.0315364			HSD11B1	1.30019	0.0531869		SLC24A3	0.024		SGOL1	1.33555	0.059		SHMT1	-1.93076			KNG1	-4.6035			ST18	-4.52651				FSCN2	-3.69553				WDR48	-2.15125			SEPT5	-0.62613			CDH4	0.0509787			CCRK	0.075113
MST1	0.0315389			ZNF131	1.57694	0.0531911		SNRPA1	0.024		TMPO	1.37309	0.059		PSMD3	-1.93023			TBL1XR1	-4.60251			RIOK1	-4.52649				EXOC8	-3.69305				MMP16	-2.15091			WFDC5	-0.625401			GRM3	0.051023			GNS	0.0751216
PNN	0.0315519			RRP22	1.26842	0.0532977		SUSD3	0.024		USF2	1.67573	0.059		DPP4	-1.92916			ADRA1A	-4.60218			RNF19A	-4.52362				SLC2A13	-3.69193				MMP14	-2.15084			SERPINB2	-0.625171			ZFP36	0.051082			LOC284244	0.0751493
NOS1AP	0.0315741			PPFIA1	1.40883	0.0533158		TMEM39A	0.024		ZBTB26	1.67431	0.059		MKL2	-1.92907			SH2D2A	-4.60185			MASTL	-4.52359				PIP5K1A	-3.68964				GOLGA6	-2.15048			NP	-0.62502			SSU72	0.0510821			MAS1	0.0751528
ROR2	0.0315811			KIAA0423	1.26187	0.0533272		TMEM54	0.024		ZNHIT2	1.47824	0.059		UQCRC2	-1.92834			GTPBP8	-4.59997			SHCBP1	-4.52345				HSFY1	-3.6891				AQR	-2.15029			TMEM75	-0.624625			LRRC32	0.0510995			TEC	0.0751819
USP34	0.0316057			HRSP12	0.932221	0.0533665		TSPYL5	0.024		ABCD1	1.52596	0.06		ZNF446	-1.9283			ATP2B2	-4.59992			C7orf30	-4.5212				HSFY2	-3.6891				TAZ	-2.14943			GSG1	-0.624204			PIP5K3	0.0511132			PABPC4	0.0751982
ADAM18	0.0316107			KCNH2	0.936792	0.053414		UBASH3A	0.024		AGXT2	1.23156	0.06		DHRS2	-1.92808			ZNF565	-4.59873			IGF2BP3	-4.5212				EXOSC3	-3.68815				SLC25A30	-2.14885			DCLRE1A	-0.624169			AMFR	0.0511136			PIK3CD	0.0752095
SOAT1	0.031613			CHMP4A	1.27557	0.0534884		WDR37	0.024		ASB6	1.52477	0.06		GMEB1	-1.9279			PHCA	-4.59756			TNP2	-4.52005				RG9MTD3	-3.68815				LAX1	-2.14819			ESPL1	-0.622978			LOC157381	0.0511188			CAMKK2	0.0752138
S100A6	0.0316133			FLJ20054	0.664187	0.0535154		WDR71	0.024		CYP2C9	1.26516	0.06		PDK4	-1.92742			ANKS6	-4.59704			RBM28	-4.51846				MEGF11	-3.68754				SURB7	-2.14578			PRG2	-0.622337			SLC41A3	0.0511252			CTNNBIP1	0.075233
PIK3C2A	0.0316788			P2RY1	1.37976	0.0536574		ZCCHC16	0.024		GABRB3	1.42118	0.06		PRY	-1.9269			CPXCR1	-4.59647			SLC26A7	-4.51489				UGT2A3	-3.68479				ZDHHC9	-2.14517			SLC1A5	-0.621586			FLJ43806	0.0511397			TSPYL6	0.0752362
UAP1	0.0317029			HPCAL4	1.11283	0.0537256		ALDH3B1	0.025		LDB1	2.03303	0.06		EIF3S12	-1.92647			RBM35A	-4.59621			RNF152	-4.51244				PRUNE2	-3.68326				ALPP	-2.14485			MAPK12	-0.621026			CDH24	0.0511797			PCGF2	0.0752394
HBS1L	0.0317112			SUPT3H	1.26544	0.0537441		AP1G1	0.025		MAP1B	1.63556	0.06		ASXL2	-1.92597			FAM36A	-4.5958			ELAVL2	-4.51208				USH1C	-3.68287				HTR3B	-2.1439			RCC1	-0.619812			DNAJB13	0.0512117			ZDHHC7	0.0752443
ZNF117	0.0317296			USP47	1.35788	0.0538514		BAG2	0.025		MGC33556	1.69287	0.06		PCDHB14	-1.92594			SLC6A15	-4.59366			RHBDL2	-4.51108				LMBR1	-3.68185				ORMDL3	-2.14319			UBE2L3	-0.619741			VTCN1	0.0512202			IL1F7	0.0752896
ZNF571	0.0317465			HTR3A	1.30736	0.0540495		C9ORF32	0.025		NKX2-8	1.3182	0.06		HLA-E	-1.92555			MRPS17	-4.59283			TRPC7	-4.50714				GALNT14	-3.68083				CHERP	-2.14276			SIT1	-0.61956			BTBD3	0.0512257			ALDH1A2	0.0752956
FBN1	0.0317994			RAB27B	0.935069	0.0540636		CCDC12	0.025		PCOLN3	1.55284	0.06		PISD	-1.9254			WNT8B	-4.5912			TBL1XR1	-4.50192				C14orf25	-3.67989				RPS4X	-2.14094			TPSG1	-0.619546			PHLDA1	0.0512352			AADACL1	0.0753029
RBM39	0.0318148			RPL13A	1.0894	0.0540903		CCDC25	0.025		PIGR	1.16705	0.06		VIPR1	-1.92499			PLCH1	-4.58527			C1orf131	-4.50055				ZNF432	-3.67886				MRPS31	-2.1408			FUT9	-0.619351			RAB11FIP5	0.0512684			PARP10	0.0753349
PAPD4	0.0318158			C5ORF23	1.43749	0.0541168		CKLF	0.025		SP6	2.05742	0.06		EDG8	-1.92474			OPN1LW	-4.58504			HMGB2	-4.49986				ZNF614	-3.67886				MT1M	-2.1406			LGALS13	-0.619053			UQCRC1	0.0512946			EDN1	0.0753464
MARK2	0.0318372			C3ORF17	1.78412	0.0542688		CRKRS	0.025		SPAG17	1.61438	0.06		JDP2	-1.92455			OPN1MW	-4.58504			PGK1	-4.49896				MSR1	-3.67844				CHMP2B	-2.1397			TRAF2	-0.619005			TBC1D9B	0.0512952			PRKCG	0.0753496
GABPA	0.0318951			C15ORF5	0.996104	0.0543138		DAPP1	0.025		STMN1	1.29972	0.06		HNRPD	-1.92398			OPN1MW2	-4.58504			PHTF2	-4.49739				SRP9	-3.67802				SEMA5A	-2.13963			SLC10A1	-0.616653			C9ORF127	0.0513205			YPEL1	0.0753711
ZNF76	0.0319459			FLJ16636	2.03476	0.0545917		DDX50	0.025		WWP2	1.53229	0.06		EPO	-1.92302			HIST1H1E	-4.58476			HSP90B1	-4.49619				COPE	-3.67728				LCK	-2.13891			PSCDBP	-0.616291			TPMT	0.0513384			CLPX	0.0753994
USP22	0.0319704			MFAP3L	1.04998	0.0546934		DICER1	0.025		ACTL7B	2.00696	0.061		CYSLTR1	-1.9228			PTPLB	-4.58184			KCNK5	-4.49401				BRUNOL5	-3.67707				RPL31	-2.13881			CSAD	-0.615972			CTNNBIP1	0.0513457			NPY	0.0754069
ALG14	0.0320232			ZNF415	1.6195	0.054728		FLJ42117	0.025		C22ORF23	2.03867	0.061		PHLPPL	-1.92226			GINS4	-4.57998			NDUFB9	-4.49383				COL1A2	-3.6761				SLC22A8	-2.13853			HIST3H3	-0.615582			DDX39	0.0513682			ARX	0.0754136
CEP57	0.0320326			DNAJB11	1.47508	0.0548247		GPR107	0.025		CHORDC1	1.75626	0.061		ABCA7	-1.92215			C6orf173	-4.57954			RAD1	-4.49302				RFWD2	-3.67331				ICOSLG	-2.13644			CDCA3	-0.615285			CSPG2	0.0513731			MESDC2	0.0754323
GNAS	0.0320953			NIN	2.10019	0.0548885		HNRPH2	0.025		FBXL7	1.27578	0.061		CMTM3	-1.92195			C15orf24	-4.5773			LASS6	-4.49243				C6orf107	-3.67214				PNN	-2.1363			SV2A	-0.615243			C6ORF165	0.0513837			LOC283079	0.0754332
SUSD3	0.0321226			ELL2	1.33062	0.0548918		IGSF4B	0.025		HEYL	1.51745	0.061		MAK	-1.92178			WDR16	-4.57274			FABP7	-4.49192				TAF11	-3.67214				LZTS1	-2.13611			MVD	-0.614513			VIT	0.0514159			XKRX	0.0754333
TNNT1	0.0321424			SLC20A2	1.36001	0.0549125		LINS1	0.025		HNRPD	1.31296	0.061		EPHA7	-1.92167			NPY6R	-4.57203			E2F2	-4.49136				WASL	-3.6721				SORBS2	-2.13504			ZNF440	-0.613996			KIAA0090	0.0514189			HS6ST2	0.0754783
ITPR2	0.0321754			ZYG11B	1.18474	0.0549129		LOC401320	0.025		IRF7	1.25931	0.061		RPL19	-1.92156			COL12A1	-4.57198			ADAM22	-4.49054				GDA	-3.66839				KLF15	-2.13487			LRCH4	-0.613839			FGF10	0.051444			TRIM31	0.0754903
SVEP1	0.0321974			PNPLA8	1.2996	0.0549384		NEK2	0.025		LOC387763	1.23629	0.061		HMGCR	-1.92138			ACP1	-4.57061			C4orf15	-4.49031				ATXN3L	-3.66832				KCNN3	-2.13417			LRRC45	-0.613276			ANP32B	0.0514789			DIO3	0.0755043
TMEM123	0.0322309			SLTM	1.21129	0.055002		NUPL2	0.025		ANGPTL2	1.22281	0.062		TPCN1	-1.92137			YOD1	-4.56696			DNA2L	-4.49005				HAVCR1	-3.66729				S100A4	-2.13376			RSPO2	-0.612606			THSD1	0.0514803			PTHB1	0.0755089
ZNF187	0.0322548			NARS2	1.00875	0.0550995		OGFR	0.025		ANK1	2.1418	0.062		KIF26A	-1.92107			ZC3H8	-4.56502			NCKAP1	-4.4879				SLC26A7	-3.66672				PLAG1	-2.1329			IFI44	-0.611549			BATF	0.0514889			ZDHHC22	0.0755253
ARL5A	0.0322747			PPIL4	1.15907	0.0552296		PCID1	0.025		C7ORF10	1.33451	0.062		SLC22A17	-1.9209			HMGA2	-4.56373			SLC25A32	-4.48683				IFNA10	-3.66608				CLPB	-2.13275			HSPB3	-0.609891			LOC401387	0.0515138			UBAP1	0.0755424
LRIG2	0.0322881			CACNB4	1.15905	0.0552532		RBM7	0.025		C9ORF142	1.48399	0.062		RPL29	-1.91936			DR1	-4.56343			PTK2	-4.47881				IFNA14	-3.66608				ALKBH1	-2.13041			ABCG8	-0.609103			CLGN	0.0515477			FLJ12993	0.0755642
ABCC10	0.0322926			MLSTD1	1.0211	0.0553851		RCCD1	0.025		P4HA3	1.20439	0.062		GTDC1	-1.91907			LRFN5	-4.56332			ICMT	-4.47833				IFNA17	-3.66608				AGXT	-2.12951			CDH7	-0.608883			MRPS18A	0.0515526			FBXO39	0.07557
CDC2L2	0.0323083			RBBP4	1.55454	0.0555445		SLC22A4	0.025		RFC4	1.31776	0.062		ELSPBP1	-1.91872			ABI1	-4.56314			SNORA74A	-4.47808				IFNA4	-3.66608				CHST10	-2.12457			KCNV2	-0.608501			CRTC3	0.0515541			DIO1	0.0755883
ERBB4	0.032311			TMEM61	0.90613	0.0557022		SNRK	0.025		SLC9A3R2	1.50776	0.062		KCNJ5	-1.9175			PDSS1	-4.56314			HAVCR1	-4.47781				MIB1	-3.66596				SOX6	-2.12433			TTTY5	-0.608344			BTBD7	0.0515726			KCNE1L	0.0755935
LRRK1	0.0323342			FLJ42562	1.80374	0.0557441		STAB2	0.025		THBS3	1.59277	0.062		BCL2L13	-1.91731			PHF12	-4.56225			CPSF3	-4.47739				PRR13	-3.66335				POLH	-2.12326			SLC3A1	-0.608225			BCCIP	0.0516026			PEF1	0.0756177
ZNF701	0.032402			SPATA7	1.33716	0.0558733		THEM2	0.025		ZNF385	1.92327	0.062		CBX6	-1.91691			SLC23A2	-4.56126			GLRX3	-4.47645				ZSCAN23	-3.65948				IKBKB	-2.12316			GPR146	-0.607721			ACP2	0.0516225			SLC2A2	0.0756292
CBX2	0.0324104			C10ORF82	1.72243	0.0559116		TLE4	0.025		BRSK2	1.635	0.063		KCNK7	-1.91627			GIP	-4.5605			CRIPT	-4.47491				C20orf11	-3.65889				GPT	-2.12315			SULT2B1	-0.607534			SMARCA4	0.0516399			C9ORF131	0.0756386
EVI2A	0.03242			C12ORF48	1.3816	0.0559482		ACAA1	0.026		CCDC109A	1.90116	0.063		C14ORF102	-1.91623			SOCS7	-4.55959			MAGOH	-4.47387				GATA4	-3.65854				GPATC1	-2.1228			UPF3A	-0.60741			RNF10	0.0516701			TOR3A	0.0756402
ZNF646	0.0324324			ACPP	1.53381	0.0559755		ADM	0.026		CDX1	1.38105	0.063		OCIAD1	-1.91611			COMMD5	-4.5586			DR1	-4.47365				DCBLD1	-3.65797				SLAMF1	-2.12263			RNF186	-0.607283			RBCK1	0.0516827			CCDC83	0.0756407
RPS2	0.0324572			PMS1	1.69375	0.0560128		C13ORF3	0.026		CHAF1B	1.3094	0.063		ATPAF2	-1.91591			OTX2	-4.5582			CSRP2BP	-4.47304				ADAMTSL1	-3.65568				ACR	-2.12144			PAX7	-0.606951			TALDO1	0.0517138			SLC10A1	0.0756431
VCX3A	0.032467			LYSMD3	1.31162	0.056091		C20ORF165	0.026		CNR2	1.74505	0.063		C17ORF42	-1.91564			CDC25A	-4.54968			E2F1	-4.4722				C9orf30	-3.65538				CYP4Z1	-2.1209			RAB35	-0.606518			GBF1	0.0517228			PHOSPHO1	0.075674
C9ORF95	0.0324804			DYNC2LI1	1.35083	0.0561305		C9ORF41	0.026		COQ9	1.5706	0.063		TIMP3	-1.91472			CYC1	-4.54954			ATP11C	-4.47126				TMEFF1	-3.65538				CLCN6	-2.12076			NR1D1	-0.606479			AMDHD2	0.0517404			LOC644254	0.0756786
STYX	0.0324832			RSN	1.22104	0.0563447		CCT8	0.026		IMPA2	1.21589	0.063		HSPB1	-1.91371			SHARPIN	-4.54954			COX5A	-4.46972				INSM1	-3.65481				MTHFR	-2.12012			OPRD1	-0.606078			FNBP1L	0.0517537			OTP	0.0756986
RBM25	0.0325374			C13ORF1	1.7499	0.0563595		COL18A1	0.026		LETM1	1.50869	0.063		PB1	-1.91308			SPECC1	-4.54807			DAPP1	-4.46721				RAD54B	-3.65338				PTPN22	-2.11997			ZNF177	-0.605857			CANT1	0.0517554			EFCBP2	0.0757155
LOC388210	0.0325554			SNX2	1.22286	0.056444		HDAC6	0.026		NOS2A	1.45329	0.063		SDK1	-1.91247			C6orf153	-4.54732			ZNF566	-4.46673				TIMM9	-3.65298				RPL39	-2.11954			CTTNBP2	-0.605809			IER3	0.0517712			PEX5L	0.0757301
LOC644488	0.0325673			SUMO1	1.37712	0.056461		NAPB	0.026		OBP2A	1.7874	0.063		C7ORF10	-1.91212			FAM82B	-4.54572			RAB23	-4.46443				SULF2	-3.65048				RBM17	-2.11894			MMP9	-0.604305			SLC5A6	0.0518032			FCAMR	0.0757337
PIK3R2	0.0326003			SLC24A2	1.6527	0.0564653		NKAP	0.026		OXSM	1.22353	0.063		TNS4	-1.91153			SDC1	-4.54514			DBT	-4.46171				CCT6A	-3.65015				HSF4	-2.11765			ILKAP	-0.60402			CLIC5	0.051834			AKAP14	0.0757562
CCL22	0.0326261			FLJ40142	1.38248	0.0565041		PLP1	0.026		PCP4	1.16529	0.063		SERF2	-1.91025			HPCAL1	-4.54394			PDZD8	-4.45924				VANGL1	-3.64922				ATF5	-2.11758			SCN3A	-0.603383			PPCDC	0.0518357			SDF4	0.0758016
C2ORF32	0.0326434			MAML2	1.15583	0.0566105		PPM1F	0.026		PHTF2	1.68071	0.063		CTDSPL	-1.91015			GATA4	-4.54209			ZBTB10	-4.45887				MTMR1	-3.64918				TRPM3	-2.11524			FOXP4	-0.603003			MGC40499	0.0518415			HIST1H4A	0.0758062
BAZ2B	0.0326513			FAM26B	1.88372	0.0566268		RHOT2	0.026		SYT1	1.29991	0.063		PPIC	-1.90996			CDC20	-4.54208			SNX10	-4.45793				SCARNA22	-3.64904				U2AF1L1	-2.11504			GPC4	-0.60272			CHD1	0.051844			TPCN2	0.0758255
LOC644135	0.032683			ZCCHC8	1.87793	0.056627		RPS17	0.026		TERF2IP	1.48521	0.063		GLA	-1.90933			ELOVL1	-4.54208			RANBP1	-4.45737				MED1	-3.64871				FAM14A	-2.11419			SNRP70	-0.601228			ENTPD5	0.0518623			TRO	0.0758763
MYBPHL	0.032703			ANKRD17	1.15939	0.0568206		STAT5A	0.026		TPM2	1.27209	0.063		LOC150568	-1.90914			TIMM17B	-4.54087			RHEB	-4.45521				EFCAB5	-3.64678				C1QA	-2.1138			PABPC4	-0.600993			KIAA0100	0.0518627			LOC152586	0.0758814
VPS26B	0.0327479			MLF1	1.08014	0.0569434		TRAF3IP3	0.026		TPO	1.85275	0.063		PPAP2B	-1.90903			ATXN2L	-4.54002			HECTD2	-4.45454				E2F5	-3.64512				CAMK2D	-2.11214			B4GALNT1	-0.600163			MIB2	0.051869			CYP2E1	0.0759077
C9ORF74	0.0327643			IGSF9	1.1528	0.0569501		ZNF571	0.026		C1ORF102	1.20726	0.064		TMEM85	-1.90838			MTHFS	-4.53992			HSD11B1L	-4.45399				SNRPD1	-3.64464				KIAA0963	-2.11207			MRPS26	-0.59991			CCDC23	0.0518813			COL4A4	0.075937
POLE2	0.0327678			ZNF32	1.37055	0.0570366		BCDIN3	0.027		CHFR	1.49214	0.064		WNK1	-1.90812			MIF	-4.53954			NAPG	-4.45344				PGK2	-3.6435				RNF19	-2.11151			CYBASC3	-0.598368			C9ORF100	0.0519215			PRSS21	0.0759417
CRX	0.0327912			GTF2A2	1.44144	0.0570629		BMPR1B	0.027		CLSTN1	1.46641	0.064		ERAL1	-1.90802			ITGB8	-4.53874			UNC13C	-4.44937				ZNF226	-3.64307				GOLGA8F	-2.1114			ZNF431	-0.597998			TRIM68	0.0519326			LOC153684	0.0759436
DYNC1H1	0.0328444			PSMA2	1.18441	0.0570632		C12ORF29	0.027		CXXC1	2.00872	0.064		SH3BGRL	-1.90801			LRTM1	-4.53724			INVS	-4.44918				ZNF565	-3.64237				KIAA1622	-2.11074			CSDC2	-0.597985			CTSK	0.0519454			DHRS2	0.0759471
NEDD4L	0.0328707			INSC	2.11576	0.0572603		C13ORF1	0.027		GABRG2	1.42158	0.064		ZBTB26	-1.90753			CDH26	-4.53648			ST3GAL3	-4.44861				ZNF367	-3.64213				DAB2	-2.11005			CYP11B2	-0.597812			MGC3196	0.0519572			MST1R	0.0759472
HSPA8	0.032915			XIST	1.09103	0.0572973		C14ORF161	0.027		GRTP1	1.27741	0.064		DOPEY2	-1.90674			MASP1	-4.5364			MBNL3	-4.44833				HAPLN1	-3.64098				OTX2	-2.10942			NAALAD2	-0.597412			FES	0.0519987			MIER3	0.075952
GLG1	0.0329311			RORB	1.27905	0.0573187		C1ORF21	0.027		INTS5	1.5967	0.064		OGN	-1.90644			DDX31	-4.53611			POGK	-4.44563				IL1F8	-3.64069				MOBKL2B	-2.10935			IL10	-0.596943			DLX2	0.0520476			APOC3	0.0760016
IBTK	0.0329338			MRPL50	1.35539	0.0573945		C20ORF52	0.027		LOC284100	1.15337	0.064		NRN1	-1.90579			NELL1	-4.53601			C9orf72	-4.44561				SLA	-3.63967				CTDSPL	-2.10915			SPRR3	-0.596522			ALAS1	0.0520489			POU6F2	0.0760061
RAD51AP1	0.0329362			PRKRA	0.948586	0.057579		CCDC82	0.027		SNRPC	1.64394	0.064		SAT	-1.90427			ZWINT	-4.53464			ABCB4	-4.44404				KIAA1841	-3.63962				TMEM29	-2.10892			POU2AF1	-0.596414			ISOC2	0.0520759			SERPINF2	0.0760255
ASCL1	0.0329905			SCYL3	1.15158	0.0577248		COX4NB	0.027		SNRPD1	1.57758	0.064		BCAN	-1.9041			PANK3	-4.53438			SCRT1	-4.44163				EIF2S1	-3.63961				GABRR2	-2.10793			EMILIN3	-0.596383			RUFY2	0.05209			BCNP1	0.0760349
GBAS	0.0330607			CREB1	1.31871	0.0577914		GOLGA7	0.027		THBS4	1.15173	0.064		DIP2C	-1.90313			GPC5	-4.53402			FAM60A	-4.4415				UNC13C	-3.63911				TNRC6B	-2.10772			SLC12A7	-0.594571			RSAD1	0.0521185			ATP12A	0.0760373
PTBP1	0.0331085			DLEU8	1.68566	0.0578038		H6PD	0.027		ZFP64	1.46346	0.064		MS4A5	-1.90282			SSX2	-4.53364			IER3IP1	-4.43941				SPN	-3.63885				PSG1	-2.10751			KLF2	-0.594166			MYL6B	0.0521286			TBX6	0.0760552
MTERF	0.0331839			TCEB1	1.12239	0.057906		HMGN1	0.027		ATAD3A	1.46041	0.065		H2AFY	-1.90216			SSX3	-4.53364			TRIML1	-4.43899				CCNB2	-3.6364				SEMA6B	-2.10705			GFI1	-0.594088			MARVELD3	0.0521436			ELOF1	0.076077
LOC90321	0.0331902			C1ORF103	1.39606	0.0579746		IFNW1	0.027		CHAT	1.4546	0.065		COL18A1	-1.90204			SSX4	-4.53364			C1orf25	-4.4384				RABGAP1L	-3.63634				CD69	-2.10536			PNLIP	-0.593798			CENPB	0.0521501			DPAGT1	0.0760983
LOXL2	0.0331965			ZCSL2	1.2159	0.0579979		KLRF1	0.027		IFNA21	2.06042	0.065		INA	-1.90201			SSX4B	-4.53364			GAB4	-4.43712				MRPL13	-3.63584				USP38	-2.10532			EFHD1	-0.593762			BZW2	0.052189			SERPINC1	0.0761065
WDR43	0.0332601			LOC202451	0.662371	0.0580653		LAMA5	0.027		MC1R	1.43757	0.065		SMG6	-1.90114			PKN2	-4.53039			TFB2M	-4.43533				SLBP	-3.63227				IGSF2	-2.10417			PFAS	-0.592498			LOC124220	0.0521907			MT3	0.0761213
GMCL1	0.0333113			PIGK	1.64577	0.0580705		LTA4H	0.027		MTDH	1.40305	0.065		CYP19A1	-1.90073			MAGEC1	-4.52848			CCDC124	-4.43533				DNMT3A	-3.63111				RPL9	-2.10107			FXYD2	-0.591657			MGC26647	0.0522069			GHITM	0.0761631
ACAD8	0.0333192			SUB1	0.827047	0.0580778		MAGI2	0.027		PLRG1	1.63388	0.065		DOCK11	-1.90029			CCDC123	-4.5282			PDCL3	-4.43514				R3HDML	-3.63104				CARKL	-2.10059			FAM89B	-0.591603			RPN1	0.0522152			LRRN5	0.0761758
TAF1A	0.0333212			MYD88	0.989315	0.0584498		MMP9	0.027		REPS2	1.36007	0.065		IL13RA1	-1.89875			YKT6	-4.52755			RG9MTD2	-4.43436				CST1	-3.63092				GALNT1	-2.1001			LRRK2	-0.590748			KIAA0963	0.0522357			NENF	0.0761794
CRHBP	0.0333271			OCLN	0.969609	0.0584723		NPC1	0.027		ABCF3	1.74027	0.066		TLL1	-1.89795			ZNF572	-4.5267			MCM2	-4.43373				ATP5E	-3.63044				ADPRHL1	-2.09997			OR52D1	-0.590576			ZNF224	0.0522621			LOC149837	0.0762094
LOC152286	0.0333359			ZBTB10	0.921328	0.058668		NPEPPS	0.027		C20ORF24	1.3978	0.066		AFF4	-1.89773			CYP2C8	-4.5261			C8orf32	-4.43188				MARK2	-3.63015				CYP2U1	-2.09773			HSF1	-0.590414			NOSIP	0.0522797			SYT15	0.07623
ATP5D	0.0333509			TOPORS	1.55499	0.0587363		PDIA5	0.027		GGTLA1	1.64496	0.066		MGC22014	-1.89655			HMGB2	-4.52568			C16orf75	-4.43138				SLC16A3	-3.62959				PDE3B	-2.09758			AAAS	-0.590195			COPZ2	0.052284			AGPAT1	0.076232
WAPAL	0.0333762			CHM	1.42757	0.0588081		PIAS2	0.027		GSK3B	1.86044	0.066		PADI1	-1.89559			RAPGEF5	-4.52395			USP13	-4.43124				PHF12	-3.62845				AQP5	-2.09726			GAB3	-0.58906			KIAA0195	0.0523452			ADCY2	0.076253
FLJ20152	0.0333975			AGER	2.55286	0.0588437		PSD2	0.027		NID1	1.35247	0.066		DNAJC17	-1.89477			PLAC1L	-4.52224			DUOXA1	-4.42978				OASL	-3.62696				XRN1	-2.09712			PGLYRP4	-0.58906			CBR1	0.0523596			CA2	0.0762589
PFAAP5	0.033399			RBM16	1.74007	0.0588566		RSN	0.027		OPRM1	1.40674	0.066		SCD5	-1.8944			MAGEC3	-4.52056			DUOXA2	-4.42978				GNB4	-3.62645				FRG1	-2.09178			OTOR	-0.587873			ATP5G1	0.0523966			ZNF257	0.076259
PPIB	0.0334272			SMC2	1.07881	0.0588581		SLC12A8	0.027		SAMD10	1.47853	0.066		FLJ23588	-1.89382			DEFB114	-4.52026			ATP13A3	-4.42892				TRPC5	-3.62608				YOD1	-2.0913			SLAMF9	-0.587742			CYP4B1	0.0524013			C1ORF68	0.0762781
CENPE	0.0334748			WDR36	1.14825	0.0588874		SLC25A22	0.027		SAPS1	1.1828	0.066		BIRC1	-1.8937			MRPL15	-4.51607			SH2D2A	-4.42856				COX15	-3.62509				IFT140	-2.09074			ADRM1	-0.587088			ARL2	0.0524279			TBX22	0.0762827
RPS27A	0.0336106			SIM2	0.688074	0.0589601		TMEM27	0.027		VISA	1.50612	0.066		CRIP2	-1.89335			DNAJC13	-4.51457			ZNF696	-4.4274				CYP2C19	-3.62278				PDCD1LG2	-2.08958			SPRR2A	-0.586016			MYO1B	0.0524313			WIT1	0.0763203
IFNGR1	0.0336113			TNFAIP8	1.34584	0.0591297		TMEM70	0.027		ITGB1BP1	1.544	0.067		HPX	-1.89284			OMG	-4.51213			CYP11B1	-4.42618				ISOC1	-3.62244				CARD11	-2.08954			OR7E91P	-0.585924			LGR4	0.0524383			CST5	0.0763275
SERP1	0.033632			OXR1	0.995551	0.0592859		TSPAN4	0.027		LSR	1.31853	0.067		SOD1	-1.89247			EIF1AP1	-4.51054			MCM8	-4.42562				CYP2C9	-3.62201				ZMYND19	-2.08899			RIC3	-0.585486			COX6B1	0.0524426			SLCO2A1	0.0763318
CNDP2	0.0336777			ZNF680	0.92923	0.0593059		TSR2	0.027		MYBPHL	2.0352	0.067		RND2	-1.89126			EIF1AX	-4.51054			CLPX	-4.42365				TTL	-3.61939				USP2	-2.08701			TRPC6	-0.584812			PMM1	0.0524525			SUPT7L	0.0763341
C20ORF179	0.0337041			ZNF449	2.01631	0.0594428		ZNF564	0.027		PMM2	1.50015	0.067		DC2	-1.89054			TSSC1	-4.50973			TROVE2	-4.42333				MAZ	-3.61928				FUSIP1	-2.08641			CXCL9	-0.584634			LYNX1	0.0524677			HK1	0.0763514
CEP152	0.0337068			ANKS1B	1.07592	0.059451		APOL3	0.028		TNXB	1.41246	0.067		PLEKHH2	-1.89046			DDX49	-4.50836			B3GNT2	-4.4228				C17orf47	-3.6181				RPS3A	-2.08537			MMP10	-0.583831			KIAA0738	0.0525348			C2ORF17	0.0763611
CDH10	0.0337568			ARID2	1.39008	0.0594594		C10ORF12	0.028		ANKDD1A	1.43456	0.068		GJB1	-1.89022			HOMER3	-4.50836			LHX5	-4.42194				TSPAN17	-3.61692				NPL	-2.08511			CES1	-0.583778			SULT1A2	0.0525821			IHPK3	0.0763646
NPTN	0.0337591			TCL1B	0.971445	0.0596719		C22ORF28	0.028		CCM2	1.72582	0.068		PDZD2	-1.88927			NANS	-4.50767			DNMT3A	-4.41891				TSPY1	-3.61496				FUT10	-2.08417			CHMP6	-0.583149			LRRC1	0.0525887			PRDM16	0.0763829
MTM1	0.0338142			SLC35F5	0.985476	0.0597799		CDK6	0.028		DNHD3	1.73868	0.068		UBOX5	-1.88924			DAND5	-4.50759			ORC6L	-4.41789				TSPY2	-3.61496				SCFD2	-2.08399			FMO2	-0.58186			TOMM7	0.0526204			PHKG2	0.0763952
RYK	0.0338395			ATP5C1	1.33362	0.0597826		CGI-38	0.028		ISYNA1	1.4617	0.068		FLJ13639	-1.88852			ZCCHC3	-4.50457			C8orf54	-4.41649				ZNF586	-3.61492				PTK2	-2.08179			PIGH	-0.580994			POP4	0.0526541			ANKRD42	0.0764119
WBSCR19	0.0338796			PTTG1	1.29191	0.0598172		DCX	0.028		MTMR7	1.20887	0.068		PDE10A	-1.88844			SART3	-4.50145			GON4L	-4.41307				FBXO28	-3.61354				NTS	-2.0817			DHX35	-0.580228			MTPN	0.0526642			MGC26694	0.0764306
ZNF26	0.0339196			ZNF493	1.06783	0.0598286		FANCA	0.028		MVK	1.38073	0.068		RNF13	-1.88838			ROD1	-4.4997			BMP8A	-4.4129				EPN3	-3.61273				GAS1	-2.08148			DNASE2B	-0.579662			C9ORF39	0.0526727			AMBP	0.0764534
FLNB	0.0339701			RABGAP1L	1.09218	0.0599334		GOLGA8G	0.028		UNC84B	1.41743	0.068		ZNF132	-1.88689			ZNF7	-4.49842			FANCA	-4.411				DNMT3B	-3.61225				ALOX12B	-2.08134			PMS2	-0.579302			C1ORF141	0.0526847			NPY5R	0.076458
CALCOCO2	0.0339938			AP3S1	1.22022	0.0599517		HIST2H2AA3	0.028		C10ORF122	1.74046	0.069		FLJ45455	-1.88587			LMNB2	-4.49779			ZNF276	-4.411				TSNAX	-3.61189				SLC25A23	-2.08113			WFDC13	-0.579014			SLC25A23	0.0526887			LOC160313	0.0764821
ZNF132	0.0340184			MCOLN3	2.0949	0.0599543		IGSF6	0.028		CXORF2	1.54635	0.069		SLC8A1	-1.88509			SLA	-4.49255			TGS1	-4.41046				CDH16	-3.61076				CMAH	-2.08108			UBE2C	-0.578702			LOC439949	0.0527276			DNMT3L	0.0764856
ALDH18A1	0.0340609			C6ORF176	1.27488	0.0599678		LGR6	0.028		EPN3	1.1709	0.069		RECK	-1.88452			DUSP11	-4.49155			CDKL5	-4.41013				DNA2L	-3.61				COL5A2	-2.08033			RELN	-0.578168			FAM106A	0.0527308			TSSK3	0.0765038
GART	0.0340676			LOC653730	2.0295	0.0601259		MAP3K3	0.028		GALNS	1.65558	0.069		RP11-162I21.1	-1.88423			ASF1B	-4.49149			CPSF3L	-4.4065				UCP3	-3.60915				MS4A12	-2.0802			SUNC1	-0.577959			SBK1	0.0527626			GLULD1	0.0765054
COL9A3	0.0340943			BTBD5	1.53719	0.0602808		MGC16385	0.028		ITPR1	1.69711	0.069		C9ORF74	-1.88418			GAPVD1	-4.48869			PUSL1	-4.4065				MDM4	-3.60878				PTPRB	-2.07961			MKRN3	-0.577916			C15ORF17	0.0528126			CFP	0.0765095
CLINT1	0.034143			HCRTR1	1.94782	0.0604511		MYCBP	0.028		JTB	2.12218	0.069		SREBF1	-1.88375			E2F1	-4.48405			DFFB	-4.40503				OR1D4	-3.60782				PHLDA3	-2.07883			ACIN1	-0.577912			HSD11B1	0.0528217			KRT25	0.0765215
STAG2	0.0343013			CLK4	1.1982	0.0604634		NCF1	0.028		KIAA1545	1.43714	0.069		GFPT2	-1.88372			C1orf106	-4.4839			IFNA14	-4.40392				OR1D5	-3.60782				SLC15A3	-2.07869			TNFAIP6	-0.577767			DKFZP564J0863	0.0528475			SCAND2	0.0765232
FKBP1A	0.0343218			C16ORF61	1.14702	0.0605082		NIT1	0.028		MAPK1	1.50881	0.069		C5ORF4	-1.88173			ADAMTSL1	-4.48189			IFNA21	-4.40392				LRTM1	-3.6078				SPAG11	-2.0776			SOLH	-0.577456			SCNM1	0.052854			PCDH7	0.0765368
PDE4D	0.0343255			ZNF291	2.25243	0.0605301		PIGF	0.028		PLAC1	1.30921	0.069		LRRC4	-1.88164			ZNF621	-4.48142			OTC	-4.40316				ACTR2	-3.60605				SSBP3	-2.07753			CDCA5	-0.577016			PDE6C	0.0528547			DBR1	0.0765475
FLJ43663	0.0343349			MRPS18C	1.54703	0.0605364		RHBDF2	0.028		PSEN2	1.4145	0.069		FBN1	-1.88089			MAGEB4	-4.48025			JMJD4	-4.40264				ZNF544	-3.60585				LYZL6	-2.077			RAD51	-0.576749			PDGFRB	0.0528783			C4ORF17	0.0765532
RBM35A	0.034352			UTRN	0.972956	0.0605755		RPRM	0.028		PTGES3	1.54108	0.069		GSK3A	-1.88014			KCNJ5	-4.47998			GFRA3	-4.40183				NDUFS2	-3.60549				NSUN6	-2.07627			SH3GL1	-0.576495			ACAA2	0.052895			SOCS3	0.0765604
CLSTN2	0.0343561			DDX50	1.45346	0.0607406		SQLE	0.028		RPS6KB1	1.24302	0.069		SLC16A14	-1.87981			APOC3	-4.47941			C1orf105	-4.40133				FBXL6	-3.60354				IGLV4-60	-2.07442			STK33	-0.576139			ELAC2	0.0529167			LOC338864	0.0765794
OSRF	0.0343592			HNMT	0.977139	0.0607562		STC2	0.028		TENR	1.48515	0.069		PDHA2	-1.87947			FAM12A	-4.47877			GUCA2B	-4.40091				PDS5A	-3.60335				IMPDH2	-2.07415			FGD1	-0.575947			MBTPS2	0.0529247			C20ORF132	0.0765867
C14ORF50	0.0343847			HS6ST3	1.41555	0.0608958		TNNC2	0.028		ANKRD13D	1.53621	0.07		FER1L3	-1.87946			USH2A	-4.47655			ZMYM2	-4.39946				RTCD1	-3.60257				U2AF2	-2.074			ST6GALNAC1	-0.575252			AIP	0.052948			LOC642491	0.0766017
C21ORF45	0.0343848			ACSL6	2.61929	0.0609134		TOP3B	0.028		FLJ12684	1.23988	0.07		SPRY1	-1.87931			DNAJC6	-4.47626			ATXN2L	-4.39922				ZNF160	-3.60224				GML	-2.07361			MAFK	-0.574923			DCLRE1C	0.0529838			F10	0.0766049
ZNF273	0.0344425			UTP6	1.41424	0.0609717		WFS1	0.028		FLJ39575	1.5043	0.07		CACNA2D2	-1.87903			IL12RB2	-4.47275			INSL5	-4.39862				ZNF702	-3.60224				UNC5B	-2.07304			ITPKB	-0.574072			C20ORF100	0.0529925			FGG	0.0766087
MN1	0.0345732			HCRTR2	1.46256	0.0611139		ZNF536	0.028		GNB2	1.61776	0.07		TFAP2B	-1.8786			SNRPB	-4.47235			ELOVL6	-4.39755				AP1S3	-3.60195				ESRRB	-2.07228			DUS1L	-0.573846			RIMS2	0.0530076			CPA1	0.0766167
ZZZ3	0.0346151			DIRAS2	1.33999	0.0612121		ALDH3A2	0.029		MBD1	1.62134	0.07		ACPP	-1.87827			DNTT	-4.47076			ANKRD20A1	-4.39739				ASF1B	-3.6016				EDN1	-2.07216			RBMY2FP	-0.573405			TRPV4	0.0530216			KIAA0672	0.07662
PDGFRB	0.0346206			BXDC2	1.45612	0.061266		BCMO1	0.029		MTCH2	1.42441	0.07		PIK4CA	-1.8782			CD2AP	-4.46967			ANKRD20A2	-4.39739				HBS1L	-3.60099				BBOX1	-2.07213			SLC25A1	-0.573356			C1ORF159	0.0530411			NNAT	0.0766268
C1ORF27	0.0346577			THAP1	1.22412	0.0613485		C19ORF7	0.029		PGAM5	1.44778	0.07		TMEM47	-1.87629			RNF19A	-4.46826			ANKRD20A3	-4.39739				CDH26	-3.5997				ZMYND11	-2.07121			SIGLEC11	-0.573169			KIAA1644	0.0530987			KCND3	0.076634
GSR	0.0346672			C6ORF66	1.42594	0.0613572		CCDC43	0.029		PKP3	1.32774	0.07		ELOVL5	-1.87532			CPNE4	-4.46733			ANKRD20A4	-4.39739				RNF32	-3.59908				GTDC1	-2.07112			HSF4	-0.572053			SLC44A2	0.0531006			NT5C1B	0.0766518
HOXA5	0.0347627			RPS14	1.16632	0.0614389		COMMD10	0.029		S100P	1.09599	0.07		CUEDC1	-1.87394			COTL1	-4.46696			ANKRD20B	-4.39739				C1orf192	-3.59897				PTHR1	-2.06949			TRIM40	-0.570762			LOC145783	0.0531259			DGKA	0.07666
RQCD1	0.0347865			LPP	1.21373	0.0615692		CST4	0.029		SLC2A8	1.45784	0.07		MRPL49	-1.87375			KISS1R	-4.46627			CCDC29	-4.39739				SDHC	-3.59897				SLC25A27	-2.06759			CDCA8	-0.57073			DPP4	0.0531343			NTSR1	0.0766771
VAT1	0.0347975			ZNF626	1.48388	0.0616741		DNAH9	0.029		TMEM165	1.39551	0.07		FLT4	-1.87352			RINT1	-4.46531			MTMR2	-4.39628				C16orf75	-3.59747				TNRC6A	-2.06644			TEKT3	-0.570633			DENND3	0.0531523			ACAA1	0.0766881
WSB1	0.0348705			FLJ13197	0.971817	0.0617392		EIF3S4	0.029		ADCK2	1.71	0.071		FGF3	-1.87318			WISP1	-4.46446			USP49	-4.39429				CD300LF	-3.59683				RPL19	-2.0646			TDRD6	-0.569235			RND1	0.0531665			TBX1	0.0766986
DUSP12	0.0349238			MTMR3	1.00677	0.0617455		FDX1	0.029		ANAPC4	1.80721	0.071		AKAP10	-1.87313			RMND5A	-4.46425			TACR1	-4.39123				CD2AP	-3.59654				MAP3K7IP1	-2.06379			SPATC1	-0.569065			MORC1	0.0531959			MPO	0.0767401
PDCL3	0.0349439			RCN2	0.935249	0.0618679		GOT1	0.029		CACNA1E	1.45686	0.071		PRODH2	-1.87282			RFPL3S	-4.46227			ATAD3A	-4.38944				PSPH	-3.59433				TNS1	-2.06311			UCK2	-0.567876			GRP	0.0532121			C12ORF54	0.0767404
FLJ23447	0.034966			SUV39H2	1.11984	0.0622185		HGS	0.029		CBLN1	1.14165	0.071		C1ORF189	-1.87238			BCLAF1	-4.46221			ATAD3B	-4.38944				PSPHL	-3.59433				PDE4C	-2.063			KRTAP1-5	-0.567689			ARMC6	0.05324			LMO1	0.0767422
ZNF451	0.0350246			BMP3	1.03279	0.0622553		HMGB3	0.029		CERK	1.27284	0.071		PF4	-1.87207			TNFSF13B	-4.46159			C1orf70	-4.38944				ATAD5	-3.59409				SYDE1	-2.06141			TRIM26	-0.567657			ZNF643	0.0532428			SMCP	0.0767544
FLJ37953	0.0350861			SLIT3	2.64871	0.0622761		HOXB5	0.029		CYP4F2	1.4637	0.071		ANXA6	-1.87201			POLR1C	-4.46028			TUBG1	-4.38932				DNPEP	-3.59205				KCNJ15	-2.06121			LMO7	-0.56735			MED18	0.0532586			KRTAP13-2	0.0767945
SRXN1	0.0350993			MAGEA2	1.36403	0.0623309		HS6ST2	0.029		MDM2	1.76378	0.071		BUB1B	-1.87133			SLC2A1	-4.45976			GAD2	-4.38889				IL26	-3.59128				OLR1	-2.06009			PDXK	-0.567074			MBTD1	0.0532759			C11ORF46	0.076802
TMTC3	0.0351411			C6ORF167	2.16938	0.0623719		LOC644753	0.029		PAF1	1.41725	0.071		FLRT3	-1.86828			PLXNC1	-4.45964			COIL	-4.38864				KIR2DL4	-3.58929				OTP	-2.05976			MTFMT	-0.566977			WDR75	0.0532863			TCHH	0.0768203
CST4	0.0351503			MLF1IP	1.59337	0.0623834		MDFIC	0.029		PVT1	1.52203	0.071		LRRC32	-1.86769			C9orf72	-4.459			KNTC1	-4.38733				EEA1	-3.58904				RPL3	-2.05784			ID3	-0.565072			NEK4	0.0533112			SLC9A10	0.0768316
CAPN7	0.0351611			CTAG1B	0.550507	0.0624691		PPIL3	0.029		RARA	1.19387	0.071		LOC253039	-1.86642			FOXRED2	-4.45751			OR1D4	-4.38721				USP9X	-3.58886				RASGRP2	-2.05782			XRCC6BP1	-0.564996			RAI14	0.0533216			PROCA1	0.0768391
GLT8D2	0.0351849			TAX1BP1	1.06186	0.0625546		SERINC5	0.029		RGS19	1.4967	0.071		BAT5	-1.86634			RPGRIP1L	-4.45636			OR1D5	-4.38721				MTHFS	-3.58849				SEMA6A	-2.05738			SPATA4	-0.564731			DKFZP434B0335	0.0533261			FAM27A	0.0768494
KAL1	0.0352349			ARHGAP18	2.31452	0.062655		SIRT1	0.029		TAC1	1.40372	0.071		TXNDC13	-1.86585			RANBP1	-4.45601			FXR1	-4.38625				POLR1D	-3.58745				PRKAA2	-2.05708			CTNNBIP1	-0.561878			TAF15	0.0533288			PGC	0.0768599
RBM10	0.0353173			MGC4692	1.29617	0.0628258		SULT1A4	0.029		TDRD6	1.21676	0.071		APBB2	-1.86569			COL8A1	-4.45429			C6orf66	-4.3853				HRASLS	-3.58742				ASXL1	-2.05476			CDCP1	-0.561725			GLDC	0.0533684			NLK	0.0768671
STX8	0.0353264			COX11	1.84293	0.0628499		ANKRD57	0.03		ABHD9	1.18652	0.072		ZNF207	-1.86546			PANX2	-4.4535			MAGEA11	-4.38188				RAE1	-3.58557				SMARCD3	-2.05436			GLYATL2	-0.561724			TUBB2C	0.053372			PLEKHG4	0.0769015
FLJ45803	0.0353525			SLC39A10	1.10345	0.0629179		C21ORF91	0.03		C1ORF144	1.49796	0.072		FUT9	-1.86492			SOX11	-4.4534			ASF1A	-4.38172				KCNV2	-3.58526				GTPBP8	-2.05356			CENPB	-0.561358			SEC22B	0.0533767			TMEM106A	0.0769079
TST	0.0354514			RNF2	1.1876	0.0629283		C6ORF62	0.03		CDC45L	1.30707	0.072		TBX5	-1.86477			DLEU2L	-4.45313			NUP50	-4.37867				CLDN16	-3.58513				EGR2	-2.05272			SMOX	-0.560705			SLC25A29	0.0533792			NCR1	0.0769211
PLAT	0.035453			BSDC1	1.27366	0.0630092		CML2	0.03		FLJ10357	1.40955	0.072		AXL	-1.8643			NEGR1	-4.45304			CYC1	-4.37756				UNG	-3.58471				CALCB	-2.05226			UHMK1	-0.559743			XPO6	0.0534102			BBS5	0.0769276
SUZ12	0.035491			KIAA1627	1.2403	0.0630557		DAAM1	0.03		PIP5K2B	1.37068	0.072		SNTG2	-1.86412			APOF	-4.44957			SHARPIN	-4.37756				FAM59A	-3.58344				CABC1	-2.05222			PARP2	-0.559527			LOC389786	0.0534138			SLC35C2	0.0769311
DLGAP4	0.0354967			MBNL1	1.11631	0.0632937		DDX41	0.03		TBCD	1.35007	0.072		PLEC1	-1.86387			MRPS12	-4.44937			PIK3CB	-4.37621				H3F3A	-3.58342				EEF2	-2.0518			AQP5	-0.559288			HTRA1	0.0534574			TERF2	0.0769315
SNTG2	0.0355306			RAB22A	2.20605	0.0633297		GALK1	0.03		TMED2	1.429	0.072		RUNX1	-1.86327			POGK	-4.44906			DSEL	-4.37282				H3F3B	-3.58342				SCYE1	-2.05096			ING2	-0.558943			ODF3	0.0534794			DLST	0.0769421
COG8	0.0355877			ZNF267	1.03436	0.0635005		GPR45	0.03		YIPF3	1.57173	0.072		CACNB4	-1.86307			NME4	-4.44766			PSMC2	-4.37252				ZNF480	-3.58319				PIK3C2A	-2.04992			KNTC1	-0.558862			SULT1C1	0.0534972			UHRF2	0.0769444
SDCCAG3	0.0355883			LPGAT1	0.999924	0.0635106		HCFC2	0.03		ACOT11	1.42085	0.073		LOC441503	-1.86297			FAM33A	-4.44517			LSR	-4.37085				BNIPL	-3.58249				TMEM54	-2.04991			POMT1	-0.5588			KIDINS220	0.0535109			SPRR2G	0.0769452
ANLN	0.0356122			MCTP1	1.15324	0.0635491		LIMK2	0.03		B4GALT5	1.5676	0.073		NRXN2	-1.86268			FAM33B	-4.44517			SOCS4	-4.37052				C1orf56	-3.58249				CUGBP2	-2.04885			DDX39	-0.558785			CMKOR1	0.0535192			ACAA2	0.0769515
R3HDM1	0.035616			FABP4	0.925635	0.0636242		LOC153222	0.03		CCDC114	1.3927	0.073		KALRN	-1.86182			PRUNE2	-4.44515			FOXN2	-4.36907				CDC42SE1	-3.58249				KBTBD6	-2.04874			ABCB4	-0.558305			CCDC94	0.0535205			SHC2	0.0769659
USP45	0.035657			S100A4	1.26146	0.0636279		LOC285733	0.03		CDCA7	1.16118	0.073		KIAA0674	-1.8612			GABRG3	-4.44491			SOS2	-4.36621				CCDC123	-3.58236				FAM55D	-2.048			LMNB2	-0.5578			D21S2056E	0.0535327			MYBPHL	0.0769728
ZNF350	0.0357483			PAIP2	1.26094	0.0636557		LOC644656	0.03		DOK2	1.71565	0.073		C11ORF38	-1.85968			FOXP4	-4.44403			MRPL3	-4.36538				C1orf105	-3.58164				DNAJB13	-2.0471			GPATC3	-0.556151			LATS2	0.0535546			ATAD1	0.0769901
TRAM2	0.0358145			CTRB1	1.20028	0.0636765		MATR3	0.03		LCN8	1.60609	0.073		CRIPAK	-1.85947			TMEM183A	-4.44339			HMGN4	-4.36364				SALL1	-3.5799				FDFT1	-2.04636			BMP3	-0.555493			NOVA2	0.0535715			MOV10L1	0.0769923
NONO	0.0359671			AEBP2	1.4192	0.0636995		MYO6	0.03		PPP2R5E	1.78354	0.073		MED19	-1.85938			TMEM183B	-4.44339			CTDSPL2	-4.36278				CLGN	-3.57984				EIF3S6IP	-2.04537			A1BG	-0.555101			LOC145945	0.0536241			NEFH	0.0770149
LOC643194	0.0359785			SLC5A10	1.29308	0.0637868		PIK4CA	0.03		PTPN2	1.49568	0.073		VASP	-1.85925			SPIC	-4.44303			IFNA10	-4.36132				CTHRC1	-3.57975				CPEB4	-2.04474			KRT4	-0.555062			PDLIM2	0.0536352			PRKAA2	0.077046
C2ORF24	0.0360241			APPL	1.41095	0.0639137		PRY	0.03		SLC5A10	1.48844	0.073		KEL	-1.85883			TSEN54	-4.44148			IFNA17	-4.36132				UCP1	-3.57887				ZDHHC18	-2.04419			FABP3	-0.554786			ZDHHC7	0.0536595			WDR79	0.0770612
LOC643998	0.0360459			IFRD1	1.18861	0.064101		RPL10A	0.03		TAS2R1	1.47658	0.073		FETUB	-1.85882			DNAH12	-4.4413			IFNA4	-4.36132				GPR19	-3.5772				HEPH	-2.0436			MON1A	-0.554225			SMPD1	0.0536847			RND1	0.0770876
ZNF295	0.0361282			SHFM1	1.2763	0.0641093		SCUBE2	0.03		TMEM136	1.52967	0.073		TSPAN8	-1.85844			USP12	-4.44082			HIST1H1B	-4.3612				TIMD4	-3.5771				EIF2S3	-2.04338			CPSF4	-0.553631			RPL10	0.0537019			INPP5F	0.0771024
LDOC1L	0.0361626			C14ORF10	1.29948	0.0641261		SERTAD3	0.03		TMEM16C	1.16744	0.073		GEFT	-1.85837			CLRN1	-4.44067			HIST1H2AG	-4.3612				ZCCHC3	-3.57688				BIN1	-2.04314			SLC25A19	-0.553234			TNNI3	0.0537226			PACRG	0.0771202
THRAP2	0.0361658			PLA2G6	1.32748	0.0642087		SLC35A2	0.03		TRADD	1.53431	0.073		ITM2B	-1.85803			ATAD5	-4.43919			HIST1H2AH	-4.3612				EPSTI1	-3.57552				ERRFI1	-2.0429			CBX4	-0.552668			BNIP3L	0.0537585			POU3F1	0.0771212
WDR18	0.0361726			HACE1	1.74508	0.0643492		SMC1A	0.03		WDR85	1.77027	0.073		ARL3	-1.85671			TM9SF3	-4.43746			HIST1H2AI	-4.3612				HSP90B1	-3.57509				EMX2	-2.04262			ANKRD18A	-0.552576			DUSP4	0.0537608			FLJ36157	0.0771363
AGXT2L1	0.0361963			C9ORF46	1.83864	0.0643913		SPTLC2L	0.03		ATBF1	1.28361	0.074		IRF3	-1.85628			C1orf192	-4.43359			HIST1H2AK	-4.3612				NEUROD6	-3.5745				SLC9A6	-2.04242			KIAA0514	-0.552014			SCN1B	0.0537614			RHBDL3	0.0771657
YDD19	0.0362116			C20ORF26	1.32531	0.0643965		STRA13	0.03		CALM1	1.44972	0.074		C1QTNF5	-1.85587			SDHC	-4.43359			HIST1H2AL	-4.3612				RNF7	-3.57257				CDON	-2.04221			NEFL	-0.551811			MAP4	0.0538359			FLJ45455	0.0771808
CHUK	0.0362809			WBP5	0.889802	0.0645078		TAF6L	0.03		CAPN3	1.80258	0.074		TRUB2	-1.85293			ATXN3L	-4.43337			HIST1H2AM	-4.3612				FAM82B	-3.57226				CAPN3	-2.03969			EXOC3	-0.55181			VPS52	0.0538496			PPT1	0.0772109
LIG3	0.0362881			SPCS2	1.09865	0.0645291		TOR1B	0.03		CPNE2	1.40609	0.074		EPC1	-1.8528			ZNF650	-4.43255			SLC2A4	-4.35932				VPS13A	-3.57116				UTY	-2.03953			LGICZ1	-0.551567			IFNB1	0.0538513			TP53I11	0.0772199
DMXL1	0.0362889			NDUFA12	1.56031	0.0645567		UNC84A	0.03		FLJ12529	1.53343	0.074		ALG12	-1.85275			ZNF326	-4.42959			YBX2	-4.35932				SCGB1C1	-3.57077				PHYHIPL	-2.03923			PITPNM1	-0.550692			PRR5	0.0538584			NPTX2	0.0772455
COL5A2	0.0363263			FAM98B	1.30842	0.0649131		USP34	0.03		ITPA	1.4512	0.074		CCNK	-1.85231			IFNA2	-4.42794			CDC40	-4.35867				TPM3	-3.57077				CILP	-2.03834			POLRMT	-0.550515			LOC91461	0.0538776			KIAA0674	0.0772489
ANAPC1	0.036383			OBFC1	2.0468	0.0649644		ZNF317	0.03		LLGL2	1.21989	0.074		PLXDC1	-1.85192			DENND1B	-4.42787			SLC30A10	-4.35736				SFRS1	-3.57072				HOXA13	-2.03828			TNFRSF1B	-0.550296			SLN	0.0538823			FLJ38359	0.0772513
GNLY	0.0364106			KIAA1333	2.08966	0.0649663		ZNF77	0.03		ORF1-FL49	1.43614	0.074		MKNK2	-1.85118			SUZ12	-4.42783			PURB	-4.35624				BCORL2	-3.56961				TMC6	-2.03814			SERINC2	-0.549793			TFB1M	0.0538879			CDH10	0.0772583
PDPR	0.0364269			LOC441220	1.50953	0.0649706		ACD	0.031		PEX16	1.6249	0.074		NRXN1	-1.85093			POU4F1	-4.42746			MAGEC3	-4.35364				TINAG	-3.56919				NEK9	-2.03779			SQRDL	-0.549118			C15ORF38	0.0539186			CHGA	0.0772676
GRHPR	0.0364722			DUSP11	1.41809	0.0650255		AFM	0.031		PPGB	1.43407	0.074		MYOM2	-1.84982			SYCN	-4.42563			TUB	-4.35172				IMPAD1	-3.56864				CD82	-2.0377			PRR12	-0.549095			CDCP1	0.0539265			CLCA2	0.0772686
MRPL13	0.0364744			GRM7	1.53165	0.0652895		ANUBL1	0.031		TFPI2	1.13237	0.074		PHLDA2	-1.84955			HSP90B1	-4.42353			AIM2	-4.35032				NPAL2	-3.56847				TDRD6	-2.03751			WNT8A	-0.547732			NEK1	0.0539327			IRX1	0.0772719
IL1F5	0.0364988			ZNF289	1.25269	0.0653424		APH1A	0.031		ALKBH6	1.40816	0.075		DPYSL3	-1.84723			CSTF1	-4.42182			BRMS1L	-4.34971				KIAA1622	-3.56788				VAMP2	-2.03741			FOSL1	-0.547586			SETD7	0.0539354			PCP2	0.0773089
BSCL2	0.0365095			PTPDC1	1.72675	0.0654097		CAPZA1	0.031		ARHGEF17	1.32976	0.075		TCAG7.216	-1.84714			SNTG1	-4.42139			PDK3	-4.34939				LRP8	-3.56618				PCDH20	-2.03672			PGLS	-0.547527			SDF2	0.0539361			ADHFE1	0.0773212
TM4SF19	0.0365134			KRIT1	1.41523	0.0656341		CD247	0.031		BARD1	1.37974	0.075		PDE8A	-1.84707			RHBDL2	-4.42105			PLOD2	-4.34897				TRIML1	-3.5659				LCN1	-2.0365			PTPRT	-0.54713			POLL	0.0539418			MON1B	0.0773276
C4ORF8	0.0365715			PPEF2	1.66012	0.065655		CENPF	0.031		BLVRA	1.30276	0.075		PHYHD1	-1.84643			CSNK1G1	-4.42029			AP1S3	-4.34741				POMP	-3.56521				SGPP2	-2.03582			VEGFB	-0.546927			MBTPS1	0.0539731			GLI1	0.0773607
SH3PXD2A	0.0365729			HTR6	1.60155	0.0656583		CHRM2	0.031		CKAP1	1.41272	0.075		MST1R	-1.84613			XPO5	-4.4198			ARL5A	-4.34681				CENPJ	-3.56375				MC3R	-2.03581			FOXM1	-0.546917			CCL25	0.0539735			PTGER2	0.0773764
PPP1R15B	0.0365832			COQ3	1.50681	0.0659602		CHTF18	0.031		DUS2L	1.90411	0.075		STOML1	-1.84486			PABPC1	-4.4198			RNF133	-4.34638				C9orf53	-3.56371				RPL11	-2.03567			TRIM28	-0.546726			NSUN3	0.0539992			SLC43A2	0.0773832
WDHD1	0.0366312			CLEC4A	1.01193	0.0660334		CSTF1	0.031		FLJ32569	1.30486	0.075		DGKD	-1.84466			FOXN2	-4.41785			PPP2R2C	-4.34444				CDKN2A	-3.56371				PRELP	-2.03548			KLHL10	-0.545574			ZNF707	0.0540134			PPIE	0.0774305
PUS1	0.036632			C14ORF130	1.33606	0.0661527		DARS2	0.031		GPC1	1.11861	0.075		PLDN	-1.84394			CYP7B1	-4.41739			ABHD7	-4.344				NET1	-3.56363				SPATA3	-2.0354			NXPH4	-0.545182			IGF2R	0.0540394			HS3ST4	0.0774599
HSPC159	0.0366505			TSPAN5	1.29164	0.066253		DDX28	0.031		HTATIP	1.70071	0.075		DSPG3	-1.84376			XRN1	-4.4168			TTTY9A	-4.34096				MRPS12	-3.56316				OPTC	-2.03359			ZNF341	-0.544734			ANKRD17	0.0540422			LOC400099	0.0774601
CSNK1G3	0.0366632			GOLT1A	1.34168	0.0664688		DNAJB2	0.031		KCNQ1	1.20769	0.075		RNF151	-1.84352			PSPH	-4.41632			TTTY9B	-4.34096				PRM3	-3.56297				TRIM46	-2.03349			ZDHHC17	-0.543752			KEL	0.0540466			GMPPB	0.0774694
DHRS7B	0.0366646			TRIM36	0.785779	0.0665512		DYNC1I2	0.031		KIAA0367	1.21241	0.075		LRP4	-1.84337			PSPHL	-4.41632			TBC1D7	-4.33814				SLC2A2	-3.56244				SLC22A3	-2.03206			MSN	-0.543572			LOC113444	0.0540831			CABYR	0.0774831
HSBP1	0.0366703			MED6	1.77207	0.0666313		GCHFR	0.031		LOC130576	1.22506	0.075		ZNF335	-1.84263			GCNT7	-4.41412			PHC3	-4.33795				CPSF2	-3.56114				GNB3	-2.03202			ZDHHC12	-0.542865			MTHFR	0.0541071			PRR5	0.0774882
YTHDC1	0.0366949			FLJ22662	1.12348	0.0667766		GOLGA1	0.031		MLL	1.74793	0.075		BEXL1	-1.84173			EP400	-4.41316			KIAA1147	-4.33778				WHDC1L1	-3.56089				TLL2	-2.03148			VAC14	-0.541837			ZNF625	0.0541084			TSPYL4	0.0774917
LGI3	0.0367261			HLA-E	1.81969	0.0667796		IL5RA	0.031		PSMD8	1.40929	0.075		FLJ90013	-1.84056			CAMK4	-4.41243			CLEC12A	-4.33714				CDC20	-3.56043				GIT2	-2.03136			TRPV5	-0.541367			RXRA	0.0541507			FLJ45743	0.0775155
COX4NB	0.0367503			NMD3	1.20937	0.0668132		KCNJ6	0.031		TMEM30B	1.3267	0.075		CRAT	-1.84024			PCDH17	-4.41102			CLEC12B	-4.33714				ELOVL1	-3.56043				IDH3G	-2.03			DHH	-0.540706			WT1	0.0541629			UBADC1	0.0775272
SPATA5	0.0367894			EBI2	0.781031	0.0670306		LAGE3	0.031		ZNF336	1.41647	0.075		KIAA1546	-1.83854			COPE	-4.4094			SLC16A10	-4.33594				PPHLN1	-3.5601				CENPB	-2.02871			SYNGR1	-0.540642			SLC39A14	0.0541647			C9ORF138	0.0775273
TNIP1	0.0368485			C10ORF35	1.08569	0.067226		LMBRD2	0.031		AP1B1	1.46031	0.076		CYB5A	-1.83803			PTPN12	-4.40859			LAGE3	-4.33347				UBE2I	-3.55934				KLK2	-2.02806			PGA3	-0.54046			ACMSD	0.0541667			CALCR	0.0775331
USP33	0.0368497			KATNA1	1.44321	0.0672731		LRRC57	0.031		C18ORF4	1.25014	0.076		ADD1	-1.83627			PGK1	-4.40821			PDE4D	-4.33102				DCDC5	-3.55764				MATR3	-2.02751			IRX5	-0.540449			ZNF76	0.054177			LHCGR	0.0775349
FYCO1	0.0369117			FLJ13231	1.65046	0.0673182		MAX	0.031		EIF2C4	1.24624	0.076		CACNA2D1	-1.83606			VN1R5	-4.40772			CNNM2	-4.32921				ETV3	-3.55734				CDC25A	-2.02671			CYLC2	-0.539279			FLJ25439	0.0542434			KLRF1	0.077543
ATF7IP	0.0369925			NOSIP	1.2055	0.0673522		MTF2	0.031		FLOT1	1.57395	0.076		RTN2	-1.83595			GRIP2	-4.40502			CBL	-4.3267				YKT6	-3.55658				TRPM5	-2.02645			DHX34	-0.539227			SERTAD1	0.0542752			PMF1	0.0775463
STRA6	0.0369964			HELLS	1.02065	0.0674182		MYO3A	0.031		HTR7	1.5648	0.076		NINJ1	-1.83583			B3GALNT1	-4.4038			HTR1F	-4.32533				FBXW2	-3.55648				ATP5G2	-2.02639			MELK	-0.53903			LOC642540	0.0542939			HEXDC	0.0775507
YWHAQ	0.0369996			TMED10	1.34084	0.0674454		NOVA1	0.031		IGSF3	1.50564	0.076		HEPH	-1.83575			PROX2	-4.39873			CUL2	-4.32502				DFFB	-3.55616				THUMPD1	-2.02471			SEMA6C	-0.538399			PUS7L	0.054336			C6ORF203	0.0775534
CDRT1	0.0370428			PTK9	0.977894	0.0674583		OSBPL2	0.031		INSL6	1.19835	0.076		DSU	-1.8351			UBQLN1	-4.39658			BTG3	-4.32474				GRM8	-3.55612				ESRRA	-2.02449			PLEKHQ1	-0.537733			NONO	0.0543372			EFNA3	0.0775569
RANBP9	0.0371629			DDB2	1.68904	0.0676126		PEX7	0.031		LRRC59	1.20007	0.076		USH1C	-1.83492			HS3ST5	-4.39526			CXADR	-4.32474				PPP1R3A	-3.55463				ZNF223	-2.02435			OR52A1	-0.537672			DLX3	0.0543531			ATXN7L1	0.0775586
CRH	0.0372853			HS2ST1	1.17451	0.0679242		RARSL	0.031		MST1R	1.27256	0.076		SESN1	-1.83491			LPGAT1	-4.39522			DNAH12	-4.32471				HIST1H4G	-3.55219				KPNA3	-2.0224			C1QDC1	-0.537319			IRX4	0.0543541			PCDH11X	0.0775775
HOXA11	0.0373158			ZNF302	1.22877	0.0679437		RPS6KA3	0.031		NOX1	1.16911	0.076		PAX9	-1.8344			SBK1	-4.39515			CLIC5	-4.32313				MASP1	-3.55194				UBE2J1	-2.02135			SAC3D1	-0.536499			FDFT1	0.0543593			C14ORF1	0.0776172
LOC653247	0.0373569			CREBBP	1.23902	0.0680507		SDCCAG10	0.031		PTPN3	1.45747	0.076		ARID5B	-1.83386			TBX22	-4.39495			PCSK9	-4.32273				DAZAP1	-3.55073				B3GNT1	-2.02081			IMP4	-0.536285			PIM1	0.054364			PGAP1	0.0776626
SFRS10	0.037386			MAGEA1	0.409887	0.0681024		SLC25A37	0.031		SOX30	1.2503	0.076		C16ORF30	-1.8335			C12orf32	-4.39291			USP24	-4.32273				CA1	-3.54978				CDCA5	-2.02048			NALP7	-0.536027			ATPBD1B	0.0543876			LOC401397	0.0776651
ALDH9A1	0.0374984			FASTKD3	2.12199	0.0681122		SSFA2	0.031		TBRG4	1.50923	0.076		M6PRBP1	-1.83228			ESF1	-4.3903			GINS1	-4.32114				TARS	-3.54964				STX6	-2.02036			RPIA	-0.535847			FLJ39051	0.0543964			DAO	0.0776709
TXN	0.0375461			BCAS2	1.08567	0.0682721		THPO	0.031		ACVR1B	1.70365	0.077		GAL3ST1	-1.8322			CELSR1	-4.38949			LAPTM4B	-4.32096				ZC3HAV1L	-3.54912				TRAF4	-2.02003			CDK5RAP3	-0.535121			SAPS2	0.0543965			CRHBP	0.0776771
PAGE1	0.0375679			RTCD1	1.34996	0.0683751		WDR68	0.031		ARSI	1.99254	0.077		EGLN2	-1.8322			CDK9	-4.38849			LUZPP1	-4.31987				TNP2	-3.54905				LUZPP1	-2.01877			ORC1L	-0.53478			SQRDL	0.0544003			ZFP57	0.0776783
C19ORF15	0.0376152			ATP5F1	1.26742	0.0685005		ZC3H6	0.031		C17ORF27	1.80871	0.077		WDR23	-1.83195			CNBD1	-4.38837			SLCO4C1	-4.31712				C9orf84	-3.54889				ZNF573	-2.01829			KRTAP4-9	-0.53374			C6ORF105	0.0544227			CA10	0.0776834
ASH1L	0.0376335			BDP1	0.83531	0.0685142		ABCD3	0.032		DHX34	1.19288	0.077		SNCG	-1.83177			SRP9	-4.38765			HDAC2	-4.31708				SLC7A5	-3.54843				OR7C2	-2.01704			BAAT	-0.53316			ARG2	0.0544344			ZNF677	0.0777181
NKAP	0.0376464			NGEF	0.633439	0.0685569		BMP1	0.032		MAS1	1.17568	0.077		ITGA2	-1.83143			CHCHD3	-4.38726			RAB25	-4.3143				CHMP5	-3.54804				SMAD9	-2.01674			PPP2R1A	-0.53218			LOC644254	0.0544473			UBN1	0.0777217
STIM2	0.0377004			MFI2	1.03338	0.0686244		C21ORF59	0.032		PKN3	1.22591	0.077		FAM82C	-1.83135			WDR76	-4.3861			TYR	-4.31389				FAM83H	-3.54714				SLC9A3R2	-2.01597			TMEM102	-0.531103			LOC55565	0.0544735			GRID1	0.0777249
FIGNL1	0.0377314			AGL	0.614905	0.0687373		CD5	0.032		TSNAX	1.54394	0.077		RP3-377H14.5	-1.83114			RAG2	-4.38543			TYRL	-4.31389				MAPK15	-3.54714				ACTN2	-2.01583			PPRC1	-0.531064			GPRC5C	0.0545272			ASPH	0.077736
TM2D1	0.0377556			KCNK15	1.74284	0.0688561		CDKN3	0.032		ASB13	1.48809	0.078		IGSF22	-1.83111			DEC1	-4.38522			YIPF4	-4.30968				MYO3A	-3.54581				MTCH1	-2.01579			SLC29A3	-0.530727			BIN2	0.054528			EGF	0.0777625
RGS1	0.0378109			PANK1	0.849996	0.0688846		CGI-69	0.032		BLOC1S1	1.96163	0.078		FLJ10769	-1.82995			ARL5A	-4.38474			RXFP3	-4.30915				TRUB1	-3.5457				SVEP1	-2.01536			SHC3	-0.5292			LMO6	0.0545342			KBTBD10	0.0777686
KIAA0310	0.0378499			PRPF18	1.15036	0.068899		CSNK1G3	0.032		C6ORF154	1.38356	0.078		HS3ST1	-1.82926			KIAA0133	-4.38356			MTMR8	-4.30864				SMC1A	-3.54474				ARHGEF7	-2.01518			CEP55	-0.529046			AGA	0.0545348			FGF7	0.0777754
RAB35	0.0378671			PTEN	1.27774	0.068907		FAM35A	0.032		C8ORF55	1.24553	0.078		KCNQ1	-1.82908			TFB2M	-4.38347			CHRAC1	-4.30814				OPRM1	-3.54342				GOLGA2	-2.01484			EDEM1	-0.529036			LOC284542	0.0545821			B3GNT3	0.077807
MOBKL2A	0.0378672			SOCS3	2.0121	0.0689486		FAM70B	0.032		CHD7	1.20669	0.078		NMT1	-1.82893			LHFPL1	-4.3832			PPBPL2	-4.30641				PKN2	-3.54214				SLC5A1	-2.01468			CCDC45	-0.526732			SIRT4	0.0545877			RP11-130N24.1	0.0778158
CTNNAL1	0.0378842			SEC11L3	0.931804	0.0689869		GHRL	0.032		CHST6	1.59817	0.078		PCDHB9	-1.82805			C3orf33	-4.38293			C16orf61	-4.30638				RFPL1	-3.54176				TBC1D14	-2.0139			ACO2	-0.52633			RUNX1T1	0.0546133			ANPEP	0.0778813
CCHCR1	0.0379068			PTPN13	1.38244	0.0691653		HIST1H2AG	0.032		CYB5R3	1.45555	0.078		ZFPM2	-1.82756			KIAA1239	-4.38236			RCAN3	-4.30622				PSG6	-3.5412				LCAT	-2.01374			COQ4	-0.526044			FXN	0.0546247			KCNIP3	0.077886
LGALS4	0.038062			SLC16A4	1.2424	0.0694346		KIAA1833	0.032		EPHX1	1.61911	0.078		METTL5	-1.8264			STARD6	-4.38021			PLA2G12B	-4.30524				PSG9	-3.5412				DCHS2	-2.01339			SGPL1	-0.525933			ZNF580	0.0546411			TPD52L1	0.0778989
TMF1	0.0380648			IL12A	1.56622	0.069632		LOC145783	0.032		FOXP1	1.45539	0.078		ARL4A	-1.82589			KCNJ13	-4.38018			WDR77	-4.3051				MRPL9	-3.54096				MFAP5	-2.01337			PKMYT1	-0.525473			RASGRF2	0.0546462			SCG2	0.0779022
MKLN1	0.0380865			ZADH1	1.08148	0.069732		LOC145842	0.032		LOC391165	1.2257	0.078		SLC5A9	-1.82531			GTSE1	-4.37921			USP37	-4.30453				C18orf2	-3.54003				KIAA0753	-2.01326			SLC4A8	-0.524747			C19ORF25	0.054657			ACBD6	0.0779044
PHF21A	0.038112			LOC643424	1.19173	0.0698688		LOC646903	0.032		LRRC24	1.2204	0.078		KIAA0182	-1.82505			STK32A	-4.37886			VIL1	-4.30453				CCDC96	-3.5399				MYL7	-2.01217			CYP2B6	-0.524743			PARVB	0.0546678			DHRS4	0.0779152
AGPAT3	0.038149			TICAM2	1.82546	0.0699556		MRPL49	0.032		SATB2	1.26118	0.078		ZNF507	-1.82462			JARID1B	-4.37874			ZNF99	-4.30386				CCNC	-3.53984				GPR19	-2.0107			CHAF1B	-0.52465			KRT20	0.0546915			PISD	0.077917
BFSP1	0.0382983			WDR31	3.21339	0.070055		PRELP	0.032		SCLY	1.17369	0.078		NOTCH3	-1.82453			EFCAB3	-4.37754			ALK	-4.29893				GPC5	-3.53965				KCNJ5	-2.00999			BTBD5	-0.52414			PLCH2	0.0546936			NRSN1	0.0779176
ZNF83	0.0383189			FAM40B	1.0125	0.0701333		QARS	0.032		TP53	1.24833	0.078		SRL	-1.82405			C20orf75	-4.37693			CDC42BPA	-4.29878				NR5A2	-3.53954				CCR3	-2.00956			RKHD1	-0.523009			PC	0.0546957			P11	0.0779193
LOC338758	0.0383656			DBR1	1.66522	0.0701897		RAD51	0.032		UROS	1.51101	0.078		KCNQ4	-1.82399			CRLS1	-4.37693			C1orf43	-4.29846				PVRL1	-3.53913				VPS37B	-2.00881			SLC25A10	-0.522967			HK1	0.054758			TMEM99	0.0779257
LCE2B	0.0383832			NDUFA4	1.0433	0.0702139		RORC	0.032		ACOX1	1.33105	0.079		CHST3	-1.82387			NFE2L3	-4.3753			CDX2	-4.29798				MAP1LC3A	-3.53851				ANKDD1A	-2.00872			HIPK3	-0.52275			PTK7	0.0547625			NCALD	0.0779275
PCBD2	0.0383848			NCOA1	0.900175	0.0703377		RPL32	0.032		CIZ1	1.49047	0.079		MNS1	-1.82345			CCDC26	-4.37485			OR7A17	-4.29581				PIGU	-3.53851				FOXC1	-2.00775			FBN3	-0.522701			SRG	0.0547943			KIAA1333	0.0779302
FLJ30294	0.038403			IL2RG	1.13949	0.070448		RTTN	0.032		DNAJA3	1.36166	0.079		ANKMY2	-1.82334			RAP2B	-4.37068			LRTM1	-4.29471				CCDC99	-3.53837				EIF2A	-2.00754			LRRC54	-0.522269			EEF1D	0.0548369			PHF2	0.0779378
FTO	0.0384757			TCERG1	1.3643	0.0704511		SLC35B3	0.032		DRAP1	1.8277	0.079		ARHGAP19	-1.82317			ELL3	-4.37013			NANS	-4.29452				ZNF200	-3.53674				NPR1	-2.00652			NAPRT1	-0.522053			KLRF1	0.0548638			EFNB1	0.0779504
WWTR1	0.0385408			RGS5	1.11572	0.0705212		SMARCD2	0.032		IRGC	1.65634	0.079		MVP	-1.82282			PDIA3	-4.37013			DOT1L	-4.29444				SECISBP2	-3.53629				HES2	-2.00651			INHA	-0.521885			DHRS2	0.0548723			C8B	0.077975
ZBTB20	0.0385731			ZNF266	1.89542	0.0705519		SMPD3	0.032		KCTD1	1.39382	0.079		ADH6	-1.82235			GP5	-4.36923			PTDSS1	-4.29339				PAIP1	-3.53523				JAM3	-2.00629			PPP1R1C	-0.521801			ATP5I	0.0548879			HNF4G	0.077976
DTNBP1	0.0385762			CTAG2	0.478669	0.0705594		TMCC3	0.032		LAPTM4B	1.2113	0.079		TP53INP2	-1.82233			UGT2B15	-4.36868			ACOT8	-4.29037				CP	-3.53519				PMFBP1	-2.00583			CD320	-0.521598			CCL17	0.054961			STMN3	0.0779773
P4HB	0.0385779			TIAL1	1.00634	0.0706114		TMED9	0.032		MUS81	1.69552	0.079		D4ST1	-1.82208			CLEC12A	-4.36831			KIAA1841	-4.28902				HPS3	-3.53519				HSPG2	-2.00557			KRTAP9-4	-0.521431			STK23	0.0550372			ASTN	0.0779839
NRG3	0.0385856			UBL5	1.23927	0.0706788		TMEM56	0.032		NEDD8	1.55265	0.079		GPM6A	-1.82097			CLEC12B	-4.36831			SPATA22	-4.2887				KIAA0133	-3.53498				KLF7	-2.00523			SHH	-0.520831			KIAA0319	0.0550442			DNAJC4	0.0779854
MIB2	0.0386039			CUZD1	1.07216	0.070735		VPS45A	0.032		OXCT2	1.29333	0.079		RARA	-1.8207			ABI2	-4.36787			GPR32	-4.2883				ZNF7	-3.53392				CRX	-2.00472			LPP	-0.520528			TINAG	0.0550557			PAGE4	0.0779963
GEFT	0.0386579			SC4MOL	0.931821	0.0708249		WDR26	0.032		POLE2	1.43571	0.079		ANK2	-1.81907			DIAPH1	-4.36639			EIF4E	-4.2881				NSL1	-3.53281				EGFL8	-2.00472			ODF1	-0.520039			NIPA2	0.0550578			SLC17A1	0.0779984
CHRNA9	0.0387198			RSRC1	1.09624	0.0708536		ZNF710	0.032		RAB22A	1.57048	0.079		CLEC3A	-1.81892			PTK2	-4.36547			YKT6	-4.28733				RABEPK	-3.53063				AGGF1	-2.00449			TNFRSF8	-0.520027			NFATC2IP	0.0550709			PPYR1	0.0780007
DNAJC8	0.0388512			ANKIB1	1.23468	0.0710012		ZRANB2	0.032		RAD1	1.42851	0.079		LZTFL1	-1.81685			FBXL21	-4.36524			GABRA6	-4.28652				GMPS	-3.528				PTMS	-2.00392			ACTA1	-0.519414			ST14	0.0550714			GUCY2D	0.0780307
C14ORF166	0.0388785			FOXO3A	1.29624	0.0710832		APEX2	0.033		SIX1	1.12195	0.079		PEG10	-1.81643			PDS5B	-4.36397			C8orf12	-4.28386				SV2B	-3.52739				DBT	-2.00323			ADAMTS1	-0.519347			MEOX1	0.0550862			GSPT2	0.0780776
TMCO1	0.0389036			CITED2	1.09994	0.0711425		ATP6AP1	0.033		ALDH3A1	2.23812	0.08		C3ORF39	-1.81621			TTC3	-4.36351			F11R	-4.28341				DNAJC6	-3.52684				SEC14L5	-2.0028			CLN6	-0.519219			LRRC54	0.0550937			SLC2A4RG	0.0781096
TMEM30A	0.0389245			AS3MT	1.45032	0.0712047		C11ORF56	0.033		ELK4	1.66813	0.08		MFI2	-1.81561			WDR89	-4.36273			CDK6	-4.2817				C6orf64	-3.52683				CXCR3	-2.00138			PLCB2	-0.518213			ZDHHC17	0.0550989			C6ORF123	0.0781213
C1ORF111	0.038971			GINS1	0.843871	0.0714722		CCDC44	0.033		FEV	1.99988	0.08		LOC645722	-1.81533			OGFOD1	-4.35997			TRPM6	-4.28112				RBAK	-3.52674				RPS6KL1	-2.00111			TTTY6	-0.517905			MXRA7	0.0551966			CSN3	0.0781227
LYST	0.0390148			GPR65	1.3457	0.0715161		CUZD1	0.033		GABRA2	1.4344	0.08		RGL1	-1.81521			FGA	-4.358			DNAJC13	-4.27993				USP12	-3.52592				CYP7A1	-2.00079			POLR2H	-0.517589			DGAT2L4	0.0552186			PYGM	0.0781696
C16ORF69	0.039075			SYNJ1	1.03181	0.0715958		CYYR1	0.033		GIT1	1.26838	0.08		SETD7	-1.8151			BRIP1	-4.35581			GJA7	-4.27973				LYPLA1	-3.52497				NDUFA5	-2.00028			CST9L	-0.517287			TSSK2	0.0552404			TCP11L2	0.0781734
TDG	0.0390819			INSIG1	1.29918	0.071644		DDX11	0.033		HP	1.55689	0.08		C9ORF7	-1.81482			BEST3	-4.35406			CCDC132	-4.27941				SP110	-3.52474				MTUS1	-1.99868			C6	-0.517144			LLGL2	0.0552436			OPRM1	0.0781861
CKS1B	0.0390933			GALK2	2.07176	0.071667		EEF2	0.033		KIAA1542	1.50392	0.08		LOC124220	-1.81472			CDKAL1	-4.35336			GPR37	-4.27938				RNF133	-3.52426				PLEKHB1	-1.99826			HDHD2	-0.517116			SS18L1	0.0552728			LY6K	0.0782014
PFDN1	0.0391041			IL8	0.585328	0.071669		EIF5B	0.033		LOC441204	1.44868	0.08		LOC645321	-1.81449			PPAT	-4.3519			H2AFX	-4.27691				GRIN2B	-3.52311				SLC30A2	-1.99797			FGF11	-0.51711			LOC285498	0.0552734			PPY	0.0782503
LPHN3	0.0391784			SLC33A1	1.20704	0.0716808		ENPP5	0.033		LOC93622	1.30032	0.08		CHN1	-1.81432			CLEC7A	-4.35075			HMBS	-4.27691				FBXL20	-3.52219				SAMD9L	-1.99698			SPBC24	-0.516986			C1ORF158	0.0552762			FAM45A	0.0782534
RAFTLIN	0.0391878			PHLDB2	0.700904	0.0717365		GABBR1	0.033		MXD1	1.26484	0.08		TRAPPC2L	-1.81409			CAND1	-4.35034			HELLS	-4.27639				PQBP1	-3.52168				DDX20	-1.99684			HSD11B1	-0.516643			FLJ20186	0.0553012			BAG3	0.0782875
IPO11	0.0392009			GPR44	1.9447	0.0719368		GNS	0.033		NDUFC1	1.42211	0.08		MMP23B	-1.81374			ABCB10	-4.35028			NMT2	-4.27624				SLC35A2	-3.52168				CEECAM1	-1.99651			NT5C1A	-0.515995			HRG	0.0553135			BTBD12	0.078313
TBC1D15	0.039212			MGC99813	1.15031	0.0719464		KCNA2	0.033		PER2	1.4721	0.08		KBTBD11	-1.81369			B3GALT2	-4.34963			RPP38	-4.27624				NOL7	-3.5203				RPS7	-1.99532			KCNE3	-0.515984			LOC493869	0.0553388			WIF1	0.0783237
NBL1	0.0393286			DRD2	1.15253	0.0719511		KRIT1	0.033		RAB2B	1.62178	0.08		EXT1	-1.81345			ACOT8	-4.34854			PAQR5	-4.27589				FOXA2	-3.51875				NLN	-1.99506			NUDT2	-0.515938			CPNE2	0.0553793			BAMBI	0.0783271
LOC153222	0.0394976			SEPT7	1.04399	0.0719715		LARP7	0.033		REG4	1.28061	0.08		LOC339745	-1.81322			TAF7L	-4.34528			STARD6	-4.27573				DUSP11	-3.51841				SUHW2	-1.99488			RRAD	-0.515929			LOC401398	0.0554379			KSP37	0.0783332
MGC10433	0.0395137			CSNK1G1	1.03109	0.0719735		MCM10	0.033		VPS13B	1.37505	0.08		NEK6	-1.81299			NCAPG2	-4.34518			CCT5	-4.2752				ZNF650	-3.51741				KLHL12	-1.99442			HCST	-0.515618			CXCL14	0.0554384			PCDHB2	0.0783667
ARHGEF2	0.0395445			UCHL5	1.31469	0.0719955		NR3C2	0.033		AVIL	1.53115	0.081		USP7	-1.81259			CCDC120	-4.34498			SCARNA22	-4.27516				ZIC2	-3.51376				MESP1	-1.99427			SPHK1	-0.515234			STRAP	0.0554393			PLCH2	0.0783712
PLN	0.0395508			C9ORF130	1.34513	0.0720437		PPIA	0.033		BCAS4	1.29534	0.081		C8ORF57	-1.81216			WDFY1	-4.34227			STRBP	-4.27363				RBM28	-3.51151				ZFYVE20	-1.99406			FNBP1	-0.514963			CHRDL2	0.0554435			C1ORF109	0.0783771
NFIC	0.03962			CD52	1.71863	0.0720591		PTTG1	0.033		C14ORF28	1.41202	0.081		SLC1A1	-1.81179			UBE2F	-4.34112			NUP133	-4.27208				KCNJ13	-3.50932				RNF24	-1.99368			NELL1	-0.514591			C1ORF144	0.0554551			OR7A5	0.0783936
KIFC3	0.0396271			CAMK1	1.23894	0.0720697		RAD54L	0.033		CDH22	1.57675	0.081		DPT	-1.81177			C8orf33	-4.34104			CLTC	-4.27088				CSTF1	-3.50752				BVES	-1.99339			WHSC1	-0.514549			NPTX2	0.0554968			MMP3	0.0784051
PGM2L1	0.0396529			XPR1	0.955618	0.0720709		SP1	0.033		CELSR3	1.40294	0.081		RBM3	-1.81082			MIER1	-4.34077			PTRH2	-4.27088				PDE4D	-3.50712				SYNGR1	-1.99211			LRAT	-0.514451			NOL12	0.0555035			HM13	0.0784113
STAT2	0.0396963			TNC	1.32172	0.0721876		SP110	0.033		CYB5A	1.25418	0.081		SEC14L2	-1.81058			DNASE2	-4.33998			COMMD5	-4.26493				C6orf218	-3.50481				ROD1	-1.99186			FSCN3	-0.514385			KIAA1683	0.0555035			DNAH17	0.0784113
DPY19L4	0.0397586			RPL35A	1.15612	0.0721947		TLR1	0.033		FBXO39	1.13958	0.081		ST5	-1.81008			MAST1	-4.33998			RPL26L1	-4.26488				SEPT6	-3.5042				TRPM7	-1.99115			RYK	-0.513845			BMP10	0.0555188			RHBDD2	0.0784141
CAV2	0.039915			PHC3	1.03742	0.0722083		ZMYND17	0.033		ILK	1.63781	0.081		FEZ1	-1.80975			ZNF72	-4.33845			GINS3	-4.2644				INCENP	-3.50342				HLA-B	-1.99022			EIF4EBP1	-0.513348			TNFSF11	0.0555284			TNRC8	0.0784461
CYP2C19	0.0399525			EML4	0.951705	0.0722175		ZNFN1A2	0.033		KIAA1543	1.53368	0.081		RAB10	-1.80933			TFAM	-4.33821			C5orf36	-4.2639				TPR	-3.5033				ITPR2	-1.98977			TMEM106C	-0.512783			ACTR2	0.0555459			LLGL1	0.0784806
CD99	0.0400609			EPS15	1.83206	0.0722247		ABCA11	0.034		PASD1	1.17883	0.081		FNDC3B	-1.80926			DNMT3A	-4.33461			RPS6KB1	-4.26388				ARF1	-3.50311				KLHL22	-1.98782			CCDC37	-0.512395			DDA1	0.055568			EDG8	0.0784836
PFKL	0.040086			ARMC8	1.40809	0.0722545		ABHD2	0.034		SAE1	1.53894	0.081		GOLPH2	-1.80882			AGBL4	-4.3345			MMP14	-4.26342				C1orf35	-3.50311				PPP2R5E	-1.98774			LRFN1	-0.511701			RPS15A	0.0555836			KLHL1	0.0785014
GNB4	0.0401049			AKT1	2.18963	0.0723469		C14ORF128	0.034		STK32C	1.26251	0.081		PZP	-1.80877			PPP1R3A	-4.33447			KLK15	-4.26229				E2F3	-3.50212				ST7L	-1.98763			HPR	-0.511669			SPTBN5	0.0556186			DOPEY2	0.0785083
SYNPO	0.0401076			VIPR1	1.52942	0.072378		C20ORF133	0.034		C10ORF75	1.3396	0.082		C16ORF72	-1.80847			AGBL3	-4.33312			DPY19L1	-4.26202				PUS7	-3.50152				CABP2	-1.98735			SLC35A5	-0.510976			NEIL1	0.0556352			TMED1	0.0785091
PLD1	0.0401609			ALCAM	0.731929	0.0724277		C21ORF13	0.034		DNAH17	1.2735	0.082		PSD4	-1.80714			C1orf62	-4.33271			GPC5	-4.26139				HS3ST5	-3.49968				TSPAN4	-1.98709			DARS2	-0.510125			NMB	0.0556442			VILL	0.0785199
KCTD4	0.0402838			PIGA	1.1705	0.072442		CHRNA3	0.034		FBXL11	1.42066	0.082		PCDHB13	-1.80691			PRPS2	-4.332			ZNF621	-4.26134				PTPRS	-3.49898				COX7A1	-1.98676			CHST3	-0.509937			SPATA17	0.0557181			CYP11A1	0.0785289
RASSF8	0.0403396			KIF14	0.748352	0.0724638		CYSLTR1	0.034		FOXF1	1.42923	0.082		CNGB1	-1.8065			C7orf30	-4.33153			C22orf32	-4.2613				HIST1H1E	-3.49892				ZYG11BL	-1.98631			CTDSPL	-0.509855			SYNPO	0.055746			TSHR	0.0785608
UBE2V2	0.0403582			LASS5	1.8243	0.0724872		DHFR	0.034		GAPDH	1.27724	0.082		ZNF434	-1.8065			IGF2BP3	-4.33153			NDUFA6	-4.2613				HIST1H2BD	-3.49892				JAG2	-1.98544			MLLT1	-0.509318			YWHAB	0.055749			EIF2B4	0.0785649
PPWD1	0.0404371			TP53BP2	1.21782	0.0725696		DHX29	0.034		HIST1H4I	1.35431	0.082		TTC26	-1.80553			USP10	-4.33005			RFC2	-4.26102				ACO2	-3.49811				LRCH3	-1.98534			BEX2	-0.508806			MGC44328	0.0557588			KRT1	0.0785681
KDR	0.0405631			SLC35A5	1.88333	0.0726437		DPPA4	0.034		INPP5E	1.41381	0.082		SLC20A2	-1.80528			MCF2L	-4.32978			KRTAP4-12	-4.25697				NCR2	-3.49631				DUSP3	-1.98489			ALX4	-0.508678			LOC653107	0.0557796			IL13RA2	0.0785947
CCDC18	0.0405766			ORMDL1	1.68134	0.0726887		DYNC2LI1	0.034		MARK1	1.37292	0.082		CD9	-1.8015			TMEM189	-4.32901			BAZ1A	-4.25695				KLHDC7B	-3.49563				ASNA1	-1.98446			SAP30BP	-0.508643			ABCD2	0.0557895			C9ORF73	0.078611
MAP3K12	0.040607			PPA1	0.905368	0.0726977		ENTPD2	0.034		RFFL	1.23195	0.082		PRKAB2	-1.80127			UBE2V1	-4.32901			MT-ND5	-4.2561				TTC3	-3.49562				DULLARD	-1.98407			GLT25D2	-0.508606			CEP192	0.0558058			KRT222P	0.0786125
MORC3	0.0407524			KCNK3	0.896657	0.0727032		EP400	0.034		SYCP2	1.2029	0.082		COX7A1	-1.80109			TAS2R40	-4.3285			MT-ND6	-4.2561				CRKRS	-3.49534				APC	-1.98365			MC3R	-0.508101			FAM19A2	0.0558088			CCL17	0.0786482
KIAA1033	0.0407774			MASTL	1.03717	0.0727435		FBXO25	0.034		TTYH3	1.31727	0.082		HMGCL	-1.80085			MTMR1	-4.32647			C9orf100	-4.25605				NUDT10	-3.49413				MRPS6	-1.98187			AMAC1	-0.507905			RAB39B	0.0558124			YIPF3	0.0786484
NAP1L2	0.0408512			EBF	1.64593	0.07277		G6PD	0.034		UGT2B10	1.21758	0.082		TULP4	-1.8007			UBE2H	-4.32636			COX4NB	-4.25586				AMN	-3.49263				IPP	-1.98155			DNMT3L	-0.507611			MYBPH	0.0558196			KEAP1	0.0786523
SCGB2A2	0.0408611			CRIPT	1.55338	0.0730107		GGN	0.034		AFF3	1.6466	0.083		TNC	-1.8003			SLC30A10	-4.32615			OGFOD1	-4.25546				GON4L	-3.49257				PSIP1	-1.98007			RRM2	-0.507114			PDK4	0.0558293			NUDCD3	0.0786744
YBX1	0.0409901			ETS2	1.44892	0.0730378		HMGB1	0.034		ARPC1A	1.60103	0.083		TRAK1	-1.79993			STRBP	-4.32596			CHODL	-4.25444				HOXC11	-3.49166				FKRP	-1.97933			DSCR4	-0.506061			NEU1	0.0558677			SFTPC	0.0786768
ADAM12	0.0409943			DCK	1.1081	0.0730791		KIAA1239	0.034		BAD	1.5162	0.083		TANC1	-1.79969			SLC10A4	-4.32585			NENF	-4.25375				KIAA1430	-3.48999				GDF11	-1.9779			NOTCH1	-0.5047			CCIN	0.0558824			SCG3	0.0786895
LARP7	0.0410059			SGCE	0.74755	0.0731044		LHX1	0.034		C17ORF71	1.3118	0.083		HEXB	-1.79918			SNCAIP	-4.325			EXOSC6	-4.25273				BRWD3	-3.4898				SLC6A4	-1.97687			TRAIP	-0.503837			VASH1	0.0558944			CEP70	0.0786901
BCL3	0.0410474			RAD51C	0.942776	0.0731464		LOC401397	0.034		CAPN1	1.43075	0.083		ATP11A	-1.79876			TGM7	-4.32378			ZXDC	-4.25271				PADI4	-3.48969				CNN1	-1.97541			GPBAR1	-0.503367			IL1B	0.0559048			CYP2D6	0.0786906
DYRK1A	0.041095			PLA2G12A	2.37699	0.0732118		LRRC8A	0.034		CDKN2D	1.3039	0.083		WDR13	-1.79814			AP4E1	-4.32324			HEATR3	-4.2483				IBSP	-3.48955				TM9SF4	-1.97525			RIN3	-0.501798			HYOU1	0.0559394			TRIM38	0.078701
CRYGB	0.0410964			UBE2D1	1.7519	0.0733952		MAML3	0.034		FAM53A	1.13673	0.083		AFF1	-1.79763			EMR1	-4.3231			AKAP6	-4.24697				COMP	-3.48876				CUL1	-1.9743			LHX2	-0.501369			ZMAT4	0.0559604			CLUL1	0.07871
SNRPE	0.0411787			SEPP1	0.577433	0.0734333		P18SRP	0.034		GABRD	1.50724	0.083		FRMD4B	-1.7974			TRIML1	-4.32272			PPP4R2	-4.24663				SLC7A13	-3.48704				PRDM2	-1.97228			EOMES	-0.500107			LOC400794	0.0559633			C14ORF83	0.0787185
PANK2	0.0412501			IKIP	1.04531	0.0734585		PDCD6	0.034		IBRDC2	1.94681	0.083		LOC137886	-1.79732			TMTC3	-4.31943			OR2C3	-4.24595				ZNF675	-3.48559				COPA	-1.9722			CD33	-0.49972			RBM17	0.0559861			LOC643382	0.0787217
KIAA0701	0.0412801			CCT4	1.48903	0.0734855		SCAMP3	0.034		SFRS6	1.41968	0.083		TIMP2	-1.79729			RBM17	-4.31763			ABRA	-4.24542				SPP1	-3.48195				SAMD3	-1.97189			EFCBP2	-0.499371			C1ORF148	0.0560151			XRCC1	0.0787363
ALAS2	0.0413758			VCX	0.938552	0.0734958		SLC12A4	0.034		TAAR5	1.72819	0.083		C6ORF94	-1.79633			TMEM174	-4.31736			BPY2	-4.24525				GTPBP3	-3.48104				LGALS1	-1.97178			KIF23	-0.498806			IL17B	0.0560292			ZNF193	0.0787489
FIGN	0.0413844			SNFT	1.83908	0.073706		SLC30A7	0.034		AZI1	1.32549	0.084		IGF2R	-1.79594			C14orf54	-4.31594			BPY2B	-4.24525				LARP7	-3.48074				MAF	-1.97131			OPRS1	-0.498474			PTGIS	0.0560396			CELSR3	0.0787549
C9ORF98	0.0414092			FAM63B	1.48497	0.0738809		UCHL3	0.034		C1ORF106	1.23634	0.084		ITGB1BP2	-1.7959			FAM83H	-4.31554			BPY2C	-4.24525				C9orf11	-3.4803				EDG8	-1.97102			CDCA7L	-0.498425			SLC22A17	0.0560403			ABLIM1	0.0787585
MUT	0.0414744			ODF2L	0.810639	0.0740042		USP44	0.034		C1ORF58	1.62662	0.084		KIAA0274	-1.79574			MAPK15	-4.31554			TCF21	-4.24278				GNG4	-3.4786				RANBP2	-1.971			UCHL1	-0.497948			FLJ31438	0.0560809			EPHA5	0.0787689
HPS3	0.0414897			CAV1	1.09704	0.0745345		YWHAG	0.034		C8ORF38	1.39353	0.084		CNNM1	-1.79561			LRAT	-4.31535			C8orf46	-4.24199				MIF	-3.47855				RPS6KB2	-1.97076			MORC1	-0.497491			SH3BGR	0.0560836			BCKDHA	0.0787952
KIF21A	0.0415258			SCYE1	1.2669	0.0745434		ARMC8	0.035		GAPVD1	1.46564	0.084		TAS2R16	-1.79479			ZSWIM2	-4.31465			RFX3	-4.2415				PPIG	-3.47732				PNLIP	-1.97065			NEK10	-0.497488			FRK	0.0560934			TMEM16K	0.0788396
FBXO5	0.0415382			CEP63	1.21927	0.0746143		C10ORF125	0.035		HIC2	1.47607	0.084		CYB5R1	-1.79476			CAMK2D	-4.31397			CLCN4	-4.24061				KIAA1715	-3.47681				MAPK8	-1.96869			LEMD2	-0.497275			TBX6	0.0560958			HAVCR1	0.0788501
SNAI2	0.041709			EXT1	1.04061	0.0746167		C9ORF119	0.035		LOC400927	1.51145	0.084		MRPL45	-1.794			HSD17B12	-4.31368			TMEM74	-4.24027				EIF4E2	-3.47663				GSK3A	-1.96741			HADHB	-0.496894			C3ORF27	0.0560986			TRERF1	0.0788557
PDIA3	0.0417214			MTO1	1.46555	0.0747296		COPS4	0.035		RYR3	1.96972	0.084		VMD2L3	-1.79376			SPDYA	-4.31321			CD5L	-4.23914				HOXC13	-3.47548				CDKN1C	-1.96736			ZNF142	-0.496177			HRB	0.0561477			CHRNA2	0.0788601
SOX11	0.0417286			ICA1	1.30407	0.0747789		FANCF	0.035		SAMD14	1.47591	0.084		THSD4	-1.79369			DNM1L	-4.31073			TXNDC9	-4.23836				USP38	-3.47197				IL4	-1.96708			OLFM3	-0.496059			ZNF221	0.0561885			SYT1	0.078898
FLJ21820	0.0417472			IL18	1.05753	0.0748227		FKBP9	0.035		UBE2Q1	1.50005	0.084		IFNA13	-1.79298			GPR115	-4.30876			ZNF688	-4.23815				SPATA4	-3.47166				MAD2L1	-1.96688			TUBB2C	-0.495684			ORC2L	0.0561899			MAGEB3	0.0789196
DEPDC1B	0.0417659			APBB1	1.645	0.074824		FLJ39005	0.035		DNAJA4	1.24564	0.085		NPR1	-1.79267			SMAD5	-4.30681			ZNF785	-4.23815				CDH10	-3.47068				SIGLEC6	-1.96592			ZNF621	-0.495396			RBED1	0.0562092			LOC401320	0.0789304
CAMSAP1L1	0.0418662			SPCS3	1.21049	0.0748322		FUK	0.035		GPR68	1.25573	0.085		FLJ25006	-1.79183			GNG4	-4.30624			VPS13B	-4.23719				GPR137C	-3.47001				CX3CR1	-1.965			ABL1	-0.49534			C20ORF165	0.0562098			TMEM109	0.0789408
MERTK	0.0418811			CDC37L1	1.56268	0.0748519		GABRR2	0.035		KRT85	1.74613	0.085		LAMA3	-1.79112			EXOD1	-4.30575			UHRF1	-4.23692				C10orf79	-3.4697				RAD18	-1.96467			NOXO1	-0.494849			CD24	0.0562101			ALOX15	0.0789564
LUZP5	0.0419383			LOC120376	1.33944	0.0748742		GDF15	0.035		LUZP5	1.38997	0.085		RAB11FIP3	-1.79101			HTATSF1	-4.30526			EGFR	-4.23662				TGS1	-3.46894				FAM30A	-1.96263			STX19	-0.494799			CDC27	0.0562227			ZIC2	0.0789569
STRN4	0.0419711			ANKRD46	1.16874	0.0749017		GPC6	0.035		MARS	1.49122	0.085		TAOK2	-1.79065			KCMF1	-4.30458			WNT2B	-4.23607				ZSCAN12	-3.46792				COPE	-1.96247			DGCR2	-0.494632			SSR1	0.0562269			NUDT7	0.0789575
C4ORF15	0.0419763			CACHD1	1.31808	0.0749432		HIG2	0.035		PFKFB3	1.19398	0.085		ACVR1B	-1.78871			C20orf11	-4.30454			TP53RK	-4.2353				NCAPD2	-3.46761				PTPDC1	-1.96239			ADSS	-0.494344			UBE1DC1	0.0562438			NPPA	0.0789825
APRIN	0.0419782			WDR89	1.56198	0.0749505		HLA-F	0.035		PLK4	1.35319	0.085		NDUFA12	-1.78859			GABBR2	-4.30426			TAP2	-4.23358				CASP6	-3.46743				SHANK3	-1.96236			PPM1F	-0.493149			CD69	0.0562493			C9ORF123	0.0789889
GPSM2	0.0420195			LOC400927	1.68801	0.0749602		HSPA1A	0.035		RNH1	1.55457	0.085		SLC25A20	-1.78782			B3GNT2	-4.3021			ATAD5	-4.23246				CCDC109B	-3.46743				CSF2RB	-1.96172			GTPBP6	-0.492969			RGS11	0.0562735			CNTN6	0.0790175
GOLGA7	0.0420469			AKAP11	1.53025	0.0750406		NCOA7	0.035		STK3	1.35616	0.085		CPA3	-1.78695			ZNF696	-4.30081			VWA3B	-4.23109				STK3	-3.4662				LY6H	-1.96131			SNX17	-0.492405			LSM7	0.0562746			TNFRSF13B	0.079021
CCT8	0.0420526			MAPK14	2.1849	0.0752224		NDRG4	0.035		TFF3	1.09954	0.085		RP11-393H10.2	-1.78661			ACSL6	-4.30069			KIAA1430	-4.23107				TAP2	-3.46507				EDG5	-1.9605			RNF183	-0.491788			SH2B3	0.0563084			EPX	0.0790213
MAPKAPK5	0.0421057			ZHX1	0.97799	0.0754835		NUP188	0.035		TKTL2	1.35865	0.085		NSMCE1	-1.78638			C6orf107	-4.30064			CPXCR1	-4.23093				TSPYL6	-3.46461				GPM6B	-1.96031			AIM1L	-0.491628			TGFBRAP1	0.0563199			EDG4	0.079027
FAM59B	0.0421122			HIBCH	1.25531	0.0756717		OTX2	0.035		TLCD1	1.28846	0.085		HNRPA0	-1.78635			TAF11	-4.30064			LILRA5	-4.23074				VN1R5	-3.46429				EPB41L4B	-1.96008			FGFRL1	-0.491389			HINT1	0.0563309			CNNM2	0.0790281
VTN	0.0421532			TMEM41B	1.06539	0.0759261		PIB5PA	0.035		ANKS6	1.52915	0.086		C17ORF75	-1.78604			POLR1B	-4.3006			LIN9	-4.23019				SNTG1	-3.46377				DEFB126	-1.95929			PRIM1	-0.49119			HOXD4	0.0563811			C22ORF9	0.0790383
ZDHHC5	0.0421641			TAS2R5	1.286	0.0760898		PSCDBP	0.035		CMTM2	1.58117	0.086		NTRK3	-1.78597			IFNA8	-4.29787			AKT3	-4.2281				AVPR1A	-3.46275				CLEC4M	-1.95829			CEP192	-0.490909			CUTA	0.056391			ZFY	0.0790414
MKRN3	0.0421693			XKRX	1.23393	0.0761365		RANBP3	0.035		DAZAP1	1.52894	0.086		GNL1	-1.78521			EDEM3	-4.29775			AMD1	-4.22486				GPRC6A	-3.46261				CAPN11	-1.95774			ZFYVE19	-0.490737			RDS	0.0564124			SERPINB9	0.0790462
DDIT3	0.042177			CCL2	0.984625	0.0761408		SPATA18	0.035		EDA	1.60601	0.086		GALNT1	-1.7852			GLRX2	-4.29736			C20orf195	-4.22434				AGGF1	-3.46226				LTBP1	-1.95746			CALU	-0.489505			NT5DC4	0.0564343			SLC44A3	0.0790483
TERF1	0.0422442			GNL2	1.21601	0.0761601		ST5	0.035		HCAP-G	1.14371	0.086		P2RX2	-1.78495			HORMAD1	-4.29726			UCHL1	-4.22288				CCDC18	-3.45982				TOP1MT	-1.95742			ADAMTS12	-0.489266			UGT2B7	0.0564466			HTR3A	0.0790789
FLJ20160	0.0422467			PPP1R12B	1.44681	0.0761627		TMEM44	0.035		HIST1H3H	1.22529	0.086		SLC22A9	-1.78482			BOP1	-4.29722			PAQR4	-4.2213				FAM136A	-3.45971				PCDH11X	-1.95642			FOXL2	-0.488035			FADS2	0.0564893			SLC9A3R2	0.0790789
SLC25A36	0.0423611			SPBC25	1.04128	0.0762522		TNFSF13B	0.035		LGI4	2.16428	0.086		EEF2K	-1.78465			CXorf39	-4.29667			GAGE1	-4.21966				DLEU2L	-3.4582				RBM7	-1.95631			HLCS	-0.48799			NR2C1	0.0565228			MARCKSL1	0.0790801
MPHOSPH9	0.0424042			CD69	0.812118	0.0764402		ZNF222	0.035		NP	1.33173	0.086		S100A14	-1.78462			FEZF2	-4.29568			GAGE12C	-4.21966				VPS41	-3.45805				TCP1	-1.95563			OSGEP	-0.487858			UBD	0.0565411			PART1	0.0790879
TRPC5	0.0424143			KLKB1	1.51087	0.076448		ZNF333	0.035		PPAP2B	1.91614	0.086		ENAM	-1.78415			EFCAB5	-4.29517			GAGE12D	-4.21966				SAP30	-3.45797				CCDC46	-1.95529			KRT18	-0.487763			RNF19	0.0565742			SNAPC1	0.0790889
TAF9	0.0424886			C11ORF61	1.11791	0.0764604		AKAP9	0.036		BCAR4	1.46716	0.087		ETV1	-1.7835			HECW1	-4.29413			GAGE12E	-4.21966				DNAJC10	-3.45428				ESR2	-1.95503			KIF20A	-0.486992			PAK1IP1	0.0565773			RIC3	0.0791008
DDX42	0.0425308			RABGGTB	1.02059	0.0764771		ARID4B	0.036		GATAD1	1.54995	0.087		ANK1	-1.78337			YME1L1	-4.29333			GAGE12F	-4.21966				UGCGL2	-3.45338				ACTA2	-1.95485			VPS4A	-0.486977			CACNB4	0.0565809			BFSP1	0.0791169
BLVRB	0.0425438			PDCD6	1.28246	0.0767829		ATP8A1	0.036		GNAI1	1.39181	0.087		GSK3B	-1.7822			HECTD2	-4.29284			GAGE12G	-4.21966				SLC44A4	-3.45278				KIAA0427	-1.9542			PPFIA2	-0.486716			EGF	0.0565889			ANAPC2	0.0791436
FUT4	0.0425588			ZNF539	1.39188	0.0769146		F3	0.036		GUCY1A2	1.23412	0.087		EFNB2	-1.78162			HOMEZ	-4.29255			GAGE12H	-4.21966				ATG10	-3.45226				MAD2L2	-1.95409			SILV	-0.4866			HS6ST2	0.0566004			LOC150383	0.0791457
CLEC2B	0.0425742			CEBPG	1.34508	0.0769564		FLJ37464	0.036		IL17RA	1.87025	0.087		LOC387758	-1.78159			TPM3	-4.2891			GAGE12I	-4.21966				GFER	-3.45023				ISL2	-1.954			FXN	-0.486572			IRAK1	0.0566069			C8A	0.079147
TSHZ3	0.0425835			SENP7	1.1477	0.077031		GALNT14	0.036		KLHL25	1.35302	0.087		LIMS2	-1.78113			SPOCK3	-4.2887			GAGE12J	-4.21966				NSMCE2	-3.44985				PTGDS	-1.95387			ASIP	-0.486542			JAGN1	0.0566083			ITM2A	0.0791538
CAMK2D	0.0426156			EMCN	1.17663	0.0771217		GRIPAP1	0.036		KRT81	1.27979	0.087		TAF7	-1.78085			CKAP2	-4.28719			GAGE13	-4.21966				PYCR1	-3.44945				PRKAA1	-1.95358			SLITRK3	-0.486435			ALDH18A1	0.0566498			C1ORF101	0.079161
DEDD2	0.042635			GHRHR	1.97106	0.0772101		GSTT2	0.036		LOC503519	1.76201	0.087		CST3	-1.78031			RIOK1	-4.28573			GAGE2A	-4.21966				CNOT4	-3.44847				ACSBG1	-1.9524			HRH2	-0.486433			C8ORF4	0.0566499			PON3	0.0791794
FAM120B	0.0426714			DBI	0.899835	0.0772383		KATNAL1	0.036		PCDHB14	1.60004	0.087		PON3	-1.77912			MAP3K7IP3	-4.28551			GAGE3	-4.21966				C20orf24	-3.44344				TRAF3	-1.95229			MCM7	-0.485796			DAZAP1	0.0566625			FLJ31033	0.0791867
CYB5R3	0.0427697			C7ORF24	0.982167	0.0772938		KIAA0528	0.036		PFDN6	1.53583	0.087		JPH2	-1.77887			CADM2	-4.28404			GAGE4	-4.21966				SLA2	-3.44344				ANP32B	-1.95201			CYP21A2	-0.485604			IER2	0.0566797			WDR75	0.0791904
TTBK2	0.0427887			TACSTD1	0.701421	0.0774056		LENEP	0.036		RRM1	1.33023	0.087		PLA2G5	-1.77876			C1orf91	-4.28348			GAGE5	-4.21966				FSTL5	-3.44256				CHIA	-1.95045			FAM46B	-0.485384			TDRD9	0.0566925			SP5	0.0791906
DCLRE1C	0.0427983			GNAO1	1.52807	0.0776632		LST1	0.036		SLC25A35	1.77354	0.087		CTNNBIP1	-1.77778			GAB4	-4.28339			GAGE6	-4.21966				PAQR5	-3.44224				NPHS1	-1.95036			KIF15	-0.485377			C19ORF46	0.0566975			ATOH8	0.079208
RARG	0.04281			FAM62A	1.64779	0.0777236		MRRF	0.036		AGPAT1	1.90731	0.088		TRIM10	-1.7774			UBXD2	-4.28328			GAGE7	-4.21966				CAPS2	-3.44215				CYB5R3	-1.94957			ACVR2B	-0.484985			RBM33	0.0567107			CAPN5	0.079215
SDHAL1	0.0428565			CASQ2	1.55559	0.0778168		MUC4	0.036		CASKIN2	1.3903	0.088		ACADL	-1.77696			C3orf49	-4.27848			GAGE8	-4.21966				C10orf118	-3.442				PRB4	-1.945			SPAG5	-0.484917			RP13-36C9.1	0.0567244			BDNF	0.0792942
PPP1R13L	0.0428787			TMED5	1.20623	0.0778827		NDRG1	0.036		CNAP1	1.2807	0.088		NDUFA4L2	-1.77689			ZNF480	-4.27813			TIMD4	-4.21902				MTL5	-3.43988				CPA1	-1.94399			ASF1B	-0.484814			BRI3	0.0567293			NMBR	0.0793047
BNIP3L	0.0429384			FLJ37453	1.42916	0.0779361		NDUFB11	0.036		DUSP23	1.34598	0.088		SLC31A1	-1.77669			ZNF432	-4.2778			ZNF480	-4.21827				PRKAA2	-3.43985				GAL3ST1	-1.9438			SPR	-0.484141			CCDC87	0.0567357			C21ORF51	0.0793132
SELT	0.0429706			GABRD	1.4688	0.0779845		NFASC	0.036		EPB42	1.65218	0.088		PARP11	-1.77587			ZNF614	-4.2778			SLC22A7	-4.21767				PIGK	-3.43824				MUCDHL	-1.94375			LMO2	-0.483975			POLDIP2	0.0567666			TACSTD2	0.0793268
ABHD3	0.0430319			CCNT2	1.34699	0.0781422		NTN4	0.036		LOC151174	1.44267	0.088		ENPP5	-1.77579			FRMD7	-4.27756			RSU1	-4.21724				ENOX2	-3.43797				CACNA1G	-1.94345			PRIM2A	-0.48353			NFIL3	0.0567674			CDH2	0.0793334
UBE1	0.0430562			APIP	1.06168	0.078258		RBM26	0.036		LOC642680	1.56903	0.088		EBP	-1.77579			NT5C1B	-4.27688			C7orf25	-4.21616				RPS6KA4	-3.43776				SLC4A11	-1.94323			CCNF	-0.483481			PRKD1	0.0567675			REC8L1	0.0793378
DTWD1	0.0430842			MTX2	1.19478	0.078374		RCV1	0.036		NAG6	1.6037	0.088		PON1	-1.775			RDH14	-4.27688			IGLV3-21	-4.21379				WWP1	-3.43767				CHRM3	-1.94107			OVOL2	-0.48275			AVPI1	0.0567805			NCR2	0.079348
RBP1	0.0431783			ELP4	1.0418	0.0785388		RPN2	0.036		SHKBP1	1.82724	0.088		TTC8	-1.77491			SIGLEC5	-4.2767			POLQ	-4.21335				IQGAP3	-3.43637				DNAH7	-1.94033			CREG2	-0.482518			SERPINB3	0.056784			TINAG	0.0793527
SQSTM1	0.0432234			KLF6	1.26095	0.0785446		SMARCA2	0.036		SLC35E3	1.31032	0.088		PHEX	-1.77487			C1orf19	-4.27598			CFHR3	-4.21104				EML4	-3.43618				CTAG1A	-1.94023			MAP3K3	-0.482357			ST3GAL4	0.0567897			DEFB119	0.0793635
DUOX1	0.0432442			RPS15A	1.24508	0.0785892		TBC1D5	0.036		SRC	1.44566	0.088		RYK	-1.77471			EFNA2	-4.27578			CFHR4	-4.21104				VWA3B	-3.43495				CKMT2	-1.94022			LAYN	-0.482338			SCAMP3	0.0567911			SPAG7	0.0793792
PRPF38B	0.0432668			KNTC1	1.2571	0.0786864		TM7SF3	0.036		CENPK	1.45869	0.089		RAB3A	-1.77269			C2orf37	-4.27483			TMSB10	-4.21028				LARP5	-3.43493				FAM29A	-1.93888			SERTAD1	-0.481945			MTHFD2	0.056792			ATPBD1B	0.0793809
ST3GAL6	0.0433581			C6ORF203	1.09643	0.0789312		UBE2E3	0.036		GCOM1	1.17825	0.089		CARD10	-1.77253			C10orf93	-4.27478			UCP1	-4.2095				TRAF4	-3.43458				COL21A1	-1.9384			OR5J2	-0.481274			LOC391269	0.0567986			KCNMB3	0.0793817
CLEC11A	0.0433854			CCNL1	0.948814	0.0789657		UBOX5	0.036		HARSL	1.45896	0.089		NPHP4	-1.77228			DEPDC4	-4.27081			ZMYM6	-4.20947				MOBKL1B	-3.43373				PCAF	-1.93835			CARD9	-0.480695			FLJ20323	0.0568067			MTSS1	0.079421
MAP2	0.0434003			C18ORF21	1.60721	0.0790429		ZFYVE16	0.036		KIF21A	1.24188	0.089		PF4V1	-1.77211			RAET1L	-4.27079			BAG4	-4.20815				STON2	-3.43327				DIRAS2	-1.93825			SPAG16	-0.480552			KIAA0256	0.0568119			LOC652106	0.0794225
ZNF136	0.0434415			TEX9	1.55871	0.0790859		ANKRD44	0.037		PGBD2	1.56418	0.089		AKT1	-1.77198			ULBP2	-4.27079			VN1R2	-4.2074				ZNRF2	-3.43315				NAV2	-1.93771			FAM102A	-0.480309			PPP1R12A	0.0568448			PC	0.0794246
MTFR1	0.0434665			WDFY1	2.00741	0.0791265		BBX	0.037		PLOD3	1.36184	0.089		PDZD3	-1.77186			HSFY1	-4.2706			FCRL4	-4.20666				CRHR2	-3.43261				DNAJB5	-1.93749			ACAT1	-0.478903			RAB40B	0.0568545			CCDC17	0.0794267
CP110	0.0436016			CDH8	1.23065	0.0791716		CD3D	0.037		POLE4	1.30352	0.089		ALK	-1.77181			HSFY2	-4.2706			TP53BP2	-4.20638				SGPL1	-3.43185				RPS17	-1.93741			PLD5	-0.478752			DIO3	0.056856			PDRG1	0.0794415
ARF3	0.0436508			SLK	0.848651	0.0791975		CFLAR	0.037		PSMB5	1.36496	0.089		CHST1	-1.77139			TACR1	-4.26877			GABBR2	-4.20629				OR1E1	-3.42944				GLB1L	-1.93547			WDR79	-0.478174			ADCY2	0.0568616			CTA-221G9.4	0.0794476
NCKIPSD	0.0436654			BBX	1.16959	0.0792234		FAM43A	0.037		RALGPS1	1.77013	0.089		LMTK2	-1.77083			DSEL	-4.26736			SIM2	-4.20589				PCDHB8	-3.42874				SOAT1	-1.93492			SAFB2	-0.478136			RPS15	0.0568622			DUSP13	0.079459
POLR2A	0.0436748			APBB3	1.01991	0.0793235		GYS1	0.037		SFRS1	1.47885	0.089		AKAP6	-1.77063			GNRHR2	-4.26431			TDRKH	-4.20439				NDUFAB1	-3.42742				SCARB1	-1.93474			DCI	-0.477974			CRLF1	0.0568769			CHST1	0.07948
ZNF406	0.043817			CREM	1.19774	0.0794908		HHIP	0.037		SLC7A1	1.29399	0.089		NUSAP1	-1.76934			RBM8A	-4.26431			ADAM29	-4.20281				STXBP4	-3.42688				ZNF32	-1.93469			USHBP1	-0.477907			ERMAP	0.0569095			FLJ20699	0.0794947
ZNFN1A5	0.0438373			DICER1	1.0026	0.0794979		LRIG1	0.037		STAU2	1.58318	0.089		PNKD	-1.76915			ZNF506	-4.2643			BCL2A1	-4.2004				C14orf122	-3.42636				L3MBTL4	-1.93461			CATSPER1	-0.477751			UBAP2	0.0569297			TG	0.0794991
COQ4	0.0438448			ZNF208	1.97086	0.0795113		LRRC3B	0.037		TTTY1	1.12977	0.089		GPD2	-1.76841			EFHC2	-4.26424			TMEM170	-4.19985				PSME1	-3.42636				GNA11	-1.93447			RNF130	-0.47745			C20ORF103	0.056939			CRYGC	0.0795045
COPB1	0.0438542			RAP2A	1.10037	0.079547		LRRN3	0.037		CHRNA7	1.48395	0.09		ZCSL3	-1.7684			SAE2	-4.26001			ACCN5	-4.1992				ARHGAP28	-3.42604				MMP24	-1.93399			HEMK2	-0.476811			TCP10	0.0569691			ZNF174	0.0795555
SERPINB2	0.0439091			MSH6	1.34074	0.0796373		MMP11	0.037		COG1	1.30605	0.09		NXPH2	-1.76832			UTY	-4.25856			CHRNA4	-4.19907				SLC25A19	-3.42399				RAD50	-1.93389			RAMP3	-0.476046			FOXB1	0.0569725			TFR2	0.0795747
RARS	0.0439169			CACNA1E	1.80952	0.0796406		MYST2	0.037		ELAVL2	1.70322	0.09		BCL2L11	-1.76631			C21orf74	-4.25817			PROX2	-4.19804				SPOCK3	-3.4225				OLFML1	-1.9336			COL6A3	-0.474702			A2M	0.0569752			C19ORF4	0.0795827
TWISTNB	0.0439646			SIKE	1.15873	0.0796527		NUDT2	0.037		IMPDH1	1.34403	0.09		C3ORF54	-1.76578			TMEM167	-4.25782			CCHCR1	-4.19765				PPM1A	-3.42124				BMP1	-1.93347			NFE2	-0.474303			IGFBP5	0.0569776			LOC286254	0.0796165
MTCP1	0.0439966			LYPLAL1	1.2655	0.0796981		PARD6A	0.037		LRRTM2	1.64773	0.09		EMILIN1	-1.7654			ACTR2	-4.25672			APOO	-4.19599				UGCG	-3.42008				ZNF667	-1.9322			SALL2	-0.473911			C8ORF42	0.0569779			NDUFA13	0.0796217
FAM35A	0.0441491			CD47	0.899183	0.0797535		PNPLA4	0.037		M-RIP	1.41253	0.09		HIC2	-1.76535			TULP2	-4.25266			TMPRSS12	-4.19521				PKHD1	-3.41965				CD36	-1.93193			TSC22D4	-0.473842			KIAA0125	0.0569796			DDX54	0.079644
TRIM24	0.0442623			C1ORF41	1.38256	0.0797628		PXMP2	0.037		POLR2D	1.79976	0.09		RIPK1	-1.76496			LAMC3	-4.25249			VSX1	-4.19402				RPE	-3.41865				SAG	-1.93031			LIPF	-0.472949			PARP4	0.0570018			APH1A	0.0796507
KIAA0774	0.0442744			C6ORF160	1.28492	0.0798145		RAB35	0.037		PRL	1.50129	0.09		MAPK8IP1	-1.76399			C9orf57	-4.25094			YEATS2	-4.19273				BCLAF1	-3.41753				MPST	-1.93004			ZNF628	-0.472783			LECT1	0.057025			LOC642340	0.0796641
SERPINF1	0.044283			FCRL2	2.16081	0.0798167		REM1	0.037		REGL	1.22537	0.09		CDC14B	-1.76397			MAEL	-4.24903			SPIC	-4.19093				CAPSL	-3.41752				ZBTB37	-1.92949			SYNPO	-0.472651			LOC643998	0.057044			FLJ13236	0.0796992
TSC22D2	0.0442834			BNIP3	1.06183	0.0798467		RPLP1	0.037		SF3B2	1.55511	0.09		LOC645458	-1.76384			CHRM4	-4.24869			TIMELESS	-4.19028				CDKL3	-3.41499				CSMD2	-1.92903			KIAA0963	-0.472649			PRR14	0.0570445			UBE2E1	0.0797065
NUP62	0.0443326			MTIF2	1.3928	0.0798909		SLC39A13	0.037		TNRC9	1.25899	0.09		LOC146346	-1.76352			MDK	-4.24869			CTHRC1	-4.18893				CPNE4	-3.41427				TBL2	-1.92895			JUP	-0.472368			LOC646767	0.057081			ALG8	0.0797091
TITF1	0.0443984			SPATA17	1.21459	0.0799882		SNAPC2	0.037		VPS52	1.70074	0.09		HIP2	-1.7635			CSDA	-4.24804			C12orf49	-4.18803				MAGEC3	-3.41323				RNF126	-1.92847			IL29	-0.470677			LOC136242	0.0570888			PDHA2	0.0797184
ORC4L	0.0444159			EXOC5	1.62132	0.0801652		TBX2	0.037		ZDHHC19	1.62001	0.09		PDGFRL	-1.76305			GAD2	-4.24769			SLMO2	-4.18712				ZNF701	-3.41199				ART4	-1.92727			PRKAG3	-0.470664			DNAH17	0.057092			POLE	0.0797411
LRRC1	0.0444649			SMARCA5	1.09462	0.0802197		TK2	0.037		ALDH1B1	1.53742	0.091		TBC1D1	-1.76296			NCR2	-4.24751			MYO5A	-4.18697				OCIAD2	-3.41174				CKM	-1.92702			CDCA7	-0.470576			MAD2L2	0.0570926			ZNF403	0.0797696
SCOC	0.0444844			STX7	1.22412	0.0802327		TRIM22	0.037		C4A	1.46982	0.091		MED10	-1.76284			SPG11	-4.24728			FAM122C	-4.18687				SNORA21	-3.41108				OPRD1	-1.9246			TUBB6	-0.470401			ZHX3	0.0571058			PRSS16	0.0797734
RABEPK	0.0445191			CDRT4	1.49892	0.080327		TXNDC12	0.037		DHODH	1.46433	0.091		PGM2	-1.76169			GDA	-4.2464			GALNT14	-4.18612				RPAP3	-3.41043				TMEM53	-1.92407			ZNF193	-0.470129			ALDH1B1	0.057106			ANXA13	0.0797781
LOC284033	0.0445411			STK4	1.44453	0.0807564		UGP2	0.037		EIF4A2	1.34099	0.091		ABHD14B	-1.76			PTPRS	-4.24408			SEPT3	-4.18591				AGBL3	-3.40947				PLEKHA2	-1.92397			KCNMA1	-0.469687			CRSP3	0.0571166			AKAP10	0.0797811
OGG1	0.044542			LOC646848	1.01603	0.0807653		UNG	0.037		EWSR1	1.48022	0.091		NEDD1	-1.75998			C1orf68	-4.2432			IFNA1	-4.1859				DEPDC4	-3.404				CRHR1	-1.9239			EXOSC9	-0.469464			PRDX1	0.0571401			C11ORF56	0.0797875
OBSL1	0.0445877			TCF12	0.900834	0.0808351		VTN	0.037		FN1	1.16172	0.091		NXPH4	-1.75954			GUCA1C	-4.24311			IFNA13	-4.1859				FAM98B	-3.40343				IBRDC2	-1.92352			RPS26	-0.469215			CHL1	0.0571541			GRAMD2	0.079796
C14ORF37	0.0446099			KIF9	1.45314	0.0810108		WHSC2	0.037		KCNJ12	1.18399	0.091		WDR41	-1.7594			C4orf39	-4.2428			OTX2	-4.18477				PPM1E	-3.40268				COL4A3	-1.92282			ZNFN1A2	-0.46919			MUC1	0.057174			ADSSL1	0.0798017
IDI1	0.044743			WDR61	0.980494	0.0810258		XKR6	0.037		LOC440498	1.38664	0.091		ITSN1	-1.75921			UTS2D	-4.24254			C6orf157	-4.18471				RAD51	-3.4008				DTX1	-1.92246			BCL7C	-0.469144			OAZ3	0.0571913			SART3	0.0798374
FUT11	0.0448031			HEBP2	1.02356	0.0810794		ABCC5	0.038		RNF43	1.30863	0.091		LITAF	-1.75918			RSF1	-4.23949			C6orf115	-4.18365				FAM84B	-3.40059				ARHGEF10L	-1.92192			SRF	-0.468749			IFNA13	0.057211			PAQR9	0.0798631
PON1	0.0449063			BMI1	0.811646	0.0811713		ADORA1	0.038		STAT2	1.41512	0.091		LOC317671	-1.75882			C12orf30	-4.23938			USH2A	-4.18205				C18orf58	-3.3994				KIAA0329	-1.92083			GPHB5	-0.468345			RBL2	0.0572204			BCKDK	0.0798824
C1ORF131	0.0449104			C14ORF106	0.995594	0.0812703		ASAHL	0.038		TBRG1	1.15607	0.091		ZBTB8	-1.75846			C8orf71	-4.23863			C6orf107	-4.17981				BLZF1	-3.39603				BMP15	-1.92037			SLC39A7	-0.467408			RAB3GAP1	0.057234			IL19	0.0798883
NGFR	0.0449109			FRMD4B	1.29776	0.0812806		ATXN7L3	0.038		TMEM104	1.32033	0.091		FLJ21127	-1.75827			C6orf10	-4.23794			TAF11	-4.17981				SLC30A10	-3.39565				PPIL6	-1.92029			CD1E	-0.467144			ZNF624	0.0572381			NXPH3	0.0799167
ANKHD1	0.0449386			ABCB10	1.04582	0.0812901		BRE	0.038		ZNF706	1.34478	0.091		MAG	-1.75766			CKAP4	-4.23774			USP12	-4.17839				MRPS11	-3.39312				B4GALT5	-1.91989			GNPTG	-0.466729			ATP6V1E1	0.0572618			C11ORF59	0.0799199
RBM15B	0.0449415			BBS5	1.74624	0.08132		C17ORF42	0.038		B3GNTL1	1.3623	0.092		NAT2	-1.75701			RFK	-4.23743			UBL4A	-4.17795				MRPL35	-3.39311				IGHMBP2	-1.91935			GBA2	-0.466384			PLAT	0.0572629			ABHD13	0.0799308
C6ORF170	0.0450163			RTN4	1.68164	0.081616		C19ORF46	0.038		BHLHB9	1.14496	0.092		NPTN	-1.75691			YWHAG	-4.23719			C9orf122	-4.17743				MSRB2	-3.39269				PSTPIP2	-1.91921			MIXL1	-0.466211			ARHGAP21	0.0572687			LOC644010	0.0799361
KCNJ12	0.0450221			C20ORF172	1.26608	0.0816502		C1ORF123	0.038		C20ORF77	1.40234	0.092		APC	-1.75667			TPH1	-4.23709			ARNTL2	-4.17682				CBX3	-3.39243				SPINK2	-1.91908			PMM2	-0.466169			CSN1S1	0.057295			TREM1	0.0799385
SERPINH1	0.0450579			C2ORF30	1.34511	0.0817393		C3ORF9	0.038		CBFA2T3	1.20907	0.092		PPP3CB	-1.75611			SCN8A	-4.23667			FAF1	-4.17668				LASS2	-3.39216				GPR115	-1.9174			BAG2	-0.465893			UFM1	0.0573122			POLH	0.0799436
SGEF	0.0450938			CHD1L	0.868293	0.0818113		C9ORF144	0.038		CNIH	1.30878	0.092		SLC16A5	-1.75571			C7orf25	-4.23652			FMNL2	-4.17668				SETDB1	-3.39216				RAPGEF6	-1.91737			FGD5	-0.465405			HSF1	0.057325			ELK3	0.0799466
HKR3	0.0451617			SLBP	1.1054	0.081817		C9ORF6	0.038		DAZ4	1.27069	0.092		GNPTG	-1.75551			THAP6	-4.23633			LMBRD2	-4.17538				MIER1	-3.39099				CBX7	-1.91683			FAT2	-0.464917			HEL308	0.057349			LOC723809	0.0799483
RTL1	0.045179			HIF1A	0.602505	0.0818329		DNAJC4	0.038		EMILIN1	1.27034	0.092		DRB1	-1.75475			STON2	-4.23619			C1orf57	-4.17505				INVS	-3.39086				AASS	-1.91645			LIMK1	-0.464715			SVEP1	0.0573711			TSPAN7	0.0799526
FLJ10292	0.0451915			MATR3	1.16252	0.0819739		EIF4E2	0.038		ENTPD6	1.77339	0.092		ARHGAP18	-1.75431			USP9X	-4.23534			TMEM174	-4.17418				GINS1	-3.39075				SNCB	-1.9163			PSG2	-0.464558			UTP14A	0.0574403			MYO5B	0.079967
GMFB	0.0452138			RBBP6	1.20303	0.0820223		EPS8	0.038		KIAA0701	1.32741	0.092		NDUFA4	-1.75413			AMN	-4.23533			BOLA3	-4.17313				PTMA	-3.38992				NFIA	-1.9162			MND1	-0.464402			MYH15	0.0574406			CCDC6	0.0799744
PRELP	0.0452232			CLIC1	1.49057	0.0820781		KCNJ2	0.038		KIAA0974	1.59066	0.092		BCAP29	-1.75402			PPIL1	-4.23425			TNPO1	-4.17198				MAPK13	-3.38879				IRF5	-1.91562			DNM2	-0.463628			FIGF	0.0574585			FLJ25084	0.0799867
SAR1B	0.0453646			HB-1	0.852486	0.0820827		LMX1B	0.038		KNTC2	1.28129	0.092		LDHD	-1.75401			EBAG9	-4.23417			POLH	-4.17194				NUP155	-3.38794				FAM10A4	-1.91553			TATDN2	-0.46355			CA11	0.0574591			D21S2088E	0.0800029
DHX9	0.0454072			MRPL19	1.257	0.0821504		LOC197322	0.038		OAZ2	1.75672	0.092		SLC23A2	-1.7534			EIF2S1	-4.23251			C8orf38	-4.17174				MYL1	-3.38732				OPN5	-1.91508			SLC10A3	-0.463508			C7	0.0574968			ABCG8	0.0800373
RASSF3	0.0455088			PPHLN1	1.77607	0.0821885		LOC284033	0.038		RIN1	1.36614	0.092		LAMC1	-1.75252			IWS1	-4.2304			WNT3	-4.17062				PIK3R4	-3.38648				DEADC1	-1.91486			KIF2C	-0.462917			ALKBH6	0.057498			ZNF175	0.0800404
APEX1	0.0455577			TRIOBP	2.47933	0.0822001		LRRC37A	0.038		USP30	1.36613	0.092		C1ORF111	-1.7512			SLC39A8	-4.22998			YES1	-4.17039				C9orf140	-3.38648				CYP2R1	-1.91397			FAM111A	-0.462615			RASGEF1A	0.0575296			EXOD1	0.0800903
CYB561D1	0.045578			LOC389289	1.57962	0.0822092		MECR	0.038		ADAM19	1.29521	0.093		UTP11L	-1.7512			ARD1B	-4.22995			C1QL1	-4.16947				DLG3	-3.38604				KCNK3	-1.91361			CXXC1	-0.46239			FN3KRP	0.0575535			P2RX7	0.0801029
TRA2A	0.045583			FBXL4	1.03292	0.0822324		PARP8	0.038		COMP	1.17502	0.093		SYTL2	-1.74984			INSL5	-4.22853			DSG2	-4.1674				NELL1	-3.38454				APOM	-1.91319			ZSCAN1	-0.462119			CLCA1	0.0575543			GHRHR	0.0801033
TOP2A	0.0455915			TMEM106B	1.16435	0.0823768		SLC24A6	0.038		DTX1	1.79162	0.093		SLC16A2	-1.74951			ZNF695	-4.22731			CUL5	-4.16676				B3GNT2	-3.38446				CACNA1H	-1.9125			CROCC	-0.461071			PDZD6	0.0575618			UNQ1887	0.0801061
COX7B	0.0456058			DKFZP434B2016	2.09476	0.0825352		STK23	0.038		GLB1	1.43094	0.093		DNAJC12	-1.74906			SLC16A3	-4.22726			BTF3L4	-4.16498				TOR3A	-3.38432				TBX1	-1.91172			ATP6V1C2	-0.460999			DBN1	0.0575703			HDGFL1	0.0801218
RMND5A	0.0457348			KCNE1L	1.47166	0.082743		TTF1	0.038		IGF2BP1	1.13484	0.093		PCGF2	-1.74905			TMPRSS12	-4.22711			UPK2	-4.16459				C11orf64	-3.38418				DACT1	-1.91018			FEM1A	-0.460979			SLC22A9	0.0576087			FIGF	0.0801306
LIG4	0.0458064			GSTM2	1.48422	0.0829115		UNC45A	0.038		IQGAP3	1.47651	0.093		CAMK2B	-1.7479			MIB1	-4.22683			GP5	-4.16328				MND1	-3.38388				NTF5	-1.91002			NME4	-0.460739			TMC5	0.0576264			MFAP3L	0.0801316
VPS45A	0.0459371			TBCA	1.2282	0.0829729		ANAPC11	0.039		P2RX4	1.60864	0.093		XPO7	-1.74671			KIAA0774	-4.22499			EMX1	-4.16319				RUVBL1	-3.38286				OPN4	-1.90886			CABLES2	-0.459903			CYP26A1	0.0576307			MUC2	0.080161
CDKL3	0.0459519			UBE1C	1.26676	0.0830249		C9ORF25	0.039		PLEKHM2	1.59093	0.093		PSMD6	-1.74645			PCK2	-4.22376			C8orf17	-4.16208				HS6ST3	-3.38276				CAV2	-1.90839			EMILIN1	-0.459331			ADAM10	0.0576336			PHLPP	0.0801792
FLJ30851	0.0459992			ECT2	0.995525	0.0830294		CHRM4	0.039		SEPT3	1.21566	0.093		KRT10	-1.74636			PGBD5	-4.2235			THAP8	-4.1614				TBL1XR1	-3.38237				CLU	-1.9081			ZNHIT4	-0.458475			RTN4	0.0576595			RAPGEF4	0.0801936
CDS1	0.0460351			PHLPPL	1.93687	0.0830575		CRYGB	0.039		SERPINA6	1.13255	0.093		GSS	-1.74629			INVS	-4.22337			FGF12	-4.16129				C11orf37	-3.38233				BRWD3	-1.90713			SH3BP5L	-0.457935			HOXD3	0.0576686			TARSL2	0.0802378
NPY	0.0460614			ANK3	0.964005	0.083063		CSDA	0.039		SMYD5	2.02292	0.093		LOC401431	-1.74591			LCTL	-4.22231			GNPAT	-4.16122				YWHAG	-3.38066				RQCD1	-1.90647			TUBGCP2	-0.457852			C6ORF54	0.0576771			LOC145758	0.0802401
DNAJA5	0.0461441			UBE1L2	1.62301	0.0831316		DCN	0.039		UNC5B	1.32914	0.093		MOCS1	-1.74586			C3orf26	-4.2217			ARL6IP1	-4.15906				DHX29	-3.37978				GCN5L2	-1.90554			BMX	-0.45762			HIST1H1D	0.0576801			CD5L	0.0802409
ZNF609	0.046179			KCNA1	1.59612	0.0831523		DMXL2	0.039		AARSD1	1.50601	0.094		NDUFB10	-1.74513			IFIT2	-4.22077			BRCA1	-4.15873				DHRS9	-3.37956				ALS2CL	-1.9051			ATG9A	-0.457559			RHOU	0.0576882			SPRR1A	0.0802723
WDR37	0.0462343			SNX4	1.17136	0.08316		DSC1	0.039		ADAR	1.36397	0.094		POLH	-1.74458			C11orf82	-4.21874			CCDC110	-4.15867				CISD2	-3.37932				TNFRSF7	-1.90488			PANX3	-0.45713			CKAP1	0.0576892			CLCC1	0.0802831
RTP4	0.0462484			CHRNA3	1.55776	0.0833646		EPB41L1	0.039		CRB1	1.60012	0.094		IER3	-1.74214			C20orf177	-4.21853			TAS1R1	-4.15805				DACH2	-3.37867				ALK	-1.90453			SNX10	-0.456982			HS3ST3B1	0.0577141			LOC285835	0.0802892
HCG12	0.0462775			NR0B1	1.37944	0.0834113		FMO2	0.039		HISPPD2A	1.42861	0.094		AKR7A3	-1.7416			RABGAP1L	-4.2149			BAGE2	-4.15751				OXR1	-3.37838				OSBPL10	-1.90258			IFIT3	-0.456949			SUHW4	0.0577206			HNRPUL2	0.080294
KIAA0776	0.0462791			INHBA	1.10353	0.0834254		HIAT1	0.039		NUBP2	1.43595	0.094		DLL1	-1.74155			ZNF367	-4.21454			BAGE3	-4.15751				C15orf24	-3.37746				ALX4	-1.90173			GPR92	-0.456667			MIER3	0.0577302			LGALS7	0.0803145
PAEP	0.0463172			GNGT1	0.936279	0.0835239		HIST1H2AB	0.039		PKP4	1.4776	0.094		UGDH	-1.74151			SCML4	-4.21442			BAGE4	-4.15751				VKORC1L1	-3.37684				NID2	-1.90156			TRAF6	-0.456451			GATAD2A	0.0578013			ABCC13	0.0803277
CHST11	0.0463373			CBWD1	0.996873	0.0835909		HSPA12A	0.039		PRPF19	1.4389	0.094		LRRC36	-1.74114			TCP11L2	-4.21391			BAGE5	-4.15751				C8orf71	-3.37627				CDH20	-1.90156			MNS1	-0.456196			HGS	0.0578048			LRFN5	0.0803455
FYTTD1	0.0463471			KIAA0960	1.74199	0.083636		IGKC	0.039		RAP1GDS1	1.39892	0.094		RANBP3	-1.741			GPR158	-4.21349			MLL3	-4.15751				LCMT1	-3.37552				CCL21	-1.90147			CDKN3	-0.456132			RNF146	0.057814			LRP1B	0.0803503
FBXL7	0.0463812			ZNF588	0.630554	0.0838557		LOC283624	0.039		C6ORF129	1.37698	0.095		NDUFB11	-1.74085			TRDN	-4.21259			RINT1	-4.15588				BYSL	-3.37484				MRPL3	-1.90145			IRAK4	-0.456108			M6PRBP1	0.0578661			LOC613212	0.0803621
TCF25	0.046482			FLJ42627	2.16776	0.0838799		LOC389289	0.039		CCBP2	1.93675	0.095		KIAA1737	-1.74074			GCM1	-4.2115			THPO	-4.15555				SPIC	-3.37406				CRSP7	-1.90139			CCDC42	-0.455849			KIAA1303	0.0579092			HSPA5	0.0803771
C12ORF23	0.0465664			B3GNT7	1.44836	0.0839071		LYSMD4	0.039		FLJ37453	1.42324	0.095		SGEF	-1.74061			GPR98	-4.20901			C2orf39	-4.15413				DHH	-3.37246				AKAP2	-1.90114			PROKR2	-0.454363			ACVR2A	0.0579297			KIAA1005	0.0803854
ABI1	0.0465758			GSTO2	1.25588	0.084058		MGC4692	0.039		IHH	1.66611	0.095		SAC	-1.74053			H3F3A	-4.2082			OTOF	-4.15413				F11R	-3.37211				HOXD11	-1.90104			MS4A6E	-0.454158			TSC22D4	0.0579325			SF3B4	0.0803954
HMGCL	0.0465888			TRY1	1.97136	0.0841531		MMP15	0.039		LRPAP1	1.40028	0.095		SSH3	-1.73964			H3F3B	-4.2082			PPAT	-4.15412				SSB	-3.37153				ENAM	-1.90029			ZDHHC7	-0.454107			FLJ10815	0.0579384			NRG2	0.0804035
CPT1B	0.0467049			COX7A2	0.9903	0.0842009		MPP5	0.039		RIMS1	1.17747	0.095		OLFML2A	-1.73939			C9orf84	-4.20629			XPO6	-4.1511				TRIM37	-3.37094				TSSK2	-1.89965			UBTD1	-0.453893			FUK	0.0579483			LPIN2	0.0804071
RHOBTB2	0.0467332			AUH	1.2533	0.0842744		PAPOLG	0.039		SEPT9	1.2981	0.095		GALNT5	-1.73879			SNORD42A	-4.2061			SUMO1	-4.15095				LIPI	-3.37028				ITGBL1	-1.89963			MLLT3	-0.452431			BRF1	0.0579488			LOC552889	0.0804077
DARS	0.0468276			TMCC1	1.42785	0.0843777		PARP6	0.039		SLC9A1	1.66308	0.095		OTUD7A	-1.73879			SNORD4B	-4.2061			SUMO1P3	-4.15095				ADORA2A	-3.36922				ZNF710	-1.89864			MYBBP1A	-0.452125			MIMITIN	0.0579509			CRABP2	0.0804125
SETD3	0.0468476			C6ORF218	0.940612	0.0844236		PTGER3	0.039		USH2A	1.70807	0.095		ACTC	-1.73861			HOXA4	-4.20467			C17orf75	-4.15069				NLK	-3.36835				TRBC1	-1.89841			HPCAL1	-0.45208			RFK	0.0579586			ERCC1	0.0804141
HNRPUL2	0.0468919			MYSM1	0.780032	0.0844352		RAMP1	0.039		WDR1	1.53889	0.095		QDPR	-1.73812			LHX4	-4.20361			C3orf23	-4.15061				RPL26L1	-3.3681				SCUBE3	-1.89827			ATP13A1	-0.452068			LZTR1	0.0579894			GABRG2	0.0804292
CCDC23	0.0468924			IMPG1	1.34982	0.084698		REV3L	0.039		ZNF444	1.69069	0.095		PPIA	-1.73785			NUP160	-4.20301			WNT8B	-4.1504				COMMD5	-3.36787				SIT1	-1.89561			CHST10	-0.451129			DEDD2	0.0579901			ACCN1	0.0804296
C1ORF87	0.046914			TLOC1	0.819492	0.084774		RIMS3	0.039		ATF5	1.45129	0.096		TXNL4A	-1.73782			CAPS	-4.20133			C3orf48	-4.1493				CCDC110	-3.3678				TFR2	-1.89541			NEU4	-0.450266			CYP2J2	0.0579956			LBP	0.080431
GPR27	0.0469768			C9ORF41	0.885546	0.0849624		SCMH1	0.039		CES2	1.37858	0.096		IQCH	-1.73772			RANBP3	-4.20133			UGT2B15	-4.14857				DAZ1	-3.36775				CCL8	-1.89533			CPA3	-0.450052			GPAA1	0.0580432			ADAMTS8	0.080436
ZNF607	0.0469924			PPP1R1A	0.833252	0.0850556		SHCBP1	0.039		CHPF	1.45547	0.096		LOC200609	-1.73733			TBX20	-4.20115			PIGM	-4.14638				DAZ2	-3.36775				DUSP6	-1.89527			DCP2	-0.449047			C6	0.0580597			SPTAN1	0.0804361
IL6ST	0.047008			ASPM	0.684975	0.0851421		SIRT3	0.039		FAH	1.23096	0.096		BST1	-1.737			C3orf56	-4.19815			ZNF506	-4.14601				DAZ3	-3.36775				ZNF11A	-1.89517			SLC5A7	-0.448763			RP5-1054A22.3	0.058071			EID-3	0.0804453
ARC	0.0470103			RP13-297E16.1	1.56581	0.0851697		SPINT2	0.039		FAM64A	1.20197	0.096		TMEM46	-1.73662			GPR85	-4.19575			EFNA4	-4.14587				DAZ4	-3.36775				ME1	-1.89426			IER5L	-0.44851			ENDOG	0.0580729			GABRR2	0.0804471
ATP8A1	0.0470851			RG9MTD2	1.08917	0.0854686		TAF4B	0.039		HLA-E	1.47281	0.096		NBPF14	-1.73659			PRRC1	-4.19571			MIER1	-4.14533				DEC1	-3.36667				MMRN1	-1.89424			RUSC1	-0.448406			MAP2K1	0.0580754			C10ORF30	0.0805281
BCNP1	0.047092			C1ORF31	1.06393	0.0855661		UBE2S	0.039		LOC157503	1.12067	0.096		LHFP	-1.73648			PDCL3	-4.19528			MARK1	-4.14513				FNDC1	-3.36605				KIAA1641	-1.89397			LRP6	-0.448245			CPB1	0.0580863			HSPB3	0.0805314
MGAT4A	0.0471175			HMGN4	1.06479	0.0856629		UBXD2	0.039		LOC388780	1.493	0.096		HCFC1R1	-1.73582			ZNF417	-4.19343			VGLL1	-4.14469				HAVCR2	-3.36591				AGPAT6	-1.89384			PRR3	-0.447976			DSC2	0.0580867			SLC5A2	0.0805316
MRPL1	0.0471396			PAK2	1.44173	0.0856718		XPO4	0.039		LRP12	1.25406	0.096		IL11RA	-1.73553			ZNF587	-4.19343			MYEF2	-4.14343				C1orf187	-3.36577				CLUAP1	-1.89339			LAT2	-0.44701			CNAP1	0.0580915			VPREB1	0.0805473
C12ORF51	0.0472193			UTP15	1.5582	0.0856771		ZNF195	0.039		PRCC	1.32511	0.096		NELL2	-1.73536			DAZAP1	-4.19231			PPP1R9A	-4.14326				TRDN	-3.3657				PIWIL1	-1.89326			MAD1L1	-0.446773			RAP1GAP	0.0580955			DDX24	0.0805488
SLC2A14	0.0472193			DSCR8	1.18541	0.0857304		ZNF588	0.039		PRDX5	1.47323	0.096		SHB	-1.73526			CALU	-4.18805			CADPS	-4.14281				SLC6A10P	-3.36563				E2F7	-1.89244			CLGN	-0.446744			VGF	0.0580959			FOLR3	0.0805628
TMEPAI	0.0472477			SLC25A24	0.90652	0.0857744		BHLHB3	0.04		RAD23B	1.39818	0.096		U2AF1L1	-1.7347			UBL4A	-4.18699			CCDC43	-4.14246				SLC6A8	-3.36563				PAPPA	-1.89011			NOSIP	-0.446336			C17ORF50	0.0581149			FLJ20433	0.0805698
CTDSP1	0.0472625			COX17	0.959514	0.0858881		CKS1B	0.04		SEC24D	1.54431	0.096		GSN	-1.73426			DBF4	-4.18693			SALL4	-4.14215				PPIE	-3.36547				AP2A2	-1.88963			DHCR24	-0.444834			SEC11L1	0.0581349			UVRAG	0.0805807
C16ORF52	0.0473686			LOC317671	1.48144	0.0859113		FAM59B	0.04		SOX2	1.1659	0.096		RAD1	-1.73388			CYP2C19	-4.18692			CHRM3	-4.14176				GAB4	-3.36526				CEACAM1	-1.88819			ANKRD6	-0.444624			HS3ST3A1	0.0581425			DEFB129	0.0805867
AP1S2	0.0473781			PTPN20A	1.66667	0.0859781		FLJ25410	0.04		THY1	1.34169	0.096		COL1A2	-1.73348			PA2G4	-4.18691			C3orf49	-4.14141				ASPH	-3.36447				XKRX	-1.88809			CTSZ	-0.444241			GLTP	0.0581467			SMPD1	0.0805967
RBBP9	0.047551			DERA	0.893087	0.0860812		FLJ31438	0.04		ASTN2	1.20418	0.097		PDSS2	-1.7333			KRT84	-4.18677			MYNN	-4.14118				C14orf126	-3.36442				IBRDC3	-1.88682			CSK	-0.443793			TRPC4AP	0.0581526			C19ORF21	0.0805997
MFAP2	0.0475893			SMN1	2.09616	0.0861185		HSPB7	0.04		COPG	1.47272	0.097		GNAS	-1.73283			CTDSPL2	-4.18674			DUSP12	-4.14088				SP8	-3.36309				RBMY1A1	-1.88642			WDR57	-0.443705			LOC144438	0.0581569			MON2	0.0806036
C20ORF6	0.047592			PKIB	0.472487	0.0863244		ITM2A	0.04		DPF1	1.54132	0.097		SPRR2G	-1.73279			TNFSF4	-4.18418			LRP6	-4.13911				RBMX	-3.36092				NAP1L1	-1.88575			FBS1	-0.4436			RTN2	0.0581782			DIRC3	0.080605
ANKRD38	0.0476206			MYO3A	0.979422	0.0865045		KIF2C	0.04		FAM5B	1.30156	0.097		MAPK7	-1.73264			SNX10	-4.18394			PTPRS	-4.13868				GPLD1	-3.36025				ARMC1	-1.8847			CDC2	-0.443427			STC1	0.0581864			CLDN2	0.0806052
AEBP1	0.0477368			VIL1	1.54495	0.0865126		NRAP	0.04		HOXC6	1.37359	0.097		PPARBP	-1.73253			GPR22	-4.18225			ORC1L	-4.13834				XRN1	-3.35995				TLE2	-1.88312			MEP1A	-0.443269			ACOT8	0.0582022			GAL	0.0806269
IRAK1BP1	0.0478569			C1ORF56	1.28609	0.0865574		OBFC1	0.04		ID3	1.40974	0.097		NDUFA3	-1.7324			CCDC60	-4.18206			MAB21L2	-4.13771				MLX	-3.35993				NAALAD2	-1.88211			NTNG2	-0.443145			TSPAN6	0.0582125			VEZT	0.0806343
C8B	0.0478607			PRKAG3	0.993313	0.0866133		PRG1	0.04		MARK2	1.37976	0.097		C10ORF79	-1.73239			C10orf41	-4.18073			TSPY1	-4.13466				PSMC3IP	-3.35993				TTTY8	-1.882			IL18R1	-0.442899			ATP8B2	0.0582143			DEFB1	0.0806437
CGI-115	0.0479218			RPS27	0.987943	0.0866328		PSMA1	0.04		PARN	1.54826	0.097		NFXL1	-1.73163			PABPC3	-4.1783			TSPY2	-4.13466				LIN28	-3.35911				ZNF312	-1.88176			NFATC2	-0.442679			RNMTL1	0.0582579			EPPK1	0.0806452
C14ORF100	0.0480441			OSBPL8	1.46287	0.0866605		PXN	0.04		PCYT1A	1.51506	0.097		PRKCBP1	-1.73135			ORC1L	-4.17796			GOSR2	-4.13371				ARFGEF2	-3.35739				CD14	-1.87995			ZNF598	-0.441949			UGT2B17	0.0582795			GLIPR1L1	0.0806997
HS3ST2	0.0481378			HSD3B1	2.09204	0.0867434		RAI2	0.04		SPANXA2	1.41994	0.097		ROPN1L	-1.73108			C18orf58	-4.17769			LMAN1	-4.13371				RNF17	-3.35637				RPS24	-1.87953			LY6E	-0.441815			RBM6	0.0583032			SPATS2	0.0807128
ARHGEF10	0.0482382			SORT1	0.992529	0.0867438		RFP2	0.04		TNFRSF7	1.5936	0.097		LAMA4	-1.73083			ELF4	-4.17574			PCTK1	-4.13128				FAM96A	-3.35633				NEURL2	-1.87952			CAPN11	-0.441628			EDG1	0.0583202			C14ORF173	0.0807142
NOTCH1	0.04825			FUBP1	0.885637	0.0870447		SAMD3	0.04		TNNI3K	1.3792	0.097		IGSF11	-1.73081			DOT1L	-4.17447			TAS2R14	-4.13059				CD3EAP	-3.35601				ZNF462	-1.87894			NR2E3	-0.441129			TERF2	0.058399			SPATA16	0.0807143
CALCR	0.0483156			KLHDC4	1.1964	0.0871236		ZNF292	0.04		ARL2BP	1.40318	0.098		PIPOX	-1.73069			RG9MTD2	-4.17352			MED1	-4.13033				BPNT1	-3.35561				WWTR1	-1.87854			HTR5A	-0.440758			SELM	0.0584289			GJB5	0.0807165
ALOX5	0.0483349			TEAD2	1.48622	0.0872303		ZNF680	0.04		EPX	1.35633	0.098		FRAG1	-1.7297			UGT2A3	-4.17272			UEVLD	-4.13028				PLEKHA2	-3.3555				APOH	-1.87812			SARS2	-0.440505			ODAM	0.058449			CD6	0.0807209
SERPINC1	0.0483362			RASGRF1	0.74425	0.0872979		ANK3	0.041		FAM111A	1.45836	0.098		PIGB	-1.72815			WDR68	-4.17266			TUBE1	-4.1296				LAMC3	-3.35222				CELSR3	-1.87804			MYL3	-0.440145			SCAMP1	0.0584742			ZCCHC16	0.0807221
LOC51334	0.0483461			CGA	0.530445	0.0873526		APOBEC3F	0.041		FLJ90013	1.60738	0.098		NUFIP2	-1.72765			R3HDM1	-4.16964			AGBL4	-4.12929				ZNF124	-3.3522				BPIL1	-1.87796			SYCP2	-0.440083			GNAI2	0.0584835			APEH	0.0807441
C8ORF1	0.0483609			LOC388272	0.936794	0.0873684		BCL2L1	0.041		GAL3ST3	1.60534	0.098		ROBO4	-1.72673			KHDRBS2	-4.16786			HOXB7	-4.1278				SNRPA1	-3.35103				HIP1	-1.87698			P2RY2	-0.43967			TNFAIP1	0.0584852			DGCR2	0.0807469
KLK4	0.0484605			YBX2	2.45592	0.0877827		BGN	0.041		MRPL17	1.60818	0.098		PVRL1	-1.72645			CYP2C9	-4.16635			SLC19A1	-4.12763				DEPDC1B	-3.35066				FER	-1.87656			MCRS1	-0.439159			EBI2	0.0584969			BCHE	0.0807536
HNF4A	0.0484661			POU5F1	1.3578	0.0879476		C4ORF17	0.041		MSI2	1.32347	0.098		GSTM3	-1.72634			UNG	-4.1657			EDG8	-4.12744				PGLYRP3	-3.35051				PTGS2	-1.87584			RAD54B	-0.439078			SEC24D	0.0585088			DKFZP434H168	0.0807579
MBNL2	0.0485399			SNX19	1.52803	0.0879931		C6ORF55	0.041		NKG7	1.91037	0.098		MGC40574	-1.72604			SMC5	-4.16229			CCDC21	-4.12604				C9orf122	-3.34998				ELK3	-1.87579			DPH1	-0.4388			HADH2	0.0585107			CPB1	0.0807652
USP8	0.0485912			MTMR9	1.83175	0.0881351		DIRC3	0.041		RNASEH2A	1.32366	0.098		SHH	-1.72591			IL9R	-4.16226			FXYD4	-4.12418				RSF1	-3.34944				ZNF44	-1.87575			LYZL6	-0.438665			FGD5	0.0585163			FLJ22624	0.0807809
N4BP2	0.0485939			ZP4	1.24101	0.0881711		FARP1	0.041		TGIF2LX	1.28687	0.098		SPINT2	-1.7254			CYP2C18	-4.16161			SLC38A4	-4.12414				CKAP4	-3.3484				TRIM3	-1.87538			SPRY3	-0.438564			EMCN	0.0585274			NPHS2	0.0807934
SLC22A4	0.0486199			SHC3	0.911902	0.08822		FLJ90709	0.041		BANF1	1.51843	0.099		FAM45A	-1.7244			RAP1GDS1	-4.16151			IKZF3	-4.12336				CCT4	-3.34812				SF3B1	-1.87491			SDC1	-0.438269			CYC1	0.0585354			LUC7L	0.0808031
LOC158435	0.0486201			ATP2B1	1.10504	0.0882214		FOXM1	0.041		DLGAP4	1.53617	0.099		SEC11L1	-1.72416			ACAN	-4.16138			MAPK14	-4.12282				FA2H	-3.34692				GALNT12	-1.87431			GLI3	-0.438211			ARHGEF3	0.0585408			OPA3	0.0808302
PLRG1	0.0486425			NR4A2	0.945643	0.0882533		HBS1L	0.041		FLJ12688	1.83329	0.099		DTYMK	-1.72411			CDKL5	-4.16125			NUP160	-4.12274				TXNDC9	-3.34634				ZCCHC12	-1.87367			SERPINB3	-0.43805			CHST12	0.0585466			EDG7	0.0808359
HEG1	0.0487049			SDK1	1.03181	0.0882777		HTR2C	0.041		MGST1	1.21891	0.099		SPIN	-1.72343			ETV7	-4.16074			KCNG1	-4.1221				COL1A1	-3.34615				IL10RA	-1.87326			HBEGF	-0.437824			SEMA4B	0.058549			UGT2A1	0.0808594
UBTF	0.0487428			ZNF256	1.44307	0.0886855		ICEBERG	0.041		NUP210	1.22652	0.099		TMEM88	-1.72342			C10orf79	-4.15923			UTS2D	-4.12181				ZNF800	-3.34599				CMAS	-1.87322			TRIM35	-0.43764			IGSF4B	0.0585724			ITGA6	0.0808847
HIST3H2A	0.0487456			GGH	0.590599	0.0886875		KIF4A	0.041		PACSIN3	1.27816	0.099		WIPI1	-1.72228			KLHL10	-4.15919			XKRY2	-4.12141				FAM29A	-3.34373				DPP7	-1.87291			PNRC2	-0.437302			COL9A2	0.0585831			KRT32	0.0808854
ZNF513	0.04883			F2	1.46759	0.0887349		LHFPL1	0.041		SGIP1	1.56844	0.099		USP3	-1.72226			ZIC2	-4.15694			NANP	-4.12089				SCYL3	-3.34308				POU1F1	-1.87252			KCNA1	-0.437295			ASCC3L1	0.0586074			CBLC	0.0809062
NUPL1	0.048863			ZNF416	1.93529	0.0888858		LOC339745	0.041		SLC11A1	1.20489	0.099		STARD3NL	-1.72223			C1orf131	-4.15671			CCNC	-4.11989				RPP40	-3.34199				LST1	-1.87239			ACR	-0.436996			ZBTB9	0.0586155			TRAF4	0.0809641
ARPM1	0.0488835			SPG3A	1.37883	0.089002		MAP3K4	0.041		SOD1	1.43857	0.099		NUP133	-1.722			NPTX2	-4.15669			SALL3	-4.11972				CNNM2	-3.33847				NR6A1	-1.87218			MTRR	-0.436836			TRIM17	0.0586372			DDX10	0.0809643
ZNF335	0.0489876			MEGF9	1.88688	0.0890402		NFKB1	0.041		ADD1	1.45085	0.1		M-RIP	-1.72175			POLR2A	-4.1555			EML4	-4.11943				UHRF1	-3.33803				SFRP4	-1.87122			PLA2G4A	-0.436719			HSPA5	0.0586813			KCNK7	0.0810001
KRT34	0.0489893			TMEM126A	0.948441	0.0891365		OGFOD1	0.041		ANKZF1	1.38945	0.1		TIAM1	-1.72169			TFAP2A	-4.15545			MPHOSPH9	-4.11879				RG9MTD2	-3.33785				B4GALT4	-1.87104			SAMD7	-0.436388			CD44	0.0586953			LOC283357	0.0810114
LAMB1	0.0490006			PDE3B	1.68451	0.0892224		PGAM2	0.041		ARIH1	1.36579	0.1		USF1	-1.72091			MAGEA11	-4.15302			KIAA1586	-4.1169				CSNK1A1	-3.33756				CHST11	-1.87081			LENG8	-0.436371			ANXA3	0.0586974			TP53TG3	0.081024
MFSD1	0.0490038			GRAMD3	0.946385	0.0892448		POU2F2	0.041		ASH1L	1.67758	0.1		C5ORF24	-1.72087			CADPS	-4.1523			KLHL23	-4.11533				CSNK1A1L	-3.33756				TNFRSF19	-1.87078			PSPN	-0.435652			NPEPL1	0.0587144			PTPRZ1	0.0810296
CALM3	0.0490663			SMC3	0.900316	0.0893064		RCOR3	0.041		B3GALT5	1.35671	0.1		LOC284100	-1.72023			C10orf40	-4.15144			KIAA1239	-4.11429				MLL	-3.33746				PCDHB3	-1.86987			FANCG	-0.435652			TAPBP	0.0587188			PSD4	0.0810312
DPPA2	0.0491698			C9ORF103	1.18003	0.0893299		SESN1	0.041		C16ORF58	1.51889	0.1		SNX1	-1.71935			SLC17A6	-4.15104			SCLY	-4.11348				GAP43	-3.33705				LY6E	-1.86961			TLR5	-0.435607			PLCXD1	0.0587264			HMGCLL1	0.0810475
FAM29A	0.0492558			PSMA5	1.12139	0.0893411		SPOCK2	0.041		C17ORF28	1.146	0.1		SNX9	-1.71934			NUP133	-4.1468			TAS2R40	-4.11302				ANKRD32	-3.33621				TNFRSF1B	-1.86932			SPSB3	-0.435424			GAPDH	0.0587486			FGF20	0.081058
RG9MTD1	0.0492876			IFT20	1.07731	0.0893893		TUBB4	0.041		C18ORF54	1.29963	0.1		GUSB	-1.71929			UGCGL2	-4.14643			C20orf75	-4.11226				BRCTD1	-3.33621				EIF1AY	-1.86799			TTLL2	-0.435274			GTF2B	0.0587529			TBC1D23	0.0810697
FLJ21657	0.0493437			KCTD9	1.11321	0.0894599		UBA52	0.041		C4ORF22	1.99973	0.1		FLJ40852	-1.71926			CBLN2	-4.146			CRLS1	-4.11226				ST7L	-3.33591				HNRPDL	-1.86753			CDH18	-0.434948			B4GALT2	0.0587536			COL21A1	0.0810718
MAPK10	0.0493465			FN3KRP	0.899451	0.0895062		USP15	0.041		C6ORF1	1.38239	0.1		WIRE	-1.71923			ENTHD1	-4.14354			CDC25A	-4.11215				RAB7A	-3.3356				YTHDF2	-1.86742			CACNA1A	-0.434651			ASAH1	0.0587615			C10ORF76	0.0810742
C14ORF101	0.0494153			GNAI3	1.32932	0.0895155		ABCB4	0.042		C8ORF53	1.23715	0.1		FEZ2	-1.71892			SOS2	-4.14321			MTRF1	-4.11193				RPL39L	-3.33454				RPS15A	-1.86717			PCDHB6	-0.434465			KLF10	0.0587675			LOC646865	0.0810878
IFT57	0.0494681			SLC30A1	0.887628	0.0895979		CD2	0.042		CNO	1.32548	0.1		RPS20	-1.71849			DCDC5	-4.14145			C1orf192	-4.1115				GPSM2	-3.33441				ASPN	-1.86706			CLEC12A	-0.434416			CYR61	0.0587702			SNPH	0.0811013
RNF7	0.0495271			RFP2	1.25872	0.0897102		CD52	0.042		COMMD5	1.40618	0.1		GLYAT	-1.71837			TTC29	-4.14055			SDHC	-4.1115				GPR115	-3.33295				FKBP8	-1.86652			CCND2	-0.434324			FAM57A	0.0587951			G3BP	0.0811051
FKBP4	0.0495403			CXXC4	1.13549	0.0897408		CDC42SE2	0.042		CSPG4	1.2276	0.1		LOC283486	-1.71716			BZRPL1	-4.14014			UGT1A1	-4.10997				MCM2	-3.33185				SPATA21	-1.86613			LAD1	-0.434193			EXPH5	0.0587973			ADCY5	0.0811067
TERF2	0.0495673			TSHR	2.35697	0.0897838		COLEC10	0.042		DBP	1.67673	0.1		ADH1C	-1.71688			BAIAP2L1	-4.13843			UGT1A10	-4.10997				C1orf131	-3.33072				FAS	-1.86486			GALNTL5	-0.434105			MLL4	0.0588056			PNPO	0.0811125
SH3BGR	0.0496364			LZIC	1.17578	0.0899008		DCUN1D1	0.042		DDX23	1.57307	0.1		C10ORF11	-1.71655			BRI3	-4.13843			UGT1A3	-4.10997				WDR68	-3.33037				KCNG1	-1.86424			HEBP1	-0.433837			C12ORF43	0.0588303			ZNF224	0.0811168
APBA3	0.0497148			NDUFB1	0.928959	0.0899161		DPH5	0.042		FOXD2	1.74538	0.1		HOXD13	-1.71532			ZMYND19	-4.13782			UGT1A4	-4.10997				KRR1	-3.33028				POGK	-1.86397			SLC25A4	-0.433426			HERV-FRD	0.0588574			FLJ31945	0.0811169
PDE5A	0.0497593			NUFIP1	1.74717	0.0899732		FAM90A1	0.042		GLRX2	1.33982	0.1		TIAM2	-1.71495			C10orf128	-4.13646			UGT1A5	-4.10997				RAD23B	-3.32958				HYAL4	-1.86378			TTC16	-0.431713			FTMT	0.0588588			ZNF509	0.0811341
CCDC104	0.0497647			SNAPC1	1.19563	0.09012		GPR109B	0.042		GPR30	1.19661	0.1		IL1RAP	-1.71468			CD3G	-4.13574			UGT1A6	-4.10997				ZNF253	-3.3294				RPS20	-1.86377			LHFPL2	-0.430715			KIAA0280	0.0588816			CCR6	0.0811373
PDE6D	0.0497712			COX7B2	0.770153	0.0901517		HIST1H1B	0.042		GTF3C1	1.5422	0.1		C10ORF89	-1.71431			DDX4	-4.13465			UGT1A7	-4.10997				HINT3	-3.32916				PRNPIP	-1.86343			CALML5	-0.430002			LSMD1	0.0588861			KLHL22	0.0811551
GNG10	0.0498401			YAP1	1.24031	0.090153		KIAA0391	0.042		GTPBP5	1.54746	0.1		ABLIM1	-1.71322			WDR21B	-4.13337			UGT1A8	-4.10997				OR6W1P	-3.32891				SLC2A12	-1.86334			TUBG1	-0.429972			KRT77	0.0589012			AARSL	0.0811609
PLAU	0.0499326			GLT8D3	1.56784	0.0901682		LOC653596	0.042		GUSBL2	1.48104	0.1		ESR1	-1.7124			GLRX3	-4.13311			UGT1A9	-4.10997				SPIN1	-3.32861				ERAL1	-1.86272			TBC1D2B	-0.429249			SLCO2A1	0.0589336			ZNF326	0.0811684
NRM	0.0499657			CACNA1H	2.32258	0.090197		MMAA	0.042		HDLBP	1.48927	0.1		CD164	-1.71155			RPL7L1	-4.13285			C21orf32	-4.10811				AP4E1	-3.32843				HINT1	-1.86266			GSTM5	-0.429248			KLF4	0.0589427			C13ORF7	0.0811725
WNT10A	0.0499712			TDRKH	1.56424	0.0902176		NPM1	0.042		HPCAL1	1.56725	0.1		PFKM	-1.71074			TSNAX	-4.13153			CDC2	-4.10333				COL4A3	-3.32494				SAGE1	-1.86217			CIDEB	-0.429134			LY6G6D	0.0589455			RGR	0.0811744
REEP6	0.0500024			CDC2L6	1.03393	0.0903012		ODF2	0.042		ING5	1.56148	0.1		NODAL	-1.71058			TEAD4	-4.12936			TMEM158	-4.10328				FCGR1A	-3.32389				PRDM7	-1.86174			TMBIM1	-0.428141			PLS3	0.0589742			WDR21A	0.0811795
STX17	0.0500294			C20ORF79	2.59956	0.0903437		PNPLA8	0.042		LIME1	1.42192	0.1		RNF123	-1.70966			CYLC1	-4.12893			ATP2A1	-4.10307				CYP2B6	-3.32314				SH2D3C	-1.86062			TMEM117	-0.427607			DSC1	0.0589771			KIAA0774	0.0811798
ACBD5	0.050049			BMP4	1.24839	0.0903457		RASGRP2	0.042		LOC346887	1.23453	0.1		AP1S2	-1.70951			VN1R2	-4.12874			RABEP2	-4.10307				EXOD1	-3.32216				PLXDC1	-1.85968			PHTF2	-0.427598			FOLR3	0.0589786			IGSF10	0.0811802
CENPC1	0.050051			GRIN2C	1.34072	0.0903463		RORA	0.042		MAN2A2	1.69028	0.1		MSRB3	-1.70919			CAPS2	-4.12867			CSNK1G3	-4.10251				C9orf138	-3.32206				KCNQ4	-1.85952			PPP2R3B	-0.427086			IMPAD1	0.058984			LATS1	0.0811895
RSF1	0.0501101			ATXN1	0.853928	0.0903686		SCYL1	0.042		METTL1	1.53942	0.1		CYP20A1	-1.70875			CXorf24	-4.12843			TARS2	-4.10207				ANKRD20A1	-3.3209				RTN3	-1.85943			ALAD	-0.426278			SIDT1	0.0590065			SH3TC2	0.08119
LSM3	0.0501777			UCRC	1.2096	0.090423		SHC1	0.042		MLLT11	1.26378	0.1		IGF2	-1.70848			TRPC3	-4.12772			STK35	-4.10143				ANKRD20A2	-3.3209				GLMN	-1.85942			CHIC2	-0.426194			EMP2	0.0590079			PHACTR1	0.0811969
DOCK7	0.0502997			SESN3	2.88401	0.0904688		SLC9A3R1	0.042		MME	1.71215	0.1		HD	-1.70825			CCDC92	-4.1274			CREB1	-4.10111				ANKRD20A3	-3.3209				FALZ	-1.85929			DNMT1	-0.426124			AR	0.0590278			H1FX	0.0812041
SAMD9L	0.0503172			NUDT4	0.912345	0.0905184		STIM2	0.042		NIPA1	1.3251	0.1		ZNF307	-1.70784			FCRL5	-4.12692			DDX4	-4.10088				ANKRD20A4	-3.3209				GABRE	-1.85884			ATP1B4	-0.426018			STX10	0.0590303			APOBEC1	0.081221
FLJ10159	0.0503419			SNX24	1.35278	0.0905785		TRMT12	0.042		NSD1	1.32585	0.1		FLJ20581	-1.70692			FANCL	-4.12678			SLC6A15	-4.09943				ANKRD20B	-3.3209				PPIA	-1.85861			ZNF526	-0.426009			LTC4S	0.0590586			RAB40C	0.0812236
C10ORF83	0.0504387			C20ORF19	2.22649	0.090633		C6ORF60	0.043		NUDT16P	1.24215	0.1		C20ORF103	-1.70634			VRK2	-4.12678			ANP32B	-4.09906				CCDC29	-3.3209				NRIP3	-1.85798			ST8SIA5	-0.425739			LOC653596	0.0590714			SUHW3	0.0812262
DHX37	0.0504443			NR5A1	1.80852	0.090661		COMT	0.043		PKM2	1.38076	0.1		SHPRH	-1.70612			SLC30A6	-4.12615			C10orf126	-4.0979				OR2F2	-3.32079				FAM62A	-1.85778			FAM38A	-0.425693			ZCCHC14	0.0590949			SFRP1	0.0812563
TLN1	0.0504463			NEXN	0.788416	0.0907992		CREBL2	0.043		PON1	1.19875	0.1		LRRC54	-1.70588			SUMO2	-4.12491			GRIN2B	-4.09732				HMGB2	-3.31998				NR4A3	-1.8573			ITGB1BP3	-0.425106			HERC5	0.0591012			CMYA1	0.0812688
VASH1	0.0504566			ATF2	1.61155	0.090904		CSRP2	0.043		PSPC1	1.20446	0.1		TXK	-1.70528			SUMO4	-4.12491			CYP17A1	-4.09385				CUEDC1	-3.31904				SLC6A17	-1.85711			SLC17A2	-0.424727			WNT5A	0.0591021			TNIP2	0.0812961
LAMC1	0.0504822			SLC15A1	1.12466	0.0911207		DISC1	0.043		RBM4B	1.56943	0.1		FAM47A	-1.70443			MLX	-4.12338			ONECUT2	-4.09361				C10orf40	-3.319				TCF4	-1.85666			PCDH20	-0.424626			C1ORF165	0.0591405			DSPG3	0.081305
EIF3S7	0.0506066			C12ORF42	0.958989	0.0911444		DKFZP564N2472	0.043		REXO4	1.55748	0.1		C21ORF39	-1.70436			PSMC3IP	-4.12338			GAL	-4.09298				GKAP1	-3.31843				HTRA1	-1.85662			ZNF678	-0.424524			ZNF292	0.0591409			FRMD1	0.0813165
GCC2	0.0506104			EIF3S6	0.847657	0.0914362		DNAJB14	0.043		RKHD3	1.22649	0.1		COPZ2	-1.70394			KLRG2	-4.12311			IFNAR2	-4.09276				CSH2	-3.31814				EEF2K	-1.8554			NOC2L	-0.424139			JAM3	0.0591695			LOC646452	0.0813392
RORA	0.0506874			CASP1	0.802807	0.0915317		EIF2C1	0.043		SCRIB	1.28138	0.1		RGS11	-1.70383			GPR32	-4.12304			C12orf4	-4.0926				CSHL1	-3.31814				S100A1	-1.85432			CCNB2	-0.424123			CDK2AP2	0.0591733			OPN1LW	0.0813394
FLJ20628	0.0507639			PDHX	1.2392	0.0916178		FLJ20582	0.043		SDHA	1.38304	0.1		ABHD1	-1.70365			CD300LF	-4.12267			TM9SF4	-4.09191				EDEM2	-3.31663				CD2	-1.85384			DYSFIP1	-0.423418			SPATS1	0.059178			CD63	0.081348
SLC22A10	0.0508398			TFAM	1.05558	0.0918546		FURIN	0.043		SRXN1	1.32076	0.1		SGCD	-1.70349			ZC3HAV1L	-4.12219			CYP3A7	-4.09176				SBSN	-3.31646				COPB	-1.85349			HES6	-0.423392			SGPP1	0.0591937			LOC150166	0.0813523
CEP78	0.0509062			MAP3K5	0.889472	0.0919065		INTS4	0.043		STAT6	1.68119	0.1		COX7B2	-1.70302			XPO6	-4.12191			RSPO2	-4.0912				C6orf10	-3.31636				STATH	-1.8533			SLITRK1	-0.423134			SCMH1	0.0591943			R3HCC1	0.0813537
RCC1	0.0509137			TBC1D5	0.863168	0.0919496		LOC221143	0.043		STATH	1.18932	0.1		EML2	-1.70263			STXBP4	-4.12168			SMEK2	-4.08853				NLRC4	-3.31604				TBX6	-1.85328			KRTHA3B	-0.42289			NDUFB8	0.0591982			NEF3	0.0813661
AARS	0.0509319			KCTD5	1.73988	0.0921921		LOC284361	0.043		TADA3L	1.58071	0.1		LOC284033	-1.70256			POLR1D	-4.12117			KCNJ5	-4.08581				DOT1L	-3.31603				ADCK5	-1.85305			DMPK	-0.422268			ELL	0.0592339			EXOSC1	0.0813668
FLJ21839	0.0509443			NUSAP1	0.72846	0.0922744		LOC401577	0.043		TOMM34	1.91993	0.1		RAB17	-1.70244			HTRA4	-4.12079			EFNA2	-4.08556				RLBP1L2	-3.31568				WNT8A	-1.85292			S100A8	-0.421998			SOX12	0.0592758			CARD9	0.0813827
DDHD1	0.0509711			FANCC	1.61405	0.0923159		LOC646590	0.043		TP53INP2	1.32106	0.1		C14ORF100	-1.70218			TM2D2	-4.12079			C1GALT1	-4.08438				SPEF2	-3.31517				HLA-DOB	-1.85273			LRRC39	-0.42189			TRADD	0.0593104			CHRND	0.0813851
C9ORF32	0.0510464			C1ORF119	1.25973	0.092363		LOXL2	0.043		TRIM36	1.1968	0.1		RAI1	-1.70181			C8orf32	-4.11991			GHSR	-4.08224				EP400	-3.31285				RNF165	-1.85253			POLR2E	-0.421578			KIAA1666	0.0593316			TICAM1	0.081401
CTDSP2	0.0510726			PDCD4	0.791344	0.0924792		LRSAM1	0.043		TTLL7	1.31537	0.1		SNX19	-1.70129			HIST1H4A	-4.11959			TGM7	-4.0808				C10orf73	-3.31283				MAP3K5	-1.85113			CD14	-0.42137			COPG	0.0593709			IFT20	0.0814011
HSF2	0.0511365			CD164	0.860247	0.0926293		MTRF1L	0.043		TUBB3	1.12395	0.1		PRCP	-1.70125			HIST1H4B	-4.11959			C8orf71	-4.08024				SLC7A1	-3.31278				COBL	-1.85083			OPLAH	-0.421353			NBR2	0.0593765			RFT1	0.0814022
TAF1	0.0511486			C12ORF30	0.75103	0.092652		MYCL1	0.043		TUSC1	1.33014	0.1		SLC20A1	-1.70122			HIST1H4C	-4.11959			SCGB1D1	-4.07996				PRKAB2	-3.31097				RIN3	-1.85043			DDAH1	-0.420756			MRPS31	0.0594439			LOC158563	0.0814103
GOLPH4	0.0511619			RAB40C	1.82048	0.0928486		PLA2G10	0.043		UGT1A9	1.3664	0.1		SSTR1	-1.70117			HIST1H4D	-4.11959			UXS1	-4.07867				MCM6	-3.31081				OAT	-1.85001			SCRIB	-0.420649			PUNC	0.0594939			KCNJ9	0.0814181
FLJ14213	0.0512788			FLRT3	0.782836	0.0930551		RAB11FIP3	0.043		WDR45	1.55287	0.1		GAS6	-1.70113			HIST1H4E	-4.11959			NCBP1	-4.07833				R3HDM1	-3.31013				RDM1	-1.84985			ALG10	-0.420559			SMPD4	0.0595045			HHLA2	0.0814186
CDK3	0.0512983			CXCR4	0.78994	0.0930686		RPS27	0.043		ZNF609	1.55261	0.1		PEX14	-1.70093			HIST1H4F	-4.11959			ATG5	-4.07426				SOCS6	-3.30902				MIER1	-1.84973			CASC3	-0.420369			GDPD1	0.0595178			FLJ23861	0.0814243
TSNAX	0.0513073			LOC129530	1.96015	0.093071		RPS6KB2	0.043		ACSS2	1.62479	0.11		PLXNB3	-1.69987			HIST1H4H	-4.11959			RNF182	-4.07333				TSSC1	-3.30884				FUBP3	-1.84915			ZNF518	-0.420106			PCDH10	0.0595398			PRSS8	0.0814272
GAL	0.0513234			FOXD2	1.74468	0.0932763		SEZ6L2	0.043		ACTR1B	1.55644	0.11		PSMB10	-1.69912			HIST1H4I	-4.11959			C14orf21	-4.07235				FBXO21	-3.30882				PDGFD	-1.84799			PRRT2	-0.420086			DMBT1	0.0595666			DEFB127	0.0814279
PWP1	0.0513791			LOC643125	1.13029	0.0933325		SLITRK1	0.043		ANKH	1.29975	0.11		FEM1B	-1.69897			HIST1H4J	-4.11959			CIDEB	-4.07235				GPR155	-3.30863				SIP1	-1.84776			TAF12	-0.419122			C20ORF46	0.0595953			ZP3	0.0814317
NUDT1	0.0513874			C18ORF54	1.01311	0.0935309		TBC1D7	0.043		BAK1	1.54282	0.11		ODZ4	-1.69872			HIST1H4K	-4.11959			CCL20	-4.07226				TMEM189	-3.3084				CCL14	-1.84765			PLXNB2	-0.418847			MRPL28	0.0596018			STMN4	0.0814392
PCTK2	0.0513927			RABEP1	1.04089	0.0936644		TMEM161B	0.043		BANP	1.38139	0.11		MVK	-1.69824			HIST1H4L	-4.11959			NPY6R	-4.07146				UBE2V1	-3.3084				RAB3A	-1.84651			PUSL1	-0.41858			C1ORF135	0.0596199			HBE1	0.0814499
TAF9B	0.0514178			SLC12A2	0.643559	0.0937159		TTC23	0.043		C14ORF124	1.43137	0.11		FLJ31945	-1.69822			HIST2H4A	-4.11959			NIP7	-4.07023				LCTL	-3.30782				ABCC4	-1.84613			HLXB9	-0.418396			SLC39A7	0.0596288			CSMD2	0.0814547
ZNF610	0.0514239			CCR1	0.739408	0.0937737		ZNF185	0.043		C20ORF7	1.40433	0.11		MYO1D	-1.69743			HIST2H4B	-4.11959			TMED6	-4.07023				UGT3A1	-3.3073				ETV5	-1.84601			HIATL1	-0.418219			ACSS1	0.0596319			PPP1R15A	0.0814736
HBP1	0.051462			FLJ11151	1.61116	0.0937823		ZNF539	0.043		CADPS2	1.13279	0.11		STS	-1.69568			HIST4H4	-4.11959			CKAP4	-4.06802				DBF4	-3.30685				RASA4	-1.84562			PHF8	-0.41818			ZMAT5	0.0596485			NONO	0.0815192
THEX1	0.0514677			GBP1	0.590164	0.0938604		ARPC5L	0.044		CHD9	1.49923	0.11		ELAC1	-1.69551			CXorf58	-4.11829			KRT27	-4.06759				HOOK3	-3.30558				MR1	-1.84545			POLB	-0.418154			DPM3	0.0596653			IFIT5	0.081532
MAP3K7	0.0515436			SAP30L	1.54672	0.0939723		ASAH2	0.044		CHMP2A	1.28341	0.11		SVEP1	-1.69541			TCF21	-4.11716			CEP290	-4.06654				ITPKB	-3.30482				ST6GALNAC5	-1.845			HSD3B7	-0.4179			BRD1	0.0596849			POLR1E	0.0815581
SKI	0.0515838			XCL1	1.04683	0.0940661		ASF1B	0.044		CHRNA4	1.61206	0.11		NMU	-1.69472			PNO1	-4.11708			ENTHD1	-4.06578				C21orf129	-3.30418				CC2D1A	-1.84379			CBFB	-0.417409			MLF2	0.0597033			MATK	0.0815584
TDRD6	0.051598			MAST1	1.40446	0.0943277		C14ORF94	0.044		CKAP2L	1.45055	0.11		RASGRF2	-1.6947			C18orf45	-4.11425			TIMM9	-4.06565				PIGW	-3.30416				JRKL	-1.84351			CRP	-0.41737			WHSC1L1	0.0597434			RALGDS	0.0815632
SYNGR3	0.0516763			KIAA0256	1.14886	0.0943925		CLEC10A	0.044		COLQ	1.17159	0.11		JAM2	-1.69438			CRISP1	-4.11381			C6orf153	-4.06561				ADAM18	-3.30398				SSTR2	-1.8434			CD79B	-0.417317			BICD2	0.0597435			TUBGCP6	0.0815889
TMEM69	0.0517811			IHPK1	2.04257	0.0943955		EIF1AX	0.044		DPF2	1.57717	0.11		SERPINI2	-1.69355			INSL3	-4.11353			COL4A3	-4.06526				CLDN18	-3.30267				ABCB5	-1.84329			SIN3B	-0.416841			HMP19	0.0597464			ABHD4	0.0816226
SERPINB13	0.0517814			KIAA0157	1.42514	0.0944348		FAM19A2	0.044		ECHDC1	1.67514	0.11		DPF1	-1.6934			JAK3	-4.11353			DEPDC2	-4.06507				KHDRBS2	-3.30177				PTPRC	-1.84179			IRF2BP1	-0.416825			RSC1A1	0.0597851			LGP2	0.0816242
ESCO1	0.0518099			MYCBP2	0.955034	0.0945826		FGD1	0.044		EEF1G	1.39011	0.11		ZNF141	-1.69271			C10orf73	-4.11337			CSH2	-4.06417				TCF19	-3.30159				OIT3	-1.84169			DAP	-0.416647			MGC42367	0.0597984			PSMF1	0.0816311
B3GALT1	0.0518126			COMMD10	1.27477	0.094666		FLJ16478	0.044		EFNA5	1.24314	0.11		SLC22A18AS	-1.69226			GRIA3	-4.11025			CSHL1	-4.06417				EIF1AY	-3.29996				GABARAPL3	-1.84131			MCM5	-0.416377			ARL9	0.0598477			HTR1A	0.0816363
KIAA1128	0.0518993			PAK3	1.08354	0.0947744		GNPTAB	0.044		EMP1	1.49862	0.11		UBXD1	-1.69224			CCDC99	-4.10911			PLCZ1	-4.06367				REST	-3.29944				CD84	-1.84065			PAQR7	-0.4155			PER3	0.0598557			PUS3	0.0816388
PPP4R2	0.0519237			ESM1	0.698582	0.0948175		KIAA0460	0.044		ENO1	1.26783	0.11		CMTM8	-1.69223			ZSCAN4	-4.10849			ODZ1	-4.06158				ARPC3	-3.29944				GPX7	-1.84028			FKBPL	-0.415011			TRIM36	0.0598627			C6	0.0816544
GNAQ	0.0519984			AQP9	1.25512	0.0949036		KIAA0953	0.044		ERO1L	1.40574	0.11		BTF3	-1.69222			POMP	-4.10813			SENP1	-4.06045				TRPA1	-3.29894				OTX1	-1.83954			ZMAT5	-0.414465			ORM2	0.0598722			RNF25	0.0816707
RGPD2	0.0520233			ANK1	0.987945	0.0949299		LOC441052	0.044		EZH2	1.23926	0.11		SLC45A2	-1.69128			DNMT3B	-4.10724			CALB1	-4.05961				GPR22	-3.2974				PELI2	-1.83894			PAK4	-0.414207			REEP2	0.0598796			PRB1	0.0816825
DCLRE1A	0.0520295			AFTPH	2.09053	0.0951984		MUC12	0.044		FAM111B	1.19177	0.11		TACC2	-1.69088			AMBN	-4.10466			TRIM42	-4.05943				TAF13	-3.29716				GAL	-1.83782			TLE4	-0.413821			OBSL1	0.0599096			TLR5	0.0817238
EDN2	0.0520792			C21ORF42	1.28371	0.0952791		MYSM1	0.044		FAT2	1.25489	0.11		PCYOX1	-1.69076			C12orf11	-4.10418			SCN8A	-4.05934				TMEM174	-3.29694				LY6G6D	-1.83769			CHAF1A	-0.413686			TIMM8B	0.0599153			ECHS1	0.0817273
ERO1L	0.0521198			NAT13	0.899218	0.0955525		NCOA1	0.044		FBXL10	1.57714	0.11		F2RL2	-1.69076			BMP8A	-4.10412			KIAA0892	-4.05705				SNAPC3	-3.2966				CACNA1E	-1.83741			IL17RD	-0.413364			ESRRA	0.0599543			TBC1D4	0.0817334
ENG	0.0521754			CCDC99	1.08315	0.0959014		NUDT5	0.044		FBXL20	1.21713	0.11		B3GALT5	-1.69053			COL4A3	-4.10363			HSD17B12	-4.05576				UGT2B15	-3.29618				SP110	-1.83739			TSNAX	-0.413341			MAN2A1	0.0599574			PARD6A	0.0817472
C12ORF34	0.0521964			C4ORF23	2.2322	0.0959137		ODF2L	0.044		FBXO21	1.45117	0.11		DPP6	-1.69051			LMBR1	-4.10349			ZNF250	-4.05564				C18orf54	-3.29456				KCNN1	-1.83686			BATF	-0.413221			NDE1	0.0599686			NFE2L1	0.0817847
SERTAD3	0.0522003			UCHL3	1.09172	0.0959485		PCK2	0.044		FIS	1.68477	0.11		SDCCAG3	-1.69036			TNPO1	-4.10158			NFATC2	-4.05418				C18orf45	-3.29409				BRF1	-1.83558			KLHL15	-0.413212			LAMC1	0.0599715			CLDN16	0.0817993
CD8B	0.0522574			TRIM4	1.2766	0.0960201		RABEP1	0.044		FLJ20674	1.33317	0.11		GALNT14	-1.69014			OR1G1	-4.10092			GGN	-4.05414				PFDN6	-3.2928				TRAF3IP2	-1.83539			CNKSR1	-0.412995			LOC440956	0.0599727			ACY1	0.0818261
DPYSL3	0.0522619			FLJ39575	1.3901	0.0962594		SERPINB13	0.044		FLJ37034	1.286	0.11		SEMA3C	-1.68961			DYDC1	-4.09956			PSMD8	-4.05414				RGL2	-3.2928				INSIG1	-1.83497			CDC40	-0.412644			ADPRHL2	0.0599854			KCNA1	0.0818432
PET112L	0.0522999			GPBP1	1.20848	0.0963364		SFN	0.044		FLJ42562	1.278	0.11		LIMA1	-1.68913			KCTD5	-4.09893			SNAP29	-4.0519				CXCR4	-3.29241				ADFP	-1.83496			RARRES3	-0.411758			FLJ30046	0.0600391			SLC23A2	0.0818506
KIAA1715	0.0523356			FADS1	1.75304	0.0964305		SITPEC	0.044		GAPDHS	1.30253	0.11		U2AF2	-1.68876			FXYD4	-4.09839			TTC3	-4.05162				CADPS	-3.29196				DLGAP4	-1.83346			BARD1	-0.411556			PICALM	0.0600449			MEF2D	0.0818553
RCOR3	0.052369			KIAA0888	0.853023	0.0964414		SSH3	0.044		GLDN	1.37894	0.11		DKFZP686D0853	-1.68863			SPZ1	-4.09768			MDFIC	-4.05084				ELAVL2	-3.29192				ART1	-1.83332			DDX54	-0.411394			WFDC2	0.0600808			MEST	0.0818655
PCDHB2	0.0524008			TEX101	1.01236	0.0964923		SUV420H2	0.044		GM632	1.42833	0.11		DOLPP1	-1.68841			PGK2	-4.09668			WNK1	-4.04879				CAMK2A	-3.29144				LGALS3	-1.83322			WDR51A	-0.4111			IGSF10	0.0600956			MGC45438	0.0818696
VWF	0.0524081			ATP1B1	0.638023	0.0964996		TAF6	0.044		GPHN	1.46669	0.11		TAF7L	-1.68786			PPP3CC	-4.09592			TSTA3	-4.04735				KIAA0152	-3.29118				MARK1	-1.83233			TAF10	-0.410736			ZNF469	0.0601426			NGRN	0.0818725
LRPAP1	0.0524334			RAB8B	1.22776	0.0966343		TOR2A	0.044		GPR137	1.44282	0.11		MAPKAPK3	-1.6872			GPR61	-4.0957			COX15	-4.0473				PDCL2	-3.29077				FAM59A	-1.83198			TOM1	-0.41056			RIBC1	0.0601429			LOC646670	0.0818861
MS4A7	0.0525372			FLJ39051	1.08393	0.0967451		TPR	0.044		GSTM5	1.50186	0.11		RBMS3	-1.68679			BVES	-4.09567			SEC14L3	-4.04484				ZNF313	-3.28942				RFP	-1.83185			H2AFX	-0.410548			SEMA6C	0.0601459			FLJ22709	0.0819075
TMEM41A	0.0525439			IGSF11	0.890503	0.0969409		TRPV4	0.044		HCG18	1.96629	0.11		RP1	-1.686			LYPLA1	-4.09233			SEC63	-4.04479				GCNT7	-3.28844				LDB2	-1.83124			HRSP12	-0.410264			SYTL2	0.0601566			SRC	0.081918
HDAC7A	0.0526591			SMC6	1.08901	0.0973256		WHSC1	0.044		HDAC10	1.74233	0.11		SCRT1	-1.68529			TBL1X	-4.09227			ETV7	-4.04354				MAPK9	-3.28789				PDLIM3	-1.82979			DRG2	-0.409835			ZNF273	0.0601729			ARHGAP20	0.0819413
C14ORF2	0.0526745			LOC283357	1.952	0.0973288		C12ORF52	0.045		HOXB13	1.09616	0.11		ZFP37	-1.68456			TRIM37	-4.09148			ADRB1	-4.04277				UTS2D	-3.28725				YPEL3	-1.82971			PAX2	-0.409667			USP31	0.0601878			FAM12A	0.0819426
ZNF184	0.0527018			RAP1B	0.882775	0.0973647		C1ORF27	0.045		HSD17B6	1.20016	0.11		USP21	-1.68407			TCP10	-4.09004			ZNF572	-4.04239				CBX4	-3.28716				CYP2C9	-1.82862			SLITL2	-0.409599			PARK7	0.060188			SOX30	0.0819607
REG1A	0.052758			TBC1D19	2.41691	0.0974872		CACNA2D4	0.045		HTR1D	1.43048	0.11		CMA1	-1.68393			EIF1AY	-4.08976			DEPDC1B	-4.04127				NUDT5	-3.28664				PSG5	-1.82658			POLR3G	-0.409483			CPE	0.0601995			CEECAM1	0.0819623
TM9SF3	0.0527667			NRAS	1.02936	0.0976388		CD302	0.045		HYDIN	1.18999	0.11		GLIS3	-1.68352			TTC26	-4.0893			C7orf28A	-4.04057				SIGLEC6	-3.28592				OSGEPL1	-1.82586			PPWD1	-0.408654			NPC1	0.0602172			C9ORF90	0.0819722
GRTP1	0.052769			LOC619208	0.876172	0.0976399		CEP55	0.045		IDE	1.51907	0.11		APBB1	-1.68339			PAIP1	-4.08924			C7orf28B	-4.04057				ATP2B2	-3.28541				HIP1R	-1.82545			PMVK	-0.408219			RP11-54H7.1	0.0602365			C8G	0.0819726
LEPREL2	0.052769			EGFR	1.11477	0.0977329		CHIC1	0.045		IRS4	1.15775	0.11		SEC23B	-1.68223			SLC11A1	-4.08894			RSPH10B	-4.04057				C21orf89	-3.28538				CLDND1	-1.82522			TMEM28	-0.408199			PGBD5	0.0602525			KIAA1713	0.0819853
WISP3	0.052807			ZNF643	1.63966	0.0977675		CHRNA2	0.045		IXL	1.34761	0.11		SLC39A13	-1.6815			ZBED4	-4.08659			SERPINC1	-4.04049				IFT20	-3.28522				DTWD1	-1.82506			SFXN2	-0.408191			KIAA0247	0.0602646			SLC12A5	0.0819972
CLDN15	0.0528869			PCGF5	1.0431	0.0977885		DISP2	0.045		KCNA4	1.36034	0.11		DNAJC18	-1.68119			ZNF642	-4.08543			C1orf142	-4.04043				TMEM97	-3.28522				SSPN	-1.8249			GIP	-0.408144			SLC35C2	0.060293			BRUNOL6	0.0820054
MAPK8	0.0529353			RICTOR	1.03098	0.097834		DNAJC5B	0.045		KCND3	1.64489	0.11		TCF12	-1.68081			SLC16A10	-4.08324			GABRG3	-4.03894				CLEC12A	-3.28504				CCND1	-1.82369			CST8	-0.407937			WASF1	0.0603046			PLUNC	0.0820128
NDUFC2	0.0529382			BNIP2	1.01337	0.0978378		EIF2AK4	0.045		KIAA1529	1.85553	0.11		IHPK1	-1.68063			C13orf31	-4.08313			FMR1NB	-4.03868				CLEC12B	-3.28504				TTN	-1.82368			KRT13	-0.407657			MAP1B	0.0603228			C20ORF55	0.0820256
POLR3H	0.0529432			ITGAX	1.26442	0.0978744		GIT2	0.045		KLF10	1.31531	0.11		KCTD10	-1.6795			PIGK	-4.083			MTCH2	-4.03846				TACR1	-3.28498				SPTLC1	-1.82366			SF3A2	-0.407324			NT5C1B	0.0603604			CLDND2	0.0820268
LOC286254	0.0529767			ZNF268	1.18063	0.0979416		HEY1	0.045		LOC116349	1.39583	0.11		NUPR1	-1.67933			C7orf16	-4.08159			TMEM155	-4.038				LPAL2	-3.28435				NET1	-1.82295			GDF15	-0.407077			LUZP1	0.0603731			HIST1H3F	0.0820473
NDUFB3	0.0530739			HIST1H4B	0.955882	0.0979483		IFNB1	0.045		LOC203411	1.36493	0.11		ARSJ	-1.67912			ADAMTS6	-4.08124			CEP76	-4.03737				SLC22A3	-3.28435				SLC22A11	-1.82234			CDK7	-0.406967			KCNMB3	0.0603881			FLJ42875	0.0820529
PCP2	0.0530838			LOC644656	1.03533	0.0979924		KCNIP4	0.045		LOC283861	1.86352	0.11		RPL21	-1.67871			SLC25A13	-4.08008			IFIH1	-4.03734				FOXE1	-3.28387				SYNJ1	-1.82071			SYK	-0.406835			TMEM16B	0.0604011			ASS	0.0820565
FCHO2	0.0531116			FAM14B	0.88324	0.0980339		KIAA1033	0.045		LOC284323	1.27636	0.11		SDC4	-1.67867			GGPS1	-4.07937			ZNF169	-4.0371				CCL11	-3.28386				PTGFR	-1.82058			SDC3	-0.406832			VWF	0.0604041			CTNNA3	0.0820607
C2ORF27	0.0531205			RAVER2	0.956636	0.0980652		NELF	0.045		LOC400657	1.476	0.11		UBE2E1	-1.67864			ME2	-4.079			PMCHL1	-4.03688				NPR3	-3.28366				TIMP2	-1.82019			PURG	-0.406488			PLOD3	0.0604229			LOC388610	0.0820647
EHD1	0.0531432			ARHGEF7	1.0224	0.0981816		P2RY14	0.045		LOC641518	1.40427	0.11		THSD1	-1.6786			ALK	-4.07879			PMCHL2	-4.03688				CPXCR1	-3.28302				CNTNAP3	-1.81938			DLX5	-0.406479			CDCA7	0.0604467			C9ORF37	0.0820728
HSD11B1	0.0531869			LOC389023	0.574899	0.0983685		PARP9	0.045		LOC643783	1.51856	0.11		CER1	-1.6785			C21orf32	-4.07831			PKN2	-4.03636				POLR2H	-3.28				KIAA1333	-1.81933			ST6GALNAC6	-0.406183			ZNF500	0.0604771			C22ORF5	0.0820816
ZNF131	0.0531911			THBS1	1.16461	0.0984028		PRPH	0.045		LOC644054	1.22381	0.11		TSSK2	-1.67731			TUBE1	-4.07625			CHRNG	-4.03466				AMBN	-3.27937				FLOT2	-1.81912			NFYB	-0.405945			MSX1	0.0604894			SRD5A2	0.0821023
SPARC	0.0532201			BUB3	1.08092	0.0984419		RLN2	0.045		LOC645205	1.26587	0.11		C12ORF49	-1.67721			HCN1	-4.07486			TIGD1	-4.03466				POU4F1	-3.27934				SATB1	-1.81857			PCSK9	-0.40543			PLUNC	0.0605113			IER2	0.0821091
RRP22	0.0532977			CYP19A1	0.948617	0.0984439		SFRS5	0.045		LTBP2	1.26731	0.11		PTHR1	-1.6761			S100A7	-4.07441			SPATA4	-4.03403				WNT3	-3.27928				KLKB1	-1.81791			CHCHD5	-0.405024			CYP24A1	0.0605148			GTPBP6	0.0821171
PPFIA1	0.0533158			C6ORF165	1.41968	0.0988221		SLC30A4	0.045		MGC11102	1.69848	0.11		PIK3CD	-1.67596			S100A7A	-4.07441			RBM32A	-4.03396				KIR3DX1	-3.2792				ENPP6	-1.8178			U2AF1L4	-0.404863			RECQL	0.0605162			SPATA7	0.0821385
KIAA0423	0.0533272			GPAM	2.08017	0.0989279		SLC37A1	0.045		MPPED1	1.15616	0.11		CRAMP1L	-1.67414			CNTN5	-4.07437			RBM32B	-4.03396				C21orf74	-3.27792				ONECUT3	-1.81765			WDR18	-0.404451			SFI1	0.0605232			FAM118A	0.082143
HRSP12	0.0533665			IFNAR1	1.90859	0.0990385		SOCS7	0.045		NIP7	1.36734	0.11		RPH3AL	-1.67393			C16orf75	-4.07179			IL1F8	-4.03343				SCUBE3	-3.27615				ITGB4	-1.81664			NECAP2	-0.40443			TLR7	0.060541			LOC494558	0.0821431
STC2	0.0533671			HLA-DOA	2.40479	0.0990748		TCF7	0.045		NKX6-1	1.68082	0.11		SLCO4A1	-1.67391			TRPA1	-4.07162			ADAM32	-4.03282				RIF1	-3.27463				TMC4	-1.81571			G6PD	-0.403733			EIF2AK4	0.0605772			KCNK6	0.0821498
ACVR1	0.0533841			DNM1L	1.74691	0.0993877		UCK1	0.045		NRN1	1.27035	0.11		CALCA	-1.67367			BOLL	-4.07067			RPRM	-4.03249				ZIC1	-3.27447				ACTR3B	-1.81499			IMPDH2	-0.403406			KIAA0644	0.0605826			KLC4	0.0821557
KCNH2	0.053414			MAP4K3	1.16991	0.0994029		ADAMTSL2	0.046		NXN	1.4465	0.11		CLDN18	-1.67344			C20orf69	-4.06961			INPP5F	-4.03219				PSMD1	-3.27423				CTSG	-1.81487			PPM1G	-0.40338			LOC284244	0.0605889			ARTS-1	0.0821575
GM632	0.0534363			EIF4G2	1.30315	0.0994584		BMP15	0.046		PBX1	1.26812	0.11		SLC26A11	-1.6719			C6orf88	-4.06961			HNRPLL	-4.03128				UBR5	-3.27417				COQ10A	-1.81339			LUZP5	-0.402827			SLC15A1	0.0606222			SPRR3	0.0821584
FBXL11	0.0534408			MAPK8IP3	0.66071	0.0995152		BRF2	0.046		PCDH12	1.53752	0.11		LOC284361	-1.67156			GABRB2	-4.06956			CD47	-4.03089				GRM1	-3.27369				CD3E	-1.81327			GMPS	-0.402584			C20ORF52	0.0606473			METTL7B	0.0821738
C4ORF30	0.0534432			LOC203547	2.11454	0.0995551		C11ORF54	0.046		PCOLCE	1.27318	0.11		OS9	-1.67143			OXR1	-4.06814			PPM1L	-4.02944				CLEC7A	-3.27369				EGFL9	-1.81289			NEIL3	-0.402077			LYPD3	0.0607018			DKFZP761M1511	0.082179
CHMP4A	0.0534884			OGFRL1	0.729105	0.0995718		C1ORF53	0.046		PERLD1	1.10082	0.11		NF2	-1.67096			ZNF281	-4.06813			EXOSC4	-4.02801				NUDT4	-3.27244				M6PRBP1	-1.81215			HMOX1	-0.402032			TREX1	0.0607197			RAPGEFL1	0.0821825
SLC25A5	0.0535138			ZNF12	1.26006	0.0996162		CIAS1	0.046		PLCB4	1.3206	0.11		PIK3CG	-1.67048			C8orf54	-4.06729			UBQLN1	-4.0277				C1orf96	-3.2709				TPK1	-1.81085			SLPI	-0.40165			REXO2	0.0607234			PRSS3	0.0821834
FLJ20054	0.0535154			PRO1580	1.38595	0.0996787		CLASP2	0.046		PPARD	1.43938	0.11		ELL2	-1.67008			METTL6	-4.06662			BLZF1	-4.02542				TUBG1	-3.26899				CASP14	-1.81076			PODXL2	-0.401224			UQCRH	0.0607526			RAG1AP1	0.0821856
P2RY1	0.0536574			AQP8	1.1826	0.0997181		F11	0.046		PPP3CB	1.60602	0.11		ADAM20	-1.66979			C17orf78	-4.0655			ZNF507	-4.02484				POSTN	-3.26853				OPA3	-1.81061			IHPK1	-0.40117			RYBP	0.0607699			ZNF441	0.0821896
HPCAL4	0.0537256			FAM96A	0.954424	0.0997406		FANCM	0.046		PRKG2	1.43429	0.11		RHBDF1	-1.66971			ANKRD18A	-4.0637			ALX1	-4.02196				ZNF154	-3.26716				SLC35C2	-1.80947			GRK5	-0.401136			SPRY2	0.0607717			PSPH	0.0822013
SUPT3H	0.0537441			RAD17	1.36829	0.0999697		FLJ20628	0.046		PTPN1	1.28921	0.11		ARNT2	-1.66957			MED14	-4.06267			LRRC7	-4.02119				SP100	-3.26703				CRNKL1	-1.80941			LIN7A	-0.401098			SEC24C	0.0607892			GPR64	0.0822123
CHST2	0.0537853			BIRC5	0.511088	0.10016		FNBP1	0.046		RAD9A	1.61397	0.11		MGC26744	-1.66902			NLRC4	-4.0623			C20orf69	-4.02105				HSD17B12	-3.26497				ZFP36	-1.80929			GMEB1	-0.400765			MGC4172	0.0608068			NUP210	0.0822146
USP47	0.0538514			LOC120379	1.80378	0.100198		HIF3A	0.046		RAX	1.36852	0.11		CDH13	-1.6687			CRYGN	-4.06133			C6orf88	-4.02105				ATG9B	-3.2646				MEPE	-1.80864			RBPSUHL	-0.400625			GTPBP8	0.0608078			DBNL	0.082215
GGTLA1	0.053889			PACS1	1.81634	0.100258		HRK	0.046		RNF24	1.62987	0.11		ATP6V0C	-1.66745			TLR10	-4.05956			C8orf74	-4.01866				TSR1	-3.2643				KCNK10	-1.80829			CCDC33	-0.4006			INHBB	0.0608104			FUK	0.0822284
HM13	0.0540169			KBTBD10	1.18514	0.100344		IGSF4	0.046		RNPEPL1	1.42099	0.11		GAGE2	-1.66709			CTHRC1	-4.05899			SLC6A6	-4.01803				SLC35E1	-3.26343				RPS11	-1.80812			PAPPA2	-0.400481			FCAMR	0.0608185			MYCL1	0.0822439
HTR3A	0.0540495			NBEAL1	1.36718	0.100464		KIAA0020	0.046		RP11-35F15.2	1.43152	0.11		DHRS8	-1.66708			SNX27	-4.05863			FAM12A	-4.01772				PVALB	-3.26213				TACR1	-1.80802			MYC	-0.400359			DNAJC19	0.0608297			DNM1	0.0822439
RAB27B	0.0540636			OAT	0.762532	0.100553		KISS1	0.046		RP13-15M17.2	1.63888	0.11		ACAA1	-1.66693			AVPR1A	-4.05834			MMP12	-4.01647				C14orf54	-3.2606				RAB3IL1	-1.8071			CCL22	-0.399988			DAG1	0.0608422			PLA2G1B	0.0822633
TEF	0.0540714			SERTAD4	1.38352	0.10058		KLRC3	0.046		RQCD1	1.6639	0.11		C16ORF70	-1.66604			PSMD2	-4.05822			C10orf79	-4.01463				TTC30B	-3.26042				IL17RC	-1.80675			ASCC2	-0.399691			SDC1	0.0608478			IPF1	0.0822757
RPL13A	0.0540903			CLASP2	1.67712	0.100606		LOC150568	0.046		SAFB	1.60812	0.11		GRM4	-1.66578			AIM2	-4.05804			GRIK2	-4.01461				CKLF	-3.25901				MCM3	-1.80604			FAM11B	-0.39963			LOC116236	0.0608573			CRELD1	0.0822819
C5ORF23	0.0541168			KLHL23	0.980755	0.100646		LSAMP	0.046		SCD	1.15388	0.11		SLC6A3	-1.66527			COLEC10	-4.05733			BOLA1	-4.01187				CMTM1	-3.25901				GPS1	-1.80532			RALGPS2	-0.399566			PIK3CG	0.0608603			SULT1A4	0.0822971
ATBF1	0.0541421			TMEM27	0.863695	0.100705		MOBP	0.046		SEC13L1	1.47278	0.11		FGG	-1.66525			EPSTI1	-4.0569			TSN	-4.01113				GBA	-3.25885				GPHN	-1.80519			PLEKHG2	-0.399016			GSTM3	0.0608884			NPHP3	0.0823032
PABPC1	0.0541678			CCL23	0.92631	0.100794		NRSN1	0.046		SFRS9	1.50178	0.11		TSHZ3	-1.66518			PHLDB2	-4.0561			CCDC88A	-4.00912				GBAP	-3.25885				HMHA1	-1.80511			OR4F29	-0.39854			PSCA	0.0608889			TRIM11	0.0823217
C3ORF17	0.0542688			CHEK1	1.08041	0.100853		NT5DC1	0.046		SLC22A18	1.30695	0.11		B3GALNT2	-1.66512			PLCXD2	-4.0561			CRHR2	-4.0087				MTX1	-3.25885				CD226	-1.80479			ELP4	-0.398212			CSPG4	0.060917			GYLTL1B	0.0823217
C15ORF5	0.0543138			NT5DC4	2.18408	0.100952		NUP54	0.046		SLC2A2	1.12472	0.11		SYNGR1	-1.66469			WASL	-4.05603			TPM3	-4.0075				POLR1C	-3.25873				HIST1H3A	-1.8047			RASSF7	-0.39821			RPL27A	0.0609258			LOC643473	0.0823265
NKRF	0.0543545			BCCIP	1.09702	0.10106		PERQ1	0.046		SLC31A1	1.42756	0.11		FSCN3	-1.66467			CEACAM7	-4.0552			SBK1	-4.00724				XPO5	-3.25873				SVIL	-1.80399			PES1	-0.398105			RBBP5	0.0609522			THEM4	0.0823279
AOF2	0.0544115			C5ORF24	1.08915	0.101071		PPP1R14D	0.046		SLC39A5	1.72711	0.11		LY6G6C	-1.66426			SLC25A39	-4.0539			ZNF642	-4.00688				KIAA0859	-3.25849				UGT1A1	-1.80389			IRX3	-0.397945			OSAP	0.0609716			GRHPR	0.0823576
FLJ16636	0.0545917			EIF2S1	1.10316	0.101104		RNASE1	0.046		SLC45A2	1.21647	0.11		SCARB2	-1.66369			CNTNAP4	-4.05318			ELOVL4	-4.00627				C6orf12	-3.25842				PTHR2	-1.80382			PLA2G4C	-0.397208			SIPA1L2	0.0609766			C1ORF94	0.0823756
MFAP3L	0.0546934			TLN2	1.36967	0.101285		RPL17	0.046		SMTN	1.86452	0.11		PROZ	-1.66353			PRM3	-4.05309			SIGLEC5	-4.00548				TIGD6	-3.25553				TRIM5	-1.80221			CYYR1	-0.396775			ACYP1	0.0609825			SLC6A3	0.0823841
DLST	0.0547153			SLC6A2	1.1809	0.101318		SEMA4A	0.046		SPATA20	1.13024	0.11		C1ORF119	-1.66293			MRPL35	-4.05275			CSRP3	-4.0041				CNOT1	-3.25468				MKRN2	-1.80154			CASP3	-0.396375			MYF5	0.0609851			MAP3K6	0.0823925
ZNF415	0.054728			GSTA3	0.663181	0.101463		SLA	0.046		SPTB	1.61443	0.11		CD160	-1.66208			B3GAT2	-4.0527			FBXO6	-4.00243				KRTAP1-1	-3.25468				DUT	-1.80147			MBD6	-0.396167			ZIC1	0.0609939			LOC283874	0.0824016
DNAJB11	0.0548247			KCMF1	1.49269	0.101539		SLFN11	0.046		STK25	1.54075	0.11		TEK	-1.66186			SMAP1	-4.0527			MAD2L2	-4.00243				KRTAP1-3	-3.25468				DDX54	-1.80114			TNFRSF1A	-0.396141			ANKRD26	0.0610124			ANKRD29	0.0824123
NIN	0.0548885			TRIP4	1.38006	0.101596		TLL2	0.046		STRN3	1.29447	0.11		HNMT	-1.6618			CYP2B6	-4.05221			PDC	-4.00226				SNORA71B	-3.25387				PTGES	-1.80097			PRC1	-0.395554			CALML5	0.0610159			MBD2	0.0824217
ELL2	0.0548918			PARL	1.77902	0.101659		TMEM123	0.046		STX16	1.30066	0.11		SNX14	-1.6611			CNIH2	-4.05157			ZSCAN4	-4.00169				C6orf199	-3.2511				LRMP	-1.80006			DCP1A	-0.394712			MRPL4	0.0610583			EPOR	0.0824252
NR2F2	0.0548923			CAPN8	0.835813	0.101935		TMEM30A	0.046		SULT1A2	1.18694	0.11		DUSP14	-1.66092			YIF1A	-4.05157			C18orf19	-4.00152				PMP2	-3.25076				NR4A1	-1.79979			RAXL1	-0.394344			C20ORF161	0.0610707			SRA1	0.0824351
LOC348180	0.0549111			LL22NC01-81G9.2	0.831957	0.102041		TRIM28	0.046		TAZ	1.44992	0.11		CYBRD1	-1.66063			MASTL	-4.04968			NFYA	-4.00099				HNF1B	-3.25052				WDR72	-1.79917			EMR1	-0.393941			TSHB	0.0610749			ACCN4	0.0824383
SLC20A2	0.0549125			FAM76A	1.81311	0.102165		VPS54	0.046		TGFBI	1.19566	0.11		TETRAN	-1.66005			PDC	-4.04943			TAF1A	-4.00094				C1QTNF6	-3.24962				RHEB	-1.79747			DNAJC11	-0.393704			PHYH	0.0610844			LRRC3B	0.0824485
ZYG11B	0.0549129			ZNF180	1.3683	0.102265		WWOX	0.046		THRAP1	1.33796	0.11		IL20RA	-1.65995			DCLRE1B	-4.04841			FSTL5	-4.00067				TCF21	-3.24888				PSMA2	-1.79662			PTPN9	-0.393603			RASSF3	0.0611374			PPP3CC	0.0824606
PNPLA8	0.0549384			KIF23	1.2585	0.10228		ADAMTS2	0.047		TLE3	1.6198	0.11		ATG5	-1.659			MYNN	-4.04749			HRK	-3.9982				C21orf45	-3.2484				DNAJC15	-1.7962			PHF15	-0.393524			LUM	0.0611385			COMMD9	0.0824609
SLTM	0.055002			RHOT1	1.04869	0.102423		AEBP1	0.047		TMEM15	1.58153	0.11		ALDH3A2	-1.6589			RAE1	-4.04684			TOPBP1	-3.9977				PYROXD1	-3.24824				REM1	-1.79542			TOP1MT	-0.393492			MYOD1	0.0611406			CHRNA6	0.0824634
ZNF541	0.0550125			LOC168850	1.06411	0.102495		B3GNT1	0.047		TMEM49	1.22037	0.11		HSPA4	-1.65841			NNT	-4.04574			ANAPC11	-3.99715				RECQL	-3.24824				IRF8	-1.7954			RPL39L	-0.393418			CLIC3	0.0611457			FMN2	0.0824684
NARS2	0.0550995			ABCD3	0.910185	0.102507		BCL11B	0.047		TMEM9	1.45271	0.11		TMEM119	-1.65821			CDC42	-4.04228			MBD4	-3.99605				HMGA2	-3.24783				PHGDH	-1.79516			PSMD3	-0.393411			ANXA6	0.0611523			CHST5	0.0824724
TENC1	0.0551134			FBXW7	1.55072	0.102633		C1ORF82	0.047		TMPRSS4	1.09404	0.11		PLD2	-1.65816			TMIE	-4.04219			SLC13A1	-3.99603				WDR67	-3.24752				SCAP2	-1.79492			CABLES1	-0.392976			CRIP2	0.0611627			SLC23A3	0.0825044
DHODH	0.055144			MSH5	0.991703	0.102698		CCDC64	0.047		TNRC4	1.59487	0.11		BCL6B	-1.65773			C2orf39	-4.04014			WASL	-3.9945				IGF2BP3	-3.24696				SLC26A9	-1.79491			CHKB	-0.392791			HOXB2	0.0611634			NEUROD4	0.08251
CLDN18	0.055218			HOXB8	1.24055	0.102891		CNN3	0.047		TUBG1	1.34073	0.11		ACVR2A	-1.65735			OTOF	-4.04014			SIRT5	-3.99326				OR3A1	-3.2469				SPRED2	-1.79439			MCM6	-0.392629			PTPRJ	0.0612099			HIST1H3E	0.0825117
PPIL4	0.0552296			STCH	0.796451	0.103085		EEA1	0.047		TXNRD2	1.52196	0.11		ARSI	-1.65729			MDGA2	-4.0398			C6orf159	-3.99244				ATP6V0B	-3.24683				SH3TC2	-1.79401			MRPL11	-0.392352			MAGEH1	0.0612124			MED9	0.0825123
CACNB4	0.0552532			UBE2B	1.08945	0.103089		FLJ14959	0.047		UBE2V2	1.29977	0.11		BAI2	-1.65689			SLC38A4	-4.03929			QSOX2	-3.99192				MEMO1	-3.24627				DDX28	-1.79361			HMGB3	-0.39224			C9ORF57	0.0612221			MGC3196	0.0825234
MLSTD1	0.0553851			LRAP	1.1749	0.103155		GEMIN4	0.047		UNC93B1	1.88207	0.11		PARP16	-1.65623			SLC6A6	-4.03889			FOXP4	-3.99166				MEMO1P	-3.24627				GNAQ	-1.79168			GSK3B	-0.392157			RGS14	0.0612293			LOC221814	0.0825512
SNRPN	0.0554462			CBARA1	1.26935	0.103157		IL15	0.047		VAT1	1.71504	0.11		GNAL	-1.65534			SCGB1C1	-4.0379			DIRC1	-3.99138				SYT14	-3.24591				LYPLA2	-1.79124			PRPS2	-0.391799			MYO15A	0.0612356			PGBD4	0.0825521
DDX19A	0.0554807			PDZK1IP1	0.419241	0.103283		KIAA0683	0.047		VEGF	1.17393	0.11		YWHAE	-1.65501			RNF213	-4.03785			MLX	-3.98898				SYT14L	-3.24591				PAX5	-1.79065			RBM35A	-0.391626			AKAP4	0.0612471			SSBP2	0.082562
RBBP4	0.0555445			CASP3	1.33675	0.103291		MGC2752	0.047		WDR54	1.36652	0.11		ABTB1	-1.65471			SLC22A7	-4.03769			PSMC3IP	-3.98898				HTR7	-3.24548				PRM1	-1.79002			MRPL23	-0.391608			DIO1	0.0612566			AQP7	0.0825639
KIAA0319	0.0555513			MTHFS	1.08427	0.103343		NT5C	0.047		ZNF407	1.33802	0.11		MAGEA8	-1.65463			BTBD7	-4.03685			C1QL4	-3.98888				ERGIC1	-3.24529				RPL10A	-1.78928			ICAM3	-0.391586			HMBS	0.0612797			C18ORF2	0.0825769
TMEM61	0.0557022			WRB	0.987416	0.103401		OTUD5	0.047		ZNF607	1.23388	0.11		CYP8B1	-1.65389			DAPP1	-4.03656			TROAP	-3.98888				MAX	-3.24495				MST1	-1.78894			CYTL1	-0.391025			HTATIP	0.0612875			DEXI	0.0825812
FLJ42562	0.0557441			ASCIZ	1.09984	0.103424		PIGB	0.047		ZSCAN2	1.4395	0.11		BCL6	-1.65377			CD109	-4.03567			C20orf187	-3.98868				KPNA4	-3.24487				PCDHB1	-1.78809			GPR21	-0.390936			LOC644286	0.0612992			MSMB	0.0825946
ALDH1A3	0.0557521			COL4A6	1.04794	0.103503		PPIE	0.047		ABC1	1.27934	0.12		TMC3	-1.6536			LZIC	-4.03521			IRAK1	-3.98834				OR8B8	-3.2447				SLC5A6	-1.78766			PRR13	-0.390473			C1QTNF6	0.0613082			APOF	0.0825958
SPRR1B	0.0557699			COQ7	1.72044	0.10353		PPP2R2A	0.047		ACLY	1.40628	0.12		ACTR5	-1.65333			DLG1	-4.03393			CHAT	-3.98779				LRPPRC	-3.24437				SSTR1	-1.78687			ARHGAP4	-0.390281			PURA	0.0613158			GNE	0.0826054
SPATA7	0.0558733			ARID4A	1.36484	0.103554		PRPF40A	0.047		ACVR1	1.40461	0.12		SPATA20	-1.65286			IL15	-4.03369			KRTAP4-9	-3.98717				PARP12	-3.24365				PVALB	-1.78636			HOXC8	-0.390079			CDH18	0.061334			VIP	0.082609
C10ORF82	0.0559116			MAML3	1.30218	0.103593		PSIP1	0.047		ANKRD1	1.22363	0.12		SIX6	-1.65227			CALCA	-4.03354			OR5J2	-3.98605				ABI1	-3.24338				PTGDR	-1.78634			FADD	-0.389734			MYO1D	0.0613435			RAB2B	0.0826163
C12ORF48	0.0559482			DCP2	0.884979	0.103632		RARB	0.047		ANXA13	1.18563	0.12		CAPN3	-1.65123			MYO3A	-4.03344			GABRD	-3.98602				PDSS1	-3.24338				SLCO1A2	-1.78589			UBE2NL	-0.389645			HSPA1A	0.0613594			ACLY	0.0826175
LOC643797	0.0559664			KPNA4	1.62584	0.103654		SNX14	0.047		ATP6V1C1	1.30928	0.12		KRT80	-1.65098			SPATA4	-4.03336			LARS	-3.98492				C2orf37	-3.24321				SAP30BP	-1.7855			PHC2	-0.38958			FLJ25006	0.0613909			DALRD3	0.0826188
ACPP	0.0559755			TBL1X	0.759848	0.10369		THAP11	0.047		BRF1	1.43879	0.12		C10ORF116	-1.65066			SNAP29	-4.03254			BAT2D1	-3.98414				RNF149	-3.24279				SCYL3	-1.7851			STRA13	-0.38953			MFGE8	0.0614349			CUTL2	0.0826443
FMNL3	0.0560037			COCH	0.906486	0.103788		ADAMTS14	0.048		BSCL2	1.37128	0.12		INCENP	-1.6485			OR4D2	-4.03186			ACOT6	-3.98229				DNAH12	-3.24201				FGD6	-1.78415			LRRC3	-0.388804			USP40	0.061451			WDR54	0.082648
PMS1	0.0560128			TK1	0.615886	0.103809		ADRA2C	0.048		BXDC2	1.42896	0.12		EYA4	-1.64837			CDK8	-4.03163			B4GALT3	-3.97951				HSPD1	-3.24189				PODXL	-1.78317			LATS2	-0.388612			ZMAT1	0.061485			MANSC1	0.0826545
SCARB1	0.0560515			LOC253039	1.10042	0.103923		AGTR1	0.048		C18ORF55	1.39551	0.12		ALPK2	-1.64777			RSPO2	-4.03067			PPOX	-3.97951				DARS2	-3.24178				MFAP2	-1.78283			BTC	-0.387986			CCL7	0.0614997			C17ORF45	0.0826593
LYSMD3	0.056091			SRP9	0.93536	0.103924		CDCA8	0.048		C18ORF8	1.32145	0.12		COMP	-1.64772			C11orf9	-4.03035			UTP11L	-3.97948				RFPL3S	-3.24162				ATG9A	-1.78276			CA9	-0.387952			SLC9A3R1	0.0615085			FAM14A	0.0826714
DYNC2LI1	0.0561305			CDKAL1	1.62119	0.10397		CHIC2	0.048		C20ORF108	1.26252	0.12		ZNF641	-1.64764			CCDC144A	-4.02971			C14orf54	-3.97689				C19orf15	-3.24086				SH3KBP1	-1.78248			FBXL15	-0.387902			CDC7	0.0615145			STK23	0.0826777
MYO1G	0.0562252			DOCK11	0.959632	0.103998		DEPDC1B	0.048		C7ORF27	1.37278	0.12		PAGE1	-1.64745			ASPH	-4.02967			PNKD	-3.9763				C3orf33	-3.23953				WNT1	-1.78242			FCHSD2	-0.387704			GLA	0.0615193			EOMES	0.0826826
PEX1	0.0562637			LCOR	0.86581	0.104066		EPHA5	0.048		CAMSAP1	1.53919	0.12		WT1	-1.64707			TAS2R14	-4.02884			VGF	-3.97564				SLC7A6OS	-3.23951				PRDM12	-1.78169			GPX4	-0.387517			UBE2Z	0.0615307			RUNDC2A	0.08269
TOP1	0.0562945			TMEM125	0.760208	0.104094		FREM1	0.048		CAND1	1.96871	0.12		OLFML2B	-1.64671			ONECUT2	-4.02696			CENTD3	-3.97546				KNG1	-3.23915				SNF1LK	-1.78066			MRPL52	-0.387502			WDR44	0.0615319			MGC52282	0.0827109
RSN	0.0563447			RAD51L3	2.08284	0.104113		GABPB2	0.048		CARD9	1.27615	0.12		MYOT	-1.64647			OTC	-4.02656			SNX16	-3.97501				CAPS	-3.23856				IL22RA1	-1.78058			PRKCB1	-0.387469			RNF175	0.0615386			TBC1D10A	0.0827129
C13ORF1	0.0563595			HERC4	1.5461	0.104178		GGCX	0.048		CDADC1	1.43122	0.12		NPHP3	-1.64642			DEPDC1B	-4.02635			AMN	-3.97392				RANBP3	-3.23856				CXXC1	-1.77919			CCL28	-0.38741			C1ORF116	0.0615417			C17ORF63	0.0827368
SNX2	0.056444			C21ORF66	0.908118	0.104432		GRID2	0.048		CDH13	1.28801	0.12		FAT3	-1.64633			CDKL1	-4.02566			SOS1	-3.97205				CKAP2	-3.23803				HOXA5	-1.77752			FAM62A	-0.387158			TBC1D2B	0.0615512			SEMA5B	0.0827385
SUMO1	0.056461			WDSUB1	1.63022	0.104482		MCEE	0.048		CEACAM6	1.14426	0.12		TRHR	-1.64622			EDA	-4.02507			BEST3	-3.97174				ABRA	-3.23769				LRRC8A	-1.77725			LYSMD2	-0.386995			LGR6	0.0615799			SEMA4C	0.0827403
SLC24A2	0.0564653			RAB18	0.981285	0.104627		MFNG	0.048		CLN6	1.6049	0.12		CYB5R3	-1.64603			PPM1L	-4.02442			TMEM177	-3.97159				CRYGN	-3.23694				SLC43A1	-1.77696			CCR9	-0.386635			OGFR	0.061588			HEL308	0.0827418
FLJ40142	0.0565041			ARL1	0.777991	0.104767		MGC17330	0.048		COX6A1	1.32309	0.12		DLGAP3	-1.64581			HRK	-4.02161			RAP2B	-3.96987				CLRN1	-3.23665				FAM43A	-1.77689			TULP3	-0.38636			POU6F1	0.0615952			CX3CL1	0.082763
URG4	0.0565582			KLK10	1.05674	0.10477		OGN	0.048		CRTAP	1.53711	0.12		FRG1	-1.64569			SCAMP3	-4.0203			BTN2A2	-3.96961				SUMO2	-3.2355				RPAP1	-1.77655			CRKL	-0.386155			MYL4	0.0616026			CMTM7	0.0827655
MAML2	0.0566105			HESX1	1.22861	0.104903		PARP14	0.048		DAD1	1.43028	0.12		ITPR3	-1.64551			HDAC2	-4.01993			RAP1GDS1	-3.96892				SUMO4	-3.2355				SYNGAP1	-1.77514			SERPING1	-0.386053			TICAM1	0.0616274			UROD	0.0828109
FAM26B	0.0566268			XRCC4	0.951216	0.104988		PYGL	0.048		DDX19B	1.21156	0.12		DLG5	-1.64544			PPFIA1	-4.01922			R3HDML	-3.96876				TTBK1	-3.23495				SLC8A1	-1.77501			MAF1	-0.385668			SCG2	0.061628			ZNF141	0.0828294
ZCCHC8	0.056627			GRAMD1C	0.984748	0.105044		SLC19A1	0.048		DYDC2	1.27886	0.12		KIAA0523	-1.6447			KIAA0892	-4.01756			SIM1	-3.96806				GPR85	-3.23316				DNAJB12	-1.77495			DONSON	-0.385197			TPT1	0.0616496			KIAA0195	0.0828295
LOC285281	0.0567049			RCHY1	0.984553	0.105104		SLC25A4	0.048		EIF4G1	1.59297	0.12		TP53I13	-1.6447			KIR2DL1	-4.01655			ACSL6	-3.96719				RFK	-3.23312				LTB4R	-1.77475			OTOA	-0.384956			SOD1	0.0616911			SSX4	0.0828415
GPI	0.0567182			FER	1.20358	0.105123		SWAP70	0.048		FAM50A	1.46566	0.12		HEMGN	-1.64466			KIR2DL2	-4.01655			SPP1	-3.9671				MLSTD2	-3.23288				CLTB	-1.77462			ATP6V1H	-0.384549			ALDH4A1	0.0616976			POLK	0.0828782
FARSLA	0.0567603			CLU	0.515437	0.10513		TGFB2	0.048		FAM84B	1.19302	0.12		ZNF226	-1.64463			KIR2DL3	-4.01655			DNAJC10	-3.96565				NDUFA6	-3.23135				GATAD2A	-1.77373			ARMC6	-0.384407			XPO1	0.0617026			RPL13A	0.0828818
ANKRD17	0.0568206			DAPP1	1.24062	0.105271		THAP9	0.048		FARSLB	1.41674	0.12		ANGPTL7	-1.64433			KIR2DL5A	-4.01655			THEG	-3.96527				GKN2	-3.23067				CRABP1	-1.77361			SEPT1	-0.384286			C10ORF61	0.0617219			ST3GAL1	0.0828836
CG018	0.05683			APITD1	1.46731	0.105436		VIL1	0.048		FBXL8	1.51162	0.12		LOC552889	-1.64351			KIR2DL5B	-4.01655			TMEM189	-3.96467				DNAH14	-3.2305				HLA-DOA	-1.77349			LGI3	-0.383589			LOC93444	0.0617372			ALDH18A1	0.0828934
MLF1	0.0569434			ARHGAP12	0.887732	0.105532		ABCB7	0.049		FBXO45	1.40496	0.12		SFRS10	-1.64345			KIR2DS1	-4.01655			UBE2V1	-3.96467				KIAA1239	-3.2287				EEF1B2	-1.77218			THAP11	-0.383085			ZNF613	0.0617405			NTRK1	0.0828941
IGSF9	0.0569501			PSCD1	1.23326	0.105538		ASCC3	0.049		FCER2	1.71616	0.12		EXOC4	-1.6422			KIR2DS2	-4.01655			BCAT1	-3.96312				ACSM2A	-3.22841				IFT80	-1.77197			CADPS2	-0.382982			CSN2	0.0617477			FAM32A	0.0828971
ZNF32	0.0570366			CLDN1	0.696267	0.105659		B4GALT6	0.049		FGF19	1.58242	0.12		GRIP2	-1.64148			KIR2DS3	-4.01655			FEZF2	-3.96307				ACSM2B	-3.22841				CNTD	-1.77137			PSMB10	-0.382672			ATP11B	0.0617511			RBM15B	0.0829018
GTF2A2	0.0570629			SMEK2	1.04152	0.105816		C12ORF42	0.049		FLJ21963	1.41067	0.12		ACVR1	-1.64141			KIR2DS4	-4.01655			PAX1	-3.96207				NARG1L	-3.22832				POLR1B	-1.77133			AQP8	-0.382367			FLJ32549	0.0617514			EIF2AK4	0.0829022
PSMA2	0.0570632			FLJ30707	1.69789	0.105927		C16ORF61	0.049		FNDC3B	1.74796	0.12		NPR2	-1.64094			KIR2DS5	-4.01655			SEMG1	-3.96137				TAS2R40	-3.2278				SERTAD1	-1.77111			NCLN	-0.381898			C12ORF54	0.0617734			ELA2	0.0829073
FBLN1	0.0571405			IRS2	1.82035	0.106041		CMTM7	0.049		FOXQ1	1.18063	0.12		DNASE1L1	-1.64048			KIR3DL3	-4.01655			ZAN	-3.95898				FAM91A1	-3.22677				ALDH5A1	-1.77088			RAD51L3	-0.381765			LHFPL1	0.061786			CRYM	0.0829093
ARHGEF1	0.0572422			ACTN2	1.29347	0.106057		CTBP2	0.049		GBF1	1.50122	0.12		PEX1	-1.63957			C3orf48	-4.01585			MCM3	-3.95856				TMEM155	-3.22361				RPL7	-1.77054			INS	-0.381604			LOC149448	0.0617973			LOC653221	0.0829114
INSC	0.0572603			C1ORF96	0.89001	0.106089		DYNC1H1	0.049		GLG1	1.45148	0.12		PRNT	-1.63953			FBXO22	-4.0155			C10orf41	-3.95684				ZNF621	-3.22284				HOXA2	-1.77042			ARHGAP1	-0.381162			DDX24	0.0618168			CYBASC3	0.0829218
XIST	0.0572973			DOM3Z	1.83857	0.10638		FLJ21820	0.049		GPSN2	1.46658	0.12		THAP11	-1.63852			VTA1	-4.01458			GRIA3	-3.95479				STX1A	-3.2228				MEF2A	-1.76971			KHDRBS1	-0.380757			C10ORF125	0.0618361			IGKC	0.0829313
RORB	0.0573187			LOC284244	2.062	0.106391		GPS1	0.049		GRM5	1.22088	0.12		CTLA4	-1.63805			ST3GAL3	-4.01288			TBPL1	-3.95477				WBSCR22	-3.2228				ESCO1	-1.76931			DLG7	-0.380573			MXD4	0.0618465			GSR	0.0829321
MMP11	0.0573532			PCDHB9	1.18355	0.10642		HIST1H2AK	0.049		HAMP	1.31896	0.12		ERCC8	-1.63794			TMEM74	-4.01231			SIRPB2	-3.95462				APH1A	-3.22276				GUCA1B	-1.7691			ZNF248	-0.380222			TBC1D23	0.06185			TTF1	0.0829409
MRPL50	0.0573945			LGI1	0.930853	0.106474		KIAA1370	0.049		HCAP-H2	1.6093	0.12		PRDM16	-1.63755			LRRIQ2	-4.01222			TRDN	-3.95337				CA14	-3.22276				PRKCDBP	-1.76868			MTL5	-0.380204			BIVM	0.061858			MAEA	0.0829546
TXNRD3	0.0574469			COLEC12	0.931587	0.106539		NR1I2	0.049		HEMGN	1.19258	0.12		C16ORF74	-1.6374			ZSCAN20	-4.01218			PARD6G	-3.95316				POP1	-3.22099				CYSLTR2	-1.76814			GPT	-0.379871			BDNF	0.0618624			DNASE1L2	0.0829549
PRKRA	0.057579			PRIM1	1.13216	0.106633		PCP4L1	0.049		HS6ST1	1.11997	0.12		PGAM2	-1.6373			TMEM155	-4.01207			FBXO22	-3.95277				CLCA3	-3.22026				HIF1AN	-1.76754			NKX2-5	-0.37966			GPR116	0.0618685			ARL6IP4	0.0829555
ZNF342	0.0577159			ARSJ	1.15571	0.106674		PPM1D	0.049		KCNH4	1.2063	0.12		UNG2	-1.63684			MRPL51	-4.01187			PTPN20A	-3.9513				BRCA1	-3.22022				ATP1B1	-1.76711			GAL3ST3	-0.379584			ABI3BP	0.0618989			SLC4A3	0.0829598
SCYL3	0.0577248			ADRBK2	0.844287	0.106712		PSMD1	0.049		KHDRBS1	1.30074	0.12		NAT8	-1.63643			MYBPC1	-4.01			PTPN20B	-3.9513				VAV2	-3.21958				PANK4	-1.76661			DEC1	-0.379341			JMJD2A	0.0619098			HS6ST3	0.0829759
CREB1	0.0577914			ANUBL1	1.06607	0.106741		PSMD2	0.049		KNG1	1.35802	0.12		LOC644670	-1.63638			IFT20	-4.00934			EAF1	-3.95069				PROX2	-3.21922				UBAP2L	-1.76523			EXOSC7	-0.379187			XAGE1	0.0619448			HTRA2	0.0829818
DLEU8	0.0578038			OPN1MW	2.01911	0.106765		PTDSR	0.049		LNPEP	1.33849	0.12		RTTN	-1.63625			TMEM97	-4.00934			WDR16	-3.94997				NDUFS6	-3.21874				OVGP1	-1.76467			DEFB125	-0.378971			PPP2R5D	0.0619579			GAL3ST3	0.0830015
HSPA1A	0.0578332			CRABP2	0.590228	0.106776		RPL18A	0.049		LOC149837	1.2808	0.12		CCDC46	-1.63608			DARS2	-4.00925			SSR1	-3.94961				PTP4A1	-3.21867				ACADVL	-1.76357			OXSR1	-0.378699			P2RY14	0.0619686			CDKL5	0.0830051
TCEB1	0.057906			ZNF274	1.22633	0.106805		RPS3A	0.049		LOC284422	1.23097	0.12		BRPF3	-1.63584			CDRT1	-4.00895			WDR65	-3.94918				C16orf53	-3.21853				ABCB11	-1.76356			IER2	-0.378698			POU3F2	0.0619711			PDZK1IP1	0.0830437
C1ORF103	0.0579746			ACADM	0.794949	0.106865		SAPS3	0.049		LOC646917	1.54281	0.12		CTBP2	-1.63576			TRIM16	-4.00895			SYDE2	-3.94911				KIAA1109	-3.21717				TDRD10	-1.76339			KIAA1553	-0.37846			SSR4	0.0620093			OR1A2	0.0830448
ZCSL2	0.0579979			CMYA5	0.683994	0.106938		ZDHHC7	0.049		MAGMAS	1.37783	0.12		C21ORF42	-1.63521			PLCZ1	-4.00784			INSL3	-3.94665				LILRA6	-3.21682				TECTA	-1.76323			PRPF3	-0.378121			SPIB	0.062018			ZRANB1	0.0830839
HORMAD2	0.0579984			LOC646543	1.19857	0.107132		ATG4B	0.05		MAP1A	1.33832	0.12		MEPE	-1.6338			FGF20	-4.00738			JAK3	-3.94665				LILRB3	-3.21682				RASGRF2	-1.76306			RBP5	-0.377966			C22ORF28	0.0620376			ASB17	0.0830858
BHLHB3	0.0580576			LOC148898	1.22772	0.107187		BAMBI	0.05		MAPRE3	1.36982	0.12		SASH1	-1.63355			WIT1	-4.00721			SMYD2	-3.94436				FCGR1B	-3.2161				IL2RB	-1.76291			LMNB1	-0.377953			RNASE2	0.0620455			SIRPB1	0.0830898
LOC202451	0.0580653			ICT1	1.02183	0.107254		C6ORF111	0.05		MDC1	1.46522	0.12		WDR22	-1.63271			APOA1BP	-4.00693			GRB2	-3.94293				SERPINB13	-3.21583				PGLYRP1	-1.7629			CCDC47	-0.377868			LOC93343	0.0620492			BCMO1	0.0831006
PIGK	0.0580705			U2AF1	1.38202	0.10771		CXCR6	0.05		MNAB	1.56632	0.12		TPPP	-1.63219			RAET1E	-4.00531			CCDC67	-3.94287				SGOL1	-3.2157				JMJD1B	-1.76255			ATXN2	-0.377739			APH1A	0.0620518			C20ORF196	0.0831087
SUB1	0.0580778			C14ORF24	1.02043	0.107719		DPM2	0.05		MRPS24	1.45861	0.12		FAM62A	-1.63206			APAF1	-4.00531			TTF2	-3.94227				SLC17A8	-3.21499				MNAB	-1.76137			PLP2	-0.377686			GC	0.0620687			MYOD1	0.0831128
DPYSL4	0.0582654			NBR2	1.79275	0.107805		ENTPD1	0.05		MRS2L	1.33445	0.12		AKR1A1	-1.63197			RABEPK	-4.00509			SPIB	-3.9421				TMEM87A	-3.2121				GIF	-1.7611			TMEM109	-0.377671			TMEM35	0.0620944			DSCAM	0.0831129
MORC4	0.0582923			CMAS	1.14825	0.107814		FLJ10404	0.05		MST150	1.54053	0.12		PTGFRN	-1.63191			ACBD6	-4.00474			CAPS	-3.94017				PRCD	-3.21101				UBE3B	-1.75993			C1QTNF6	-0.377552			IFIT5	0.0621312			SYNJ2	0.0831141
FAM92A1	0.0583319			AHSG	0.836706	0.107832		FLJ25084	0.05		MTX1	1.39675	0.12		PCDH7	-1.63096			XKRY2	-4.00377			RANBP3	-3.94017				IL15	-3.21051				ZFR	-1.75841			IRX4	-0.377521			IMPDH1	0.0621444			CPT2	0.0831156
GPHN	0.0583816			MAP3K2	1.31964	0.107941		ITGB3	0.05		NIPA2	1.43892	0.12		SHC3	-1.62997			FBXO6	-4.00376			ALDH1B1	-3.93995				RGS12	-3.20986				YWHAE	-1.75836			SSSCA1	-0.377373			NDUFB1	0.0621481			AHCTF1	0.0831217
ADD1	0.0584288			SIX2	1.09348	0.10801		MYOM1	0.05		NOL6	1.45864	0.12		LOC646903	-1.62974			MAD2L2	-4.00376			TM9SF3	-3.9396				TMEM165	-3.20969				PPFIA1	-1.75823			GLIS2	-0.375948			MRPS30	0.0621519			SLC25A20	0.0831246
MYD88	0.0584498			SF3B5	1.07191	0.10804		NUCB2	0.05		NOTCH3	1.31022	0.12		HNRNPG-T	-1.62948			MEGF11	-4.0019			SLC11A1	-3.93909				OR1Q1	-3.20858				RHOU	-1.75802			LEPRE1	-0.375657			CSNK1D	0.0621716			SLC35A4	0.0831322
OCLN	0.0584723			CYBB	0.750906	0.108068		ORAOV1	0.05		OCRL	1.43907	0.12		FLJ10241	-1.62938			GTPBP10	-4.00136			MANEA	-3.93859				ZKSCAN1	-3.2082				CDC91L1	-1.75769			TOMM40	-0.375648			KPNB1	0.062226			RPL35	0.0831333
MAST4	0.0585092			CADPS2	0.992386	0.108123		ORMDL2	0.05		OLFM1	1.14581	0.12		ARL15	-1.62936			HSPD1	-4.00013			KIR2DL1	-3.93854				STARD6	-3.20761				VCX2	-1.75745			HRASLS	-0.37558			ITGB5	0.062254			GABRR1	0.0831381
LAS1L	0.0586478			ASCL3	1.28212	0.108169		PDPR	0.05		OTUB1	1.62705	0.12		DENND2A	-1.62912			LILRA5	-3.99934			KIR2DL2	-3.93854				PCMTD1	-3.20737				MAFG	-1.75727			RPL23	-0.375358			INSL6	0.062257			LRP2BP	0.0831411
ZBTB10	0.058668			AP3B1	1.60545	0.108244		PFAAP5	0.05		OTUD1	1.35479	0.12		WDR72	-1.62908			PLG	-3.9993			KIR2DL3	-3.93854				EIF2AK3	-3.20633				HSF2	-1.75684			AKR1A1	-0.374998			SMG5	0.0622656			SPATA22	0.0831503
BSG	0.0586961			VNN1	0.891468	0.108267		PMPCA	0.05		PCGF3	1.37302	0.12		PTPRG	-1.62896			PLGLA1	-3.9993			KIR2DS1	-3.93854				CNR2	-3.20611				AMBP	-1.75604			DGKD	-0.3748			PLAGL2	0.0623053			DEC1	0.0831842
TP53INP2	0.0586971			GLIPR1	1.023	0.10833		POLI	0.05		PIGG	1.50689	0.12		GDPD1	-1.62854			PLGLB1	-3.9993			KIR2DS2	-3.93854				POLR2A	-3.20485				PODN	-1.75568			SPIRE2	-0.374679			C14ORF83	0.0623145			GRIP2	0.0831895
TOPORS	0.0587363			CLCNKA	1.64474	0.108447		POLS	0.05		PLEKHG2	1.33053	0.12		LOC285095	-1.62852			PLGLB2	-3.9993			KIR2DS3	-3.93854				CRISP1	-3.20284				SLC2A2	-1.75553			WFIKKN2	-0.374523			ZFP57	0.0623481			AGT	0.0831988
CHM	0.0588081			BMPR1A	1.29825	0.108676		PRR11	0.05		PLXDC2	1.13358	0.12		PEX12	-1.6274			PIK3R4	-3.99903			KIR2DS4	-3.93854				DPY19L4	-3.20236				RGS11	-1.7552			ZNF289	-0.374411			WDR13	0.0623515			RP1	0.0832057
TLE4	0.0588203			FMO5	1.01138	0.10891		PSMD11	0.05		PRKAR1A	1.2831	0.12		CCDC80	-1.6272			C9orf138	-3.9988			KIR2DS5	-3.93854				SCN8A	-3.20224				CEBPE	-1.75449			SPATA3	-0.374324			PARL	0.0623561			SELP	0.0832329
AGER	0.0588437			TAGLN2	0.588567	0.10895		RASA2	0.05		PRKDC	1.38164	0.12		NR5A2	-1.6269			SRD5A2	-3.9987			KIR3DL3	-3.93854				LYRM5	-3.19977				RGR	-1.7533			CTDSP2	-0.373919			COQ4	0.0623617			SCGN	0.0832462
RBM16	0.0588566			ZSWIM5	0.928945	0.109125		RGR	0.05		REST	1.41639	0.12		LOC149837	-1.62689			PARD6G	-3.99817			RPS6KA4	-3.93774				TAF1A	-3.19972				ANKRD2	-1.75326			HDAC3	-0.373645			ENO2	0.0624335			ADRA1A	0.0832535
SMC2	0.0588581			ADNP	0.843969	0.109162		SLC2A4RG	0.05		RETN	1.20948	0.12		PLXND1	-1.62639			DNAJC10	-3.9971			PIAS2	-3.93689				EFCAB3	-3.19946				ELSPBP1	-1.75249			MXD4	-0.37364			POR	0.0624576			AKAP5	0.0832694
LDLRAP1	0.05886			HPRT1	1.24363	0.10944		SPTLC2	0.05		SAP30L	1.48497	0.12		PSG9	-1.62592			MED1	-3.99693			WIT1	-3.93661				E2F1	-3.19944				PLA2G4C	-1.75115			CD1A	-0.373382			SLC27A3	0.0624578			PAQR6	0.0832755
WDR36	0.0588874			CCNB1IP1	1.2084	0.109704		ST3GAL5	0.05		SIAHBP1	1.31863	0.12		FKBP7	-1.62533			C3orf23	-3.9967			LAIR2	-3.93594				RBM33	-3.198				MCF2L2	-1.75046			HGS	-0.373381			BCS1L	0.0625051			SMCR2	0.0832776
SIM2	0.0589601			ADFP	0.888497	0.10981		TMEM66	0.05		SLC22A5	1.34661	0.12		JMJD3	-1.62528			TKT	-3.99613			ALDOB	-3.93541				WDR16	-3.19762				SLC30A7	-1.74967			NIPA2	-0.373222			CDC42	0.0625237			KLP1	0.0832869
CD37	0.0590226			DCDC2	1.03132	0.110005		TNFSF8	0.05		SLC26A11	1.21897	0.12		DDEFL1	-1.62515			SCRT1	-3.99557			USO1	-3.93384				ZNF326	-3.19746				FCER1G	-1.74833			DNAJC4	-0.372463			AP3B2	0.0625257			C18ORF18	0.0833062
TBX4	0.0590254			MCFD2	1.27499	0.110011		BIN2	0.051		TBC1D22B	1.5462	0.12		C11ORF51	-1.62504			TMC2	-3.99544			IKZF1	-3.92992				ZNF547	-3.19691				DNASE2	-1.74788			KCNE1L	-0.372125			XKR8	0.0625313			TSEN2	0.0833621
BRSK2	0.0590732			PARP14	1.15699	0.110091		C10ORF86	0.051		TBX10	1.31212	0.12		ENPEP	-1.62472			SHB	-3.99488			ZNF7	-3.92978				TGM7	-3.19689				KIF6	-1.74774			XKR6	-0.372012			RPL6	0.0625355			E2F4	0.0833793
TNFAIP8	0.0591297			NTN4	0.529558	0.11012		CDC6	0.051		TBX4	1.48452	0.12		TARBP2	-1.6247			RAB6B	-3.99484			GATA4	-3.92939				CAPN9	-3.19634				RNF183	-1.74746			NUP93	-0.371849			ALS2CR4	0.0625512			MOBKL2C	0.0833809
NXPH2	0.0591768			SLC38A2	0.888511	0.11016		CTBP1	0.051		TERF2	1.56581	0.12		SPRR4	-1.62405			CENTG1	-3.99407			FCAR	-3.92851				FBXO6	-3.19622				HGFAC	-1.74632			PRH1	-0.371559			TMC6	0.0625659			PHF7	0.0833922
OXR1	0.0592859			JARID1A	0.82618	0.110254		CYHR1	0.051		TMCO3	1.40855	0.12		ZFYVE16	-1.62397			C21orf89	-3.99246			GCNT7	-3.92815				MAD2L2	-3.19622				CD8A	-1.74611			MYL6	-0.370667			MLANA	0.0625714			BCDIN3	0.0833967
ZNF680	0.0593059			MUC12	1.126	0.110439		DUSP14	0.051		TMEM32	1.52263	0.12		ANKH	-1.62162			C10orf63	-3.99243			CSTF1	-3.92768				PFDN4	-3.1951				OXA1L	-1.7453			E4F1	-0.370516			TDRD7	0.0625746			HNRPL	0.0833972
ADAM23	0.0594192			RFC3	1.15232	0.110512		ECH1	0.051		TOM1L2	1.21058	0.12		SCUBE2	-1.6212			NUDT10	-3.99201			GYS2	-3.92706				DPPA3	-3.19481				FCAMR	-1.74461			LRRC24	-0.370489			CCNL1	0.0625864			SOX7	0.0833999
ZNF449	0.0594428			CAMLG	1.17761	0.110625		GNRH1	0.051		TPD52	1.23742	0.12		CTAGE5	-1.62113			MCM2	-3.9916			NPM3	-3.92677				HSPA9	-3.19397				MRPS2	-1.74383			NCOA6	-0.370419			MR1	0.0626035			ST18	0.0834019
ANKS1B	0.059451			MKI67IP	1.13012	0.110721		GPR65	0.051		TSPAN1	1.11968	0.12		WNT4	-1.62058			SERPINB13	-3.99027			IMPDH1	-3.92557				ASPHD1	-3.19333				KLK11	-1.74351			RFNG	-0.37003			PSMD8	0.062617			ELA2B	0.0834141
ARID2	0.0594594			CSF2RA	1.18867	0.110778		HEAB	0.051		TSPAN13	1.17285	0.12		C10ORF56	-1.62049			GBA	-3.98919			MRS2L	-3.92464				KCTD13	-3.19333				RGPD5	-1.74345			NDRG1	-0.36931			KIAA1553	0.0626171			WNT11	0.0834172
SLC39A11	0.0594617			FLJ41603	0.985024	0.110856		IL22	0.051		TUFT1	1.25759	0.12		TMEM144	-1.62024			GBAP	-3.98919			SLC2A13	-3.92444				MED31	-3.19288				UGT2A3	-1.74276			UTP11L	-0.369206			LOC51149	0.0626263			PLA2G4B	0.083436
AKR7A2	0.0596051			IKBKB	0.947671	0.110883		INPP5D	0.051		TXNL2	1.35682	0.12		GPR3	-1.62018			MTX1	-3.98919			PLG	-3.92075				TXNDC17	-3.19288				MLXIPL	-1.74252			MSI2	-0.36902			DENND2D	0.0626297			FLJ10847	0.0834386
TCL1B	0.0596719			LOC653071	1.39428	0.110944		LOC651959	0.051		UBE2A	1.67711	0.12		PRND	-1.62015			GPRC6A	-3.98911			PLGLA1	-3.92075				MED7	-3.19226				POLD1	-1.74154			NLE1	-0.368869			RCN1	0.0626376			AADAC	0.0834495
SLC35F5	0.0597799			EYA4	0.877012	0.111014		MED10	0.051		USP5	1.36999	0.12		UNQ473	-1.61835			TOR3A	-3.9891			PLGLB1	-3.92075				ZNF572	-3.19132				GLRA1	-1.7415			STX5A	-0.368784			DDX31	0.0626396			SH2D1A	0.0834562
ATP5C1	0.0597826			FAM84A	1.44683	0.111141		OSR2	0.051		VAPB	1.34357	0.12		LDHA	-1.61818			CCDC112	-3.98882			PLGLB2	-3.92075				BEST3	-3.191				TAP2	-1.74127			IFNAR1	-0.368705			SNRPA	0.0626473			DKFZP434J0226	0.0834707
PTTG1	0.0598172			CD3E	2.55546	0.111155		PTPRK	0.051		WWC2	1.7161	0.12		EXOSC1	-1.61814			KRAS	-3.98831			OR10J1	-3.92026				GNAS	-3.18939				USP49	-1.74043			TTC15	-0.368532			AYTL2	0.0626671			PRKCE	0.0834715
ZNF493	0.0598286			RIMS3	0.67252	0.111162		QRICH1	0.051		YARS	1.3986	0.12		PGLYRP4	-1.61725			PURB	-3.98778			CD24	-3.9191				B3GALT2	-3.18787				EPM2A	-1.73966			TXN2	-0.36733			LRRC8A	0.0626896			C3ORF39	0.0834751
TFRC	0.0598518			ANKRD23	1.41821	0.111295		RNASEN	0.051		ZNF197	2.09645	0.12		CDH8	-1.61658			C9orf27	-3.98737			CD24L4	-3.9191				TCF20	-3.18754				AMOTL1	-1.73961			FPGT	-0.367233			PEPD	0.0627335			LARS2	0.0834845
PHACTR4	0.0598806			THAP10	0.918477	0.11134		SARS	0.051		ZNF248	1.34748	0.12		POSTN	-1.61621			KIR3DX1	-3.98733			SLC25A40	-3.9187				ADIPOR1	-3.18497				ITM2A	-1.73921			MAPKAPK5	-0.367071			RP4-691N24.1	0.0627672			LOC284422	0.0834859
RABGAP1L	0.0599334			NOP5/NOP58	0.897399	0.111369		SEPT5	0.051		ZNF690	1.56208	0.12		MLX	-1.61607			CYP7A1	-3.98691			TMPRSS11B	-3.91805				AMACR	-3.18447				KCNIP3	-1.73908			CDK2	-0.366835			CHERP	0.0628561			RABEPK	0.083486
PPA2	0.059951			CD86	0.822103	0.111419		SH3GL1	0.051		ZNF746	1.72329	0.12		JPH4	-1.61516			NCKAP1	-3.9853			TBC1D1	-3.9178				C1QTNF3	-3.18447				GLOXD1	-1.73907			HERPUD1	-0.366732			PRRX2	0.062902			CDY1	0.0834944
AP3S1	0.0599517			ITFG1	0.981634	0.11142		SLC35A1	0.051		ZSWIM3	1.70742	0.12		GOLGA1	-1.61335			UTS2	-3.98468			GOPC	-3.9177				FLVCR1	-3.18208				SF3A3	-1.73886			BANP	-0.36632			FHL2	0.0629142			ZNF367	0.0834969
MCOLN3	0.0599543			AMH	0.970545	0.111575		SMCR7L	0.051		ARL6IP4	1.50655	0.13		GALNACT-2	-1.61315			DNAH11	-3.98437			CCDC144A	-3.917				SNX27	-3.18165				ACPT	-1.73883			CD80	-0.366292			COMP	0.0629709			TNNI2	0.0835007
C6ORF176	0.0599678			TRIP11	0.789006	0.11175		SPINK2	0.051		ARPC1B	1.35964	0.13		MAF	-1.61084			FMN2	-3.98405			CCDC144B	-3.917				HELLS	-3.18159				NR1D1	-1.73861			RACGAP1	-0.365916			AADAT	0.0629792			IMP5	0.0835078
CROCC	0.0600362			KIF25	1.18628	0.112005		BAIAP2	0.052		ATP5H	1.25994	0.13		MGC2752	-1.61036			TAF1B	-3.98348			KCNG3	-3.91645				BOLL	-3.18109				RPL4	-1.73777			ZMYND19	-0.36545			TNS4	0.0629835			CEBPZ	0.0835139
LOC653730	0.0601259			GPR32	1.02036	0.112059		C7ORF13	0.052		ATP6V0B	1.41253	0.13		PKD2	-1.60983			ABRA	-3.98306			CYP3A43	-3.91569				SLC25A2	-3.18106				MSC	-1.73729			NUP107	-0.365373			GADD45GIP1	0.0629988			MMP11	0.0835157
SRM	0.0601613			OIP5	0.933201	0.112149		CASP10	0.052		BNC2	1.40778	0.13		FXYD2	-1.6097			TDH	-3.98299			IFNA2	-3.91433				CNIH4	-3.18091				SIRT5	-1.73683			HOOK2	-0.365207			HABP2	0.0630008			RPS20	0.0835163
DIO2	0.060216			SWS1	0.709564	0.112375		CHMP4A	0.052		BNIP3	1.25728	0.13		STK17A	-1.60932			ZNF669	-3.98271			PAX6	-3.91396				KIAA1383	-3.18053				CCL19	-1.73645			FEN1	-0.365168			MYCT1	0.0630317			STRN	0.0835208
TNFRSF17	0.0602277			KIAA0226	1.21295	0.112378		CLASP1	0.052		BUD31	1.63872	0.13		PGCP	-1.60924			C3orf1	-3.98255			TTC29	-3.91265				IFNA21	-3.17922				SMARCA3	-1.73638			GNG8	-0.365138			CD72	0.0630508			BEAN	0.0835225
SMC4	0.0602762			CCL16	1.46817	0.112395		CLIC3	0.052		C11ORF41	1.15404	0.13		LEPREL1	-1.6089			CD80	-3.98255			ASB17	-3.91124				ADH6	-3.17897				BCL7A	-1.73605			NAV2	-0.365008			CNIH2	0.0630539			HDAC6	0.0835239
BTBD5	0.0602808			DYX1C1	0.723254	0.112424		DDX17	0.052		C15ORF43	1.53668	0.13		LMAN2L	-1.60881			KIAA1641	-3.98212			ENAH	-3.91014				SLC7A11	-3.17825				CSPG4	-1.73602			B3GALT4	-0.364762			TAGAP	0.0630671			SLN	0.0835446
NELL1	0.0603156			RAB1A	1.28103	0.112426		FOXN1	0.052		C1ORF198	1.31581	0.13		KIAA1219	-1.60874			NEUROD6	-3.97931			IGHV7-81	-3.9096				NPY6R	-3.17786				LPAL2	-1.73489			ZNRF4	-0.364549			ZNF306	0.0630813			RABEP2	0.0835487
KIAA1754	0.0603658			DDO	1.38626	0.112596		GRAMD1C	0.052		C9ORF5	1.25414	0.13		SLC22A4	-1.60869			ABCG5	-3.97854			TAS2R13	-3.9093				C2orf29	-3.17705				ANGPT1	-1.73486			FAM99A	-0.364433			MCTP1	0.0630832			CA3	0.0835694
TICAM1	0.0604246			CSPP1	0.989568	0.112652		HLA-DRA	0.052		CABLES1	1.48421	0.13		SYNGR4	-1.60861			ADRB1	-3.97794			MOBKL3	-3.90861				SNORD89	-3.17705				CDC42BPG	-1.73449			RNPC1	-0.364313			AGT	0.0630895			GNB2L1	0.0835803
HCRTR1	0.0604511			BACH2	1.04331	0.112706		HMGN2	0.052		CCRK	1.35244	0.13		ZNF536	-1.6086			SLC17A8	-3.97749			TBC1D12	-3.90814				TMEM106B	-3.17688				DLGAP3	-1.73423			POLE3	-0.363683			CCNJ	0.0631045			LRRC34	0.0835857
CLK4	0.0604634			C14ORF11	1.38851	0.113041		IL16	0.052		CDCA4	1.4907	0.13		MTSS1	-1.60851			NUP155	-3.97668			NR1I2	-3.90728				UCK2	-3.17637				DNAJC4	-1.73406			CSRP3	-0.363634			POSTN	0.0631438			SLC27A3	0.0835865
C16ORF61	0.0605082			PDGFC	0.821873	0.113204		LRCH1	0.052		CIB2	1.25575	0.13		HEYL	-1.60846			PRLR	-3.97652			CD300LF	-3.90589				PRND	-3.17329				IFNK	-1.73386			ILK	-0.363478			HBB	0.0631541			C1ORF46	0.0835897
ZNF291	0.0605301			ALDH8A1	0.928788	0.113375		NGLY1	0.052		CIC	1.44039	0.13		C6ORF218	-1.60825			BAX	-3.9757			ZNF565	-3.90365				SNRPB	-3.17316				MUM1	-1.7335			POLR3K	-0.363446			PAFAH1B3	0.0632023			FATE1	0.0836026
MRPS18C	0.0605364			CROT	1.18193	0.11338		NY-REN-7	0.052		CUL3	1.49166	0.13		OPRD1	-1.60771			LIPF	-3.97542			TGFBR1	-3.90115				C12orf31	-3.17193				EMID2	-1.73343			DUSP13	-0.362744			ICMT	0.0632178			CACNG1	0.0836091
UTRN	0.0605755			STS-1	1.16364	0.11339		PPIG	0.052		DCTN2	1.38626	0.13		TBX15	-1.60756			DNAH14	-3.97419			LRFN2	-3.90082				GAPDH	-3.17032				MS4A2	-1.73314			SLC32A1	-0.362716			SYT4	0.0632374			C16ORF50	0.0836186
KIAA1509	0.0606327			CPA4	0.966505	0.113582		RP5-821D11.2	0.052		DMRT2	1.40971	0.13		PPARA	-1.60722			WDR72	-3.97384			NRG4	-3.9003				EDEM3	-3.16979				ST3GAL6	-1.73305			BTN2A1	-0.362209			SEC23A	0.0632461			IXL	0.0836323
DDX50	0.0607406			SFRS3	1.35827	0.113749		RPLP0	0.052		DUSP13	1.13888	0.13		TRPV2	-1.60721			ACOT6	-3.9738			SMUG1	-3.90015				GCM1	-3.16902				PPP3CA	-1.73174			PWWP2	-0.362143			TSPYL4	0.0632507			PANX3	0.0836431
HNMT	0.0607562			ZFX	1.22768	0.113751		SPG20	0.052		EFHA2	1.4918	0.13		RNF20	-1.60698			PKHD1	-3.97328			FAM134B	-3.89999				TXNRD1	-3.16865				ADCY2	-1.73166			HIRA	-0.361733			DLST	0.0632602			U2AF2	0.0836507
KCNQ5	0.0607633			TNFRSF21	1.52979	0.11388		SRD5A2L	0.052		EIF4EBP1	1.24419	0.13		ZNF608	-1.60693			PPIE	-3.97301			ACBD6	-3.89986				NKX2-1	-3.1678				MYO3A	-1.73125			BCS1L	-0.361611			PAFAH1B1	0.0632727			IL1RAPL2	0.083653
HS6ST3	0.0608958			ZBTB24	1.18564	0.113962		STXBP6	0.052		EPHA10	1.60711	0.13		AGXT2L1	-1.60604			FEV	-3.97249			TWF1	-3.89955				DPM3	-3.16753				CTGF	-1.73063			CHTF18	-0.361416			TSPAN8	0.0632896			CYP2R1	0.0836551
CD4	0.0609022			ACSL4	0.778518	0.114047		TRIP11	0.052		FBXO43	1.55624	0.13		BAG1	-1.60577			SLC25A21	-3.97033			CD3G	-3.89948				RAG1AP1	-3.16753				PROSC	-1.73057			SMPD3	-0.361354			FAM118A	0.0632942			CEACAM1	0.0836648
ACSL6	0.0609134			C14ORF168	1.99168	0.114063		ZNF302	0.052		FCGR2B	1.15839	0.13		KLHL14	-1.60559			MYST3	-3.9702			TBCB	-3.89948				C18orf20	-3.16679				NT5DC2	-1.72978			NBEA	-0.36133			C1ORF176	0.0633046			ORF1-FL49	0.0836731
C18ORF2	0.0609146			FLJ38973	0.94456	0.11414		ALPP	0.053		GAB1	1.47737	0.13		NALP1	-1.60541			SLC24A5	-3.9698			GLO1	-3.89848				USH2A	-3.16643				GSDML	-1.72952			FBXL6	-0.361122			ADH5	0.0633078			NPY2R	0.0836751
ZNF79	0.0609484			CRBN	1.19287	0.114173		AMICA1	0.053		GABARAPL2	1.4362	0.13		ZFHX4	-1.60487			COIL	-3.96962			NSMCE2	-3.8973				INHBC	-3.16573				AGER	-1.72885			PEMT	-0.360819			TMEM39B	0.0633094			PRDM8	0.0836864
PSMD6	0.0609575			CFHR1	1.49987	0.114235		C14ORF105	0.053		GBL	1.47287	0.13		LOC389895	-1.60479			FLVCR2	-3.96874			COL8A1	-3.8954				C3orf49	-3.16571				GALR1	-1.7284			LIPI	-0.359878			SPINT1	0.0633309			CXORF48	0.0836884
UTP6	0.0609717			RPL23AP7	1.18758	0.114248		CD46	0.053		GGPS1	1.33284	0.13		QARS	-1.60461			NRAP	-3.96799			C12orf30	-3.89504				XPO6	-3.16452				DCDC2	-1.72807			AKT1	-0.359501			LDB3	0.0633433			ADAMTS13	0.0836999
IGFBP7	0.0610352			NEK1	1.15843	0.11431		DNASE1L1	0.053		GRIK4	1.1743	0.13		TMEM138	-1.60403			C9orf11	-3.9676			CRYGN	-3.89456				HTN1	-3.16338				CALD1	-1.72799			SNRPA	-0.359458			TNNT1	0.06335			LOC642701	0.083728
RGS6	0.0611034			TMEM63A	0.796107	0.114311		ERGIC2	0.053		GRM1	1.27399	0.13		SPIN3	-1.60372			SSU72	-3.96759			ZMYND11	-3.89273				ZNF33A	-3.16325				PFDN5	-1.72792			MRPL24	-0.359245			ABCC10	0.063418			UBE4B	0.0837698
HCRTR2	0.0611139			ANKRD49	1.23045	0.11444		FAM96B	0.053		GRM2	1.68498	0.13		TMEM132C	-1.6037			SFXN1	-3.96469			CSNK1G1	-3.89108				ZNF33B	-3.16325				MFAP4	-1.72775			MMRN1	-0.359071			SEPW1	0.0634192			C9ORF74	0.0837998
DIRAS2	0.0612121			BTAF1	1.76089	0.114713		GNAQ	0.053		H1FX	1.39833	0.13		KIF1B	-1.60283			C8orf59	-3.96437			MAGEC1	-3.89057				PLA2G12A	-3.16249				PAX8	-1.72731			FBXL10	-0.358946			DEFB126	0.0634237			CAPN14	0.0838194
BXDC2	0.061266			TCAG7.981	1.35418	0.11473		IMMP2L	0.053		HIP1R	1.29767	0.13		PDK3	-1.60243			NPFFR2	-3.96425			PSMD4	-3.89029				TYRP1	-3.16083				KLRD1	-1.72608			PDE4B	-0.35894			TNKS	0.0634263			RHOD	0.0838332
EXOSC5	0.0612783			MDM1	1.04537	0.114815		KBTBD10	0.053		HPS6	2.0348	0.13		B4GALT6	-1.60171			TXNDC9	-3.96404			C11orf55	-3.88743				SLC12A1	-3.16066				TBRG1	-1.72542			MFN2	-0.358774			CHSY1	0.0634893			SIGLEC6	0.083836
GPR177	0.061283			C12ORF62	1.09019	0.114946		KIAA1715	0.053		HSD17B7	1.2411	0.13		DRG2	-1.60165			ACY1L2	-3.96402			EFCAB5	-3.8853				FAM26F	-3.15975				HTR4	-1.72473			GAB1	-0.358765			ARHGEF6	0.0634913			SEC14L5	0.0838656
THAP1	0.0613485			CALCA	0.821237	0.114953		LDOC1L	0.053		INSM1	1.13398	0.13		KIAA0319	-1.60136			PDE6C	-3.96373			C18orf58	-3.88451				RND1	-3.15918				CCDC3	-1.7243			GATAD2A	-0.358662			LOC552889	0.0634927			ACP6	0.0838685
C6ORF66	0.0613572			UNC93A	1.26697	0.114995		LOC285095	0.053		ITPR3	1.31863	0.13		TPD52	-1.60136			ZNF701	-3.96369			MASP1	-3.88437				WHSC1L1	-3.15851				SLC34A1	-1.72416			LITAF	-0.358403			MAP3K8	0.0635077			OBP2B	0.0838789
ZNF508	0.0613694			STARD4	1.88331	0.115024		LRRC28	0.053		KCND2	1.22117	0.13		GPR133	-1.60044			ZNF678	-3.9631			ADAMTSL1	-3.88425				NAV1	-3.15794				BBX	-1.72389			EFNA1	-0.358327			NOMO3	0.0635279			MET	0.083881
RPS14	0.0614389			ZNF403	1.30845	0.11509		LRRIQ2	0.053		KDELR1	1.43406	0.13		CCDC115	-1.60012			TAS2R13	-3.96302			OR1G1	-3.88364				C10orf25	-3.15657				GALNTL5	-1.7237			POLDIP2	-0.358172			ZNF140	0.063529			ENDOG	0.0838912
ANKRD25	0.0614532			RANBP17	1.26992	0.115255		MYOHD1	0.053		KIAA1627	1.29287	0.13		HRASLS5	-1.5999			CYP3A7	-3.96189			OFCC1	-3.88273				RASSF4	-3.15657				SLC7A1	-1.72367			OR2C3	-0.358014			OR1A2	0.0635816			TTLL12	0.0838965
THY1	0.0614743			SCUBE3	0.630639	0.115325		NOMO3	0.053		KIF23	1.37418	0.13		TXNDC12	-1.59957			TSPYL6	-3.96099			SLC9A11	-3.88257				SLN	-3.15604				FBN1	-1.72276			EHBP1L1	-0.357693			DDAH2	0.0635921			STC1	0.083897
LPP	0.0615692			TNP1	0.80978	0.115369		PMS2	0.053		KIFC2	1.3717	0.13		TAL2	-1.5993			BHMT	-3.9607			GPR18	-3.88187				UQCRB	-3.15493				EGR1	-1.72165			MMD2	-0.357556			SLC25A22	0.0636032			C20ORF100	0.0839185
PTPRN	0.0616348			TMEM23	1.02278	0.115418		RGS13	0.053		LEPRE1	1.28428	0.13		PLXNA4A	-1.59857			PRCD	-3.96064			KIN	-3.88158				F2	-3.15457				SLC2A6	-1.72134			FRS2	-0.357507			ARTS-1	0.0636035			PKN3	0.0839187
ZNF626	0.0616741			FBXO9	1.92476	0.115464		RP5-1022P6.2	0.053		MAP2K5	1.36223	0.13		SCCPDH	-1.59854			FAM96A	-3.96022			PPFIA1	-3.88158				PSMD2	-3.15427				GPR20	-1.72118			PPT1	-0.357065			C4ORF7	0.063636			CRIP2	0.0839414
FLJ13197	0.0617392			TRIM45	0.823173	0.115616		SCARA3	0.053		MED18	1.23235	0.13		SHE	-1.59816			RTP3	-3.95942			GPI	-3.88051				TFB2M	-3.15266				LTBP2	-1.72081			FAM54B	-0.356915			LOC254128	0.0636374			GPR56	0.0839479
ASB6	0.0617447			INTS6	1.33168	0.115631		SCARA5	0.053		MGC70857	1.32343	0.13		ABAT	-1.59744			DSC2	-3.95926			C6orf57	-3.88023				TOM1L1	-3.15264				PHF17	-1.72063			RIC8A	-0.356849			ETF1	0.0636583			NOMO3	0.0839496
MTMR3	0.0617455			RGL3	1.01469	0.115757		SLC18A2	0.053		MLL4	1.46227	0.13		CDKN2B	-1.59737			POLR2H	-3.9587			COL25A1	-3.87806				C8orf32	-3.15219				TAPBP	-1.72058			SCARB1	-0.356586			SF3B3	0.0636831			DEFB103A	0.0839591
PKHD1L1	0.0617585			INTS8	1.58942	0.115834		TNKS	0.053		MRPL13	1.26738	0.13		KCNK3	-1.59722			MED20	-3.95687			ZNF713	-3.87646				MYEF2	-3.15156				RASIP1	-1.72012			PAGE5	-0.356534			SREBF1	0.0636917			MAPKAPK2	0.0839618
FEM1A	0.0617811			COMMD3	1.00578	0.115904		TUBB2C	0.053		MYEOV	1.42572	0.13		SAMD13	-1.59669			PTK6	-3.95486			BTBD16	-3.8754				SPAG16	-3.15101				RGS8	-1.71924			TGM3	-0.355944			TSTA3	0.0637009			GABRA6	0.0839638
EEF1A1	0.0617838			RBPSUHL	1.59289	0.115936		VWF	0.053		NARF	1.18977	0.13		GTF2H3	-1.59541			PCTK1	-3.95459			C8orf30A	-3.87302				EXDL1	-3.15067				PLEC1	-1.71914			MGLL	-0.355813			SPARC	0.0637328			ZNFN1A4	0.0839655
LOC122258	0.061811			SERPINI1	0.53198	0.116065		WDR51A	0.053		NDUFC2	1.28884	0.13		PPP2CA	-1.5951			ADH6	-3.95418			MLANA	-3.87268				LHFPL1	-3.15054				ANKRD17	-1.71906			DUSP22	-0.355798			BRPF1	0.0637633			OS9	0.0840029
CUTL2	0.0618326			CRK	1.4979	0.116119		WNK4	0.053		NDUFV1	1.43446	0.13		RAB3C	-1.59486			ZNF253	-3.95383			PLXNC1	-3.87255				DDX11	-3.14965				RAB4A	-1.71853			SLC25A25	-0.35558			FUT10	0.063766			DHX30	0.08402
RCN2	0.0618679			USP43	0.833923	0.116199		ADORA2A	0.054		NELL1	1.75825	0.13		ST6GAL2	-1.59469			TRIM42	-3.95329			CENTG1	-3.87153				DDX12	-3.14965				GABRB3	-1.71814			CLPP	-0.355412			FLJ30294	0.063792			SOX13	0.0840202
SUV39H2	0.0622185			PI4K2B	1.57855	0.116273		ERBB2IP	0.054		NOL5A	1.27292	0.13		IGFBP6	-1.59364			SGTB	-3.95321			STK32A	-3.87148				SPAG5	-3.14926				TM7SF3	-1.71782			RHOC	-0.355116			SNORA24	0.0637921			OIT3	0.0840325
BMP3	0.0622553			TTC19	1.08029	0.116391		FCHO1	0.054		NSUN3	1.36174	0.13		CDH7	-1.59362			SULF1	-3.95189			NPAS4	-3.86979				ADSS	-3.14886				HAAO	-1.71512			EFCBP1	-0.355029			GTF2H4	0.0638249			ECM1	0.0840693
SLIT3	0.0622761			RHOF	0.970133	0.116423		FGF2	0.054		NUDT9	1.37481	0.13		C1ORF78	-1.59286			NPVF	-3.95155			KIR2DL4	-3.86967				SOCS7	-3.14862				PPP1R9B	-1.71379			SNRPB	-0.354813			IRX5	0.0638254			NR3C2	0.0840699
MAGEA2	0.0623309			SMAF1	0.882414	0.116424		LOC340073	0.054		ODF3	1.5756	0.13		PRPSAP2	-1.59272			BDNF	-3.95097			NFKBIA	-3.86965				ENTPD4	-3.14855				TMEM47	-1.71373			POLQ	-0.354782			APEX2	0.0638505			BMP10	0.0840734
ABCB6	0.0623648			TNFRSF8	1.6259	0.116838		MELK	0.054		OKL38	1.73583	0.13		ASCL3	-1.59269			HNF4A	-3.9508			CASK	-3.86941				CCDC74A	-3.14831				GREM2	-1.7136			GSG2	-0.354661			GIT1	0.0638556			LOC145945	0.0840776
PCOLCE	0.0623706			STAG1	1.85814	0.116963		MYO18A	0.054		OPRL1	1.47123	0.13		DIP2A	-1.59245			C14orf105	-3.95056			CRYBA4	-3.86753				CCDC74B	-3.14831				CKS1B	-1.71336			CTSF	-0.3545			RDHE2	0.0638776			OTUD4	0.0840807
C6ORF167	0.0623719			PSMB8	0.785025	0.117087		NDUFB9	0.054		PDGFRA	1.30444	0.13		ING5	-1.59233			C9orf4	-3.95001			C3orf38	-3.86722				SLC17A4	-3.14775				RORA	-1.71335			IMPDH1	-0.354377			C10ORF56	0.063879			DNASE1L1	0.0840925
MLF1IP	0.0623834			ROCK1	1.05509	0.117128		NOLA3	0.054		PI4KII	1.61302	0.13		LOC150383	-1.59189			ATP2A1	-3.94983			LPIN1	-3.86721				ZNF695	-3.14639				CLDN8	-1.71235			GNB2	-0.353621			TAF12	0.0638897			XDH	0.0840955
ALG2	0.0624162			DGKH	0.77465	0.117382		NTN1	0.054		PITRM1	1.31327	0.13		TMLHE	-1.59155			RABEP2	-3.94983			C20orf57	-3.86693				PARN	-3.14638				DPYD	-1.71234			SAMD1	-0.353458			DEGS1	0.0638968			SLCO1A2	0.0840983
TXNL4A	0.0624263			NME1	0.705887	0.117461		PB1	0.054		PLEKHA4	1.88136	0.13		APAF1	-1.59151			KCNE3	-3.94891			DUSP15	-3.86693				ALDOB	-3.1458				EPHA4	-1.71108			ANKIB1	-0.353439			ZBTB7C	0.0638978			SNUPN	0.0841336
CTAG1B	0.0624691			B2M	0.737732	0.117461		PHOSPHO1	0.054		PLTP	1.28593	0.13		GULP1	-1.59142			CERKL	-3.9474			CTCFL	-3.86617				KIAA0776	-3.14402				ZNF567	-1.71068			PPP1CA	-0.353194			LRRC49	0.0639068			RRH	0.0841403
TAX1BP1	0.0625546			KIR3DL1	1.36486	0.117484		SELE	0.054		PPEF2	1.19463	0.13		TMEM113	-1.59081			ITGA4	-3.9474			NCK1	-3.86515				MASTL	-3.14376				PPM1M	-1.71037			NOC3L	-0.353139			C9ORF25	0.0639213			DLAT	0.0841405
FURIN	0.0625601			SMC5	0.805504	0.117557		SLC25A14	0.054		PURA	1.4587	0.13		AMACR	-1.59078			CLCA3	-3.94729			ZNF567	-3.86392				CCDC87	-3.14372				SCAND1	-1.71026			EHMT2	-0.353065			DIABLO	0.063954			ACTL6B	0.0841419
KCNN1	0.0625684			C12ORF35	0.680374	0.117721		SURF2	0.054		RAB6A	1.54243	0.13		MAP1LC3B	-1.59073			CDCA7	-3.94638			PRSS33	-3.86226				UMPS	-3.14254				RAB5A	-1.71008			CER1	-0.352752			PDCL	0.0639572			FUNDC2	0.0841658
ARHGAP18	0.062655			CTNNB1	1.11936	0.117755		TNFAIP3	0.054		RGAG1	1.70323	0.13		LOC642716	-1.59043			TAF1A	-3.94554			HSD17B6	-3.86221				C3orf23	-3.1423				PTPLB	-1.71003			RNF121	-0.352655			LRRK2	0.0639647			S100A12	0.084202
RPLP0	0.0627944			FNBP1	1.43517	0.117769		TXN2	0.054		RPL41	1.2069	0.13		CLEC1B	-1.59017			CACNB3	-3.94544			TRPC4	-3.86196				MYO16	-3.14108				DPAGT1	-1.70998			RAPGEFL1	-0.352209			ECM1	0.0639689			CPNE4	0.0842044
MGC4692	0.0628258			YLPM1	0.744907	0.117778		UACA	0.054		RY1	1.36317	0.13		LBH	-1.59008			DDX23	-3.94544			TRUB1	-3.86034				C8orf51	-3.14105				KIRREL2	-1.7097			PAFAH1B2	-0.351788			LOC346653	0.0639721			STUB1	0.0842088
COX11	0.0628499			CEP350	1.00185	0.117867		BCLAF1	0.055		SARS2	1.6059	0.13		DCTD	-1.58984			C8orf8	-3.94539			MTAP	-3.85914				GRIN2A	-3.13857				HDAC9	-1.70895			DUSP8	-0.351662			CPN1	0.0639865			PLA2G2E	0.0842093
[truncated: 15,556 more rows]
[truncated: 3 more columns]
