# Supplementary material for: Biological processes, properties and molecular wiring diagrams of candidate low-penetrance breast cancer susceptibility genes
Source: BMC Med Genomics. 2008 Dec 18;1:62. doi: 10.1186/1755-8794-1-62 (PMC2628924; doi:10.1186/1755-8794-1-62)
Supplement: Additional file 5 — Combined rank of breast cancer biological evidence including somatic copy number-gene expression correlations in luminal A tumors. [file 1755-8794-1-62-S5.xls]

## Sheet: Combined luminal A
Gene name	Normal-Tumor	Age at diagnosis	BRCA1 perturbation	Copy number-expression correlation luminal A	Combined
COL14A1	6	86	424	200	1
IGF1	47	547	610	112	2
HOXA2	658	269	361	126	3
ANGPTL2	264	542	73	832	4
FTCD	727	567	511	117	5
ABCA8	5	804	1154	125	6
OGN	52	228	1574	253	7
SSPN	38	372	606	1117	8
BMP1	985	579	83	554	9
FCGBP	103	61	1628	424	10
JAM2	390	628	370	861	11
OLFM1	1024	286	367	685	12
LDB2	114	26	357	1878	13
NTRK2	32	523	819	1037	14
FBLN5	187	1814	44	384	15
CNTNAP1	206	1120	762	419	16
CAMK1G	420	339	1242	510	17
LTC4S	987	222	5	1396	18
KDR	1500	618	199	296	19
TFF1	775	447	585	809	20
COL6A1	753	119	102	1701	21
SCGB2A2	522	519	201	1497	22
CDH11	1679	943	32	123	23
CAMK2B	1403	461	874	67	24
GPX2	1437	780	138	467	25
PDZK1	707	1320	616	194	26
PAEP	2428	156	220	87	27
PTGER3	532	266	112	2027	28
PCSK5	1026	6	1203	708	29
CILP	1658	214	12	1106	30
DDX6	934	1511	380	165	31
KIFC3	1236	792	195	768	32
SLIT2	54	1767	481	734	33
SCN2B	855	630	1076	478	34
BTD	354	1093	41	1566	35
SP1	355	1631	952	174	36
TTYH1	1474	990	398	444	37
F13A1	1102	553	1473	181	38
EGR2	24	66	1183	2039	39
NCALD	761	987	950	642	40
SNTG2	2259	530	177	385	41
CD37	1408	1572	275	109	42
PTHLH	40	1115	1889	339	43
BHLHB3	406	80	270	2631	44
GYPC	969	557	1333	539	45
CNGB1	488	636	2134	142	46
SERPINF1	1377	1284	215	547	47
LHFP	195	1435	378	1421	48
ARC	2047	709	223	454	49
ACVR1	285	2394	251	535	50
ACTA2	125	1862	1139	359	51
ABCB1	410	603	1240	1253	52
ENTPD1	1141	1030	1013	326	53
CACNA1C	1756	73	967	722	54
PDE1B	1503	1494	492	53	55
AGTR1	853	424	1411	874	56
GPD1	294	1342	1133	799	57
PLCL2	829	85	928	1738	58
FBLN2	1100	1052	126	1316	59
SPRY1	41	1650	1803	127	60
MAB21L1	106	1025	1273	1222	61
VWF	484	697	244	2211	62
CYP26A1	516	1024	1569	533	63
SNRPN	599	794	259	2015	64
MAPK8IP1	1553	29	510	1584	65
KCND3	1483	52	1009	1175	66
SCGB1D2	223	1718	412	1367	67
AKAP12	379	1219	688	1435	68
COL15A1	579	1516	554	1074	69
CLDN11	42	1975	1022	691	70
DKK3	50	713	402	2587	71
F2RL3	744	248	2722	46	72
HPS1	248	1815	1030	673	73
SPARC	1047	1715	249	755	74
PCOLCE	482	692	291	2306	75
CRTAP	201	2045	341	1193	76
CDC14A	671	263	1576	1278	77
COL7A1	1022	2250	483	41	78
PBX2	1821	146	38	1795	79
S100B	437	1394	1620	351	80
ZDHHC4	1567	31	830	1378	81
DCN	246	2763	771	48	82
CUGBP2	552	167	1155	1964	83
PPIL2	791	909	1312	828	84
TCEA2	676	1107	1419	638	85
HEY1	1806	1114	372	576	86
COL5A1	3521	90	14	248	87
KCNQ4	1740	1003	527	604	88
ALPL	217	670	2816	186	89
RTN2	645	642	2246	358	90
A4GALT	1496	892	540	991	91
SOX17	873	676	1395	977	92
ADAM23	2645	961	277	86	93
SFRP4	1129	580	1234	1031	94
DPP4	903	1163	791	1119	95
TFAP2B	389	379	2401	827	96
AGR2	926	729	901	1482	97
PDGFRA	18	69	80	3878	98
COL13A1	2145	1042	772	100	99
ITPR1	232	1011	147	2683	100
AP1G2	764	1426	107	1788	101
LTBP4	211	478	574	2823	102
STAB1	269	426	2988	412	103
CST3	489	723	1444	1443	104
ELMO1	1254	334	1342	1173	105
MRAS	769	298	1787	1260	106
MMP2	401	3532	68	116	107
TFF3	519	2115	601	883	108
GAS1	45	2266	1235	589	109
TBX5	1597	767	1544	239	110
HAAO	2255	204	920	769	111
PLVAP	1365	1064	294	1433	112
A2M	499	393	1937	1357	113
ME3	138	1398	2384	299	114
SURF1	151	1498	897	1679	115
CPZ	1730	831	90	1587	116
TAGLN	97	2894	1221	30	117
NPR1	360	689	571	2626	118
TMPRSS2	1117	1063	662	1427	119
IGF2	44	1203	592	2443	120
HEYL	1634	381	46	2239	121
ETV1	398	1038	466	2411	122
DAB2	493	1026	908	1892	123
RECK	87	2019	453	1760	124
LRMP	1997	182	1852	301	125
PLA2G3	831	882	767	1860	126
GAL	4025	63	237	17	127
LIFR	56	687	2739	873	128
ASTN2	904	504	684	2269	129
IL16	254	979	657	2491	130
MMP24	1505	644	1773	459	131
PTN	48	2358	1227	760	132
SLC26A3	1411	356	1383	1243	133
GDF2	1352	2040	728	277	134
HOXA5	8	3369	173	859	135
STAT2	1088	215	196	2916	136
FMOD	120	2695	462	1169	137
PADI3	2784	278	828	578	138
CHST1	2295	468	1423	284	139
HLA-DPB1	2174	321	972	1006	140
PFKFB3	1530	2046	455	456	141
LHX6	1343	62	2783	302	142
EGR1	36	1456	790	2217	143
ECM2	343	1507	1704	950	144
PGM5	33	2008	2179	333	145
MATN1	2753	317	875	612	146
GSN	2	2078	573	1909	147
ID4	158	1345	1455	1613	148
CTNNA1	1814	1478	612	679	149
ROR2	1898	2488	150	58	150
NRXN3	1709	962	552	1388	151
AMPH	1287	2535	437	354	152
NCOR2	1284	1677	1	1654	153
AREG	644	1537	1071	1373	154
ITGBL1	812	401	2829	593	155
FMO3	1168	592	1991	886	156
LGALS7	421	1258	2433	546	157
EPB41	1438	1898	92	1232	158
ITGB4	462	2273	578	1347	159
PIK3C2B	1722	1486	553	911	160
RGS6	3204	147	285	1039	161
ADRA2A	1084	756	795	2087	162
PTGDS	886	972	1207	1663	163
COL5A3	2158	1109	122	1340	164
LMOD1	7	473	2467	1782	165
TEX15	4246	11	97	386	166
AZGP1	399	765	441	3139	167
LOXL2	667	1644	160	2285	168
CHST2	3466	53	252	1000	169
SPON2	1451	2173	134	1014	170
PLA2G5	2333	672	1371	399	171
FGFR2	1063	747	1779	1191	172
MAP1B	570	142	3627	442	173
FLT4	1467	728	746	1849	174
NR4A1	955	101	3660	98	175
FZD7	479	2044	943	1349	176
DPYSL4	3762	396	271	393	177
DAAM2	910	1374	142	2403	178
DLG2	845	526	2207	1251	179
PARVA	221	1666	480	2475	180
NRXN2	1741	537	591	1989	181
BIN1	689	2415	444	1315	182
CPT1A	1155	1348	2367	1	183
CYP1B1	1747	1706	944	496	184
CNTN1	1322	852	2195	540	185
GABRP	709	1004	491	2707	186
PLD1	1388	143	198	3183	187
CENTB1	1729	1154	1514	518	188
CEBPE	1904	2171	89	757	189
KIAA0368	1112	2345	675	792	190
KL	1472	1311	998	1145	191
MATN2	115	2502	1876	440	192
P2RX2	3647	152	899	237	193
PTPN21	240	1716	2457	529	194
TBXA2R	1073	1881	1641	353	195
OSBPL7	623	1367	538	2434	196
KCNA2	4256	117	339	257	197
BLR1	2177	1223	757	820	198
TCF7	1037	2767	119	1076	199
HOXA10	1951	613	1362	1077	200
GFRA1	1878	459	2000	676	201
CD209	1857	309	1865	1005	202
SPTAN1	304	3322	1147	269	203
LTBP2	332	3710	125	885	204
ANK2	239	857	346	3611	205
CLSTN1	1217	3667	93	78	206
PDE1C	27	2017	1403	1615	207
VCAM1	2155	462	1849	603	208
ZAP70	2550	193	1070	1267	209
LRRN1	906	270	3742	177	210
ALDH4A1	626	1903	2424	148	211
ALDH1A2	59	627	2759	1687	212
MSMB	2583	487	1506	566	213
GAS7	308	144	3560	1162	214
CHRNB2	2572	495	1493	628	215
SLC22A8	3223	246	1642	81	216
AXL	600	2444	707	1461	217
KIT	78	1645	2321	1170	218
ITGA10	502	2772	852	1097	219
CMAH	1163	1036	1453	1579	220
RPL12	333	3751	579	571	221
THBD	307	1503	1634	1797	222
GOLGA2	393	1591	329	2932	223
ERG	61	1411	482	3299	224
PGF	649	1996	2526	82	225
THBS2	2233	134	1078	1808	226
WIF1	137	674	3751	702	227
EVI1	876	2037	1186	1166	228
MAP3K1	839	2001	547	1880	229
FGF14	3092	662	779	740	230
FYN	1657	1314	816	1491	231
EFEMP1	105	2641	1640	898	232
S100A1	2431	805	1691	361	233
ZNF334	243	622	3594	838	234
UPB1	1289	437	1204	2368	235
SIX6	3301	217	1553	230	236
SFRS6	358	2048	1922	978	237
LUM	1486	533	3200	106	238
TFPI2	809	403	422	3696	239
ESRRB	2007	428	2761	138	240
TRIM34	1051	1044	991	2250	241
MFNG	2202	1277	1300	574	242
LAMA4	340	197	1083	3734	243
CPS1	1566	1668	900	1221	244
FRZB	233	3731	400	998	245
SERPINA1	1147	947	630	2646	246
CANX	1870	1970	823	709	247
MASP2	346	955	3591	480	248
HBB	1125	405	2121	1724	249
F2R	2167	1415	803	996	250
PDE7B	1384	820	1388	1789	251
DNAH9	1320	825	3108	130	252
NR3C2	37	209	2296	2859	253
PDCD6IP	204	2331	35	2831	254
ZNF132	2914	574	165	1748	255
GRAP2	2551	2252	599	7	256
FGF21	2590	1687	304	835	257
SLC9A2	4220	1061	54	85	258
ITPKA	941	1438	981	2069	259
DBP	1973	131	2487	841	260
SCGB2A1	1952	10	1799	1680	261
IGFBP1	2495	1476	1020	472	262
SOD3	541	360	2659	1903	263
PODXL	1335	1147	440	2544	264
USP20	1053	1816	1168	1429	265
PTGER4	300	1022	3582	565	266
B3GNT1	306	1070	3167	928	267
COL3A1	2588	1579	81	1227	268
TDGF1	2164	51	2682	588	269
DEFA1	3880	398	310	902	270
TFF2	2744	632	1837	286	271
PENK	774	550	678	3506	272
FMO1	203	1238	99	3981	273
GNG11	686	463	3874	514	274
GRIK4	2044	555	2349	598	275
USF2	2166	1756	323	1305	276
CLDN18	5063	135	258	96	277
F2RL2	911	191	75	4377	278
FKBP5	1674	2669	496	725	279
TNFRSF17	2534	2490	281	268	280
CLC	2798	1054	110	1622	281
KCNK7	2387	602	1989	630	282
HBE1	2977	276	1979	381	283
RAB3IL1	3450	1324	761	79	284
INHBB	261	2959	848	1550	285
ADAMTS3	2288	1790	1068	476	286
NEUROD4	4187	171	1252	14	287
SDPR	209	1547	3111	764	288
SULT1B1	3592	546	530	968	289
FGF6	3885	814	670	270	290
RPL7A	152	3159	95	2235	291
NR1H4	4290	453	385	521	292
PAX3	4635	458	535	27	293
PTPRN	2769	724	287	1879	294
FLNC	441	2757	1271	1194	295
CHRD	1234	1531	2038	875	296
RUNX3	2196	2095	615	776	297
FOSL2	402	1562	457	3269	298
PDK2	344	1804	1547	1997	299
UBASH3A	2586	198	1578	1341	300
GRAP	3160	823	1332	404	301
DZIP1	787	1356	1851	1733	302
PIP	228	237	4211	1056	303
MATK	2225	740	627	2141	304
HCLS1	3462	218	1053	1016	305
TRIM22	586	2483	2496	189	306
KCNK10	2276	525	1692	1268	307
GPRC5C	1717	934	1149	1966	308
FBLN1	202	680	266	4622	309
RUNX1	613	941	4	4213	310
ACADS	745	1745	804	2502	311
HOXB5	2105	1919	100	1674	312
CD22	1935	332	2797	739	313
GRB10	1044	3115	661	995	314
MAPT	372	599	2386	2468	315
PKP4	507	3251	347	1721	316
NFIB	365	275	4493	698	317
LAMC1	242	2827	235	2528	318
SEMA3F	2299	1359	428	1759	319
DGKA	766	3425	856	800	320
ICAM2	784	2157	702	2209	321
NEUROG3	2489	514	2693	159	322
MYLK	1	12	4255	1590	323
PSCD2	1180	2555	1100	1023	324
GGTLA1	1314	1188	253	3105	325
KIAA0141	557	833	1129	3341	326
LMNA	743	1639	3031	448	327
MAG	1223	1821	2176	652	328
GEM	93	3621	1051	1111	329
FUT4	3039	324	210	2310	330
POU2F2	1445	577	1145	2719	331
SATB1	387	2463	927	2118	332
FGB	2796	971	389	1745	333
SNCG	514	837	2300	2256	334
TADA3L	1971	345	436	3155	335
EDG1	1492	1602	2679	135	336
PDGFRL	65	1232	115	4497	337
GPX5	3628	699	472	1115	338
CIRBP	63	980	1467	3407	339
DNM1	394	2639	2075	819	340
SLC7A4	3249	1198	961	519	341
EPHB2	2287	2486	1002	156	342
CYR61	200	2402	2128	1216	343
CRIM1	110	1879	3800	168	344
RBMS1	605	3264	1550	545	345
SCGB1A1	2426	963	2343	233	346
PLAT	189	3395	176	2208	347
CDC14B	350	1552	718	3352	348
GPHN	634	3097	272	1971	349
EGR3	296	1847	1134	2699	350
PIGR	90	412	3502	1972	351
RHCE	1462	562	1881	2071	352
MAP4	144	1929	88	3829	353
SDC2	1715	877	3154	244	354
DSC3	500	1763	1887	1847	355
PAK7	2049	995	1771	1189	356
HEY2	1732	563	1688	2023	357
APBA2	3737	267	759	1244	358
MAP3K6	515	2197	1306	1990	359
CLSTN3	2274	1950	1291	500	360
P2RX3	2777	778	319	2147	361
HIPK2	1918	1904	72	2142	362
SPOP	2013	1697	1795	532	363
SPON1	699	375	698	4274	364
HLF	126	329	4410	1185	365
PPAP2A	183	1211	2978	1684	366
ZNF202	928	2499	377	2258	367
SPTBN5	361	509	4816	383	368
GRIK5	473	352	3430	1820	369
ADD3	88	2623	933	2432	370
MYL9	123	1759	3749	457	371
BCL2	445	79	529	5043	372
PRKACG	2278	128	2497	1196	373
GLYAT	4758	684	350	310	374
SLC16A6	2061	7	833	3214	375
LY75	851	1913	2664	692	376
KCNIP2	1543	311	3409	862	377
PDGFB	4265	511	458	896	378
GPR107	1039	2133	76	2883	379
IHH	2802	1565	885	879	380
GMPPB	1663	989	1284	2196	381
DPP6	1825	212	4057	45	382
ANXA9	2218	94	2733	1095	383
RASGRP2	2209	1014	2395	536	384
CFLAR	1475	185	755	3740	385
TK2	468	1719	140	3833	386
TPM2	116	1651	956	3439	387
EGF	1093	1801	3112	161	388
NUCB1	213	3575	716	1667	389
DTNB	2119	1422	1317	1319	390
BCAN	3923	106	1057	1101	391
POU3F1	3217	1419	1329	222	392
PCDHB11	800	840	1826	2731	393
ESR2	720	1322	2238	1918	394
FGF7	231	351	5005	619	395
EEF1A1	136	2751	289	3031	396
NCF4	1982	350	1418	2462	397
SLC4A1	4374	1000	789	55	398
NDRG4	2943	361	739	2179	399
DLX4	3929	1028	1231	38	400
ACVRL1	687	3729	531	1293	401
NFIX	951	2146	311	2832	402
MSC	2806	1393	133	1917	403
CACNA1G	2082	1686	871	1621	404
KRT5	107	4104	891	1161	405
KLK8	1369	186	3736	987	406
LGMN	2152	2239	1662	232	407
EGFR	476	410	5335	70	408
PTPRB	529	735	3401	1632	409
CLCNKB	1591	255	4189	266	410
NR2F1	376	1448	1727	2751	411
MS4A2	4012	9	1932	350	412
RFX2	1786	1757	1847	913	413
LAMB2	370	1971	581	3385	414
SEMA6A	257	1089	3832	1129	415
GATA4	5532	100	503	173	416
ENPP2	196	1305	1891	2919	417
FBN1	1201	1981	152	2977	418
PLSCR4	102	3466	1940	804	419
TTN	128	15	3650	2532	420
GDF3	2755	1370	842	1361	421
MAP3K12	563	44	200	5529	422
SSTR2	2201	1060	1178	1898	423
KCNA10	2874	380	2379	706	424
CLDN14	2684	102	1516	2040	425
ATP5D	806	5151	162	227	426
NTRK3	3977	457	1260	653	427
STAR	4391	65	1580	318	428
CRAT	1946	2199	438	1776	429
USP19	967	685	2081	2635	430
PLEKHA4	290	1960	382	3738	431
SCGB1D1	5200	200	344	629	432
VTN	3305	1152	207	1710	433
SPTA1	3557	383	1047	1390	434
TBXAS1	983	1890	2005	1520	435
GIPR	1535	346	1947	2575	436
KLRF1	3034	296	958	2126	437
FLI1	2094	258	1026	3044	438
FEZ1	850	2825	1226	1524	439
PI15	84	1539	4577	225	440
IL1RL2	2823	14	2632	958	441
DLC1	281	534	2109	3510	442
PHB	1429	4579	145	281	443
TIMP4	674	21	3194	2547	444
RBPMS	141	1281	1201	3821	445
CRYGA	4569	607	633	639	446
FOLR2	1574	1819	2701	365	447
SLC24A1	846	614	946	4054	448
VDR	2121	3514	327	507	449
EHF	922	1285	3400	864	450
SACS	1064	1761	1171	2476	451
ACTG2	247	1226	3484	1516	452
ELF5	1840	491	3932	220	453
BARX1	2675	748	2435	640	454
TGFBR2	49	2459	3436	555	455
NEFH	2280	133	33	4057	456
SCGN	2411	1699	1297	1102	457
OGG1	1442	1482	216	3380	458
ZFP37	1151	2708	2354	314	459
PHYHIP	631	1458	687	3759	460
DYRK3	3213	974	637	1716	461
SPTBN1	292	2862	2565	822	462
CDX1	3308	235	545	2455	463
ICK	4123	1066	889	466	464
COL17A1	10	4659	1106	770	465
HAS1	2353	919	2687	600	466
SLC16A8	1724	1385	3399	54	467
HDLBP	1108	3021	109	2326	468
SLC4A7	309	2002	2352	1902	469
SFTPB	3526	140	2168	733	470
ISLR	588	5562	18	402	471
CDON	528	2611	1879	1559	472
FLRT2	595	2219	697	3067	473
ATP8B1	1850	2196	785	1775	474
PCSK7	98	3061	3359	91	475
PAPPA	1899	1585	758	2369	476
ITGA7	3	1005	3333	2272	477
MT1X	30	2029	3977	577	478
COL16A1	168	1455	124	4868	479
BHMT2	375	973	2239	3030	480
SERPINB5	510	4114	1698	298	481
HUNK	1827	402	2820	1572	482
DDR2	267	2007	1157	3204	483
LGALS9	3756	35	2046	801	484
ENG	725	3973	241	1703	485
MAFB	1291	3725	1266	360	486
GNB5	322	2473	411	3448	487
TRPC1	661	1242	3534	1229	488
HPX	2406	1135	3106	24	489
GRM4	3129	798	1697	1048	490
PDE3A	4654	28	1596	395	491
CLDN5	167	2079	1344	3087	492
MFGE8	1113	1853	2525	1187	493
PYY2	3241	397	1841	1208	494
ASPN	3452	340	2559	337	495
CALCR	4797	111	228	1553	496
GDF11	3888	793	1063	951	497
STMN3	1002	389	5157	153	498
ANXA11	432	1192	894	4202	499
SFRP1	154	2556	3222	788	500
SPI1	3335	1071	914	1400	501
CDKN2B	3267	404	1283	1770	502
POU2F1	1247	444	4318	716	503
GSS	580	3772	2042	335	504
KCNH4	2743	1404	2579	4	505
PRTN3	3479	247	843	2164	506
ERCC4	3315	1949	1214	258	507
FUT7	1578	1846	589	2728	508
MSH3	637	802	2685	2622	509
MYH11	11	510	1798	4428	510
NPHS2	3620	155	1895	1079	511
CLSTN2	2795	624	169	3174	512
EDNRA	3736	984	351	1702	513
MEOX1	19	4709	1637	410	514
KIAA0319	2721	861	260	2935	515
LAT	2971	870	2448	493	516
NF2	352	1893	2119	2420	517
RAB28	1124	1027	4371	263	518
SEPW1	1215	4119	561	890	519
CDO1	20	1343	3721	1705	520
CSF1R	789	2646	2199	1158	521
WISP2	1118	2830	1804	1040	522
PAX5	3133	238	732	2691	523
IL1R1	931	2328	2726	824	524
MAP1A	668	1067	957	4117	525
PPAP2B	73	1358	868	4512	526
PC	739	2005	2299	1772	527
DEFA4	2347	582	3232	655	528
SERPINB10	3106	279	3273	178	529
GPR4	963	194	1028	4656	530
SLC18A1	3681	1488	855	817	531
DLK1	140	2432	1924	2350	532
MMP19	74	2514	3702	556	533
PAPSS2	2491	1388	559	2409	534
ADH5	559	1417	2462	2414	535
ETV5	303	2529	3318	705	536
JAG1	767	688	2092	3313	537
SCNN1A	508	4999	682	675	538
WNT4	1409	1806	1217	2435	539
KATNB1	1237	3609	1176	846	540
COL4A3	5405	522	308	636	541
SOX10	314	1224	5023	320	542
ITM2B	318	2662	1838	2064	543
VSX1	5247	50	634	952	544
C3AR1	2838	1100	2055	892	545
GPRC5D	3195	1133	2295	265	546
APOL1	1943	431	333	4185	547
PALM	310	3381	2426	778	548
CDH15	1838	1174	935	2951	549
RRAS2	1255	3617	1361	666	550
FHL2	439	3450	713	2298	551
DPT	790	918	1102	4092	552
ABCC3	1324	2285	1897	1398	553
PRKG1	840	516	3852	1697	554
RREB1	4692	84	31	2098	555
THBS4	1184	5094	305	323	556
MAFF	984	1670	1232	3022	557
SST	3053	126	2903	833	558
CST6	2855	1597	593	1875	559
NAB1	497	2390	980	3062	560
GALR1	2120	1007	673	3132	561
SHANK2	1338	57	449	5088	562
CRHR1	4126	583	59	2177	563
KCNJ10	3994	432	1671	850	564
CHRNB1	69	1132	667	5082	565
TNFRSF14	805	968	2697	2482	566
PTGS1	3294	226	2886	548	567
KCNE1	218	416	5709	616	568
CHAT	5290	8	376	1287	569
SLIT3	79	502	5509	871	570
DLX6	4105	1019	715	1132	571
NRG2	604	414	964	4992	572
SYT5	3356	663	1328	1631	573
THRA	533	693	3066	2686	574
WASF3	625	2068	1130	3156	575
PCCA	374	2466	1941	2200	576
NEDD4L	576	2974	156	3277	577
KCNB1	3020	153	320	3491	578
NPPB	2842	470	3383	295	579
TEK	1449	277	2010	3254	580
PRNP	226	2504	2984	1280	581
FABP4	301	497	5503	696	582
HSPB7	2112	889	3406	591	583
KCNJ8	1669	141	837	4351	584
MYH7	4723	977	765	538	585
FBXO2	184	1128	1485	4217	586
SNAI2	1575	3482	206	1752	587
CABP2	2621	260	2538	1597	588
PIP5K1C	539	2065	49	4368	589
RPL19	1187	3989	1631	216	590
TNFRSF10C	551	841	3499	2133	591
AZU1	2451	779	3379	420	592
VAV3	1677	2417	1570	1368	593
EFNB3	319	252	3609	2853	594
AQP4	4244	32	2331	427	595
ABCD2	4232	122	1229	1456	596
ANGPT4	3130	190	3517	209	597
ITGA2	665	3600	1518	1266	598
MADD	1542	2233	431	2844	599
EML1	2124	1352	1194	2385	600
ZNF10	660	254	4573	1569	601
VPREB1	4049	629	1901	485	602
CMKLR1	3268	297	2989	511	603
TRIM32	3439	2083	1161	382	604
RNASE6	2048	518	3120	1381	605
MEIS1	86	2051	4370	562	606
EPAS1	548	3279	1368	1876	607
TGM1	2994	1058	925	2097	608
PLA2G1B	3485	74	2529	988	609
SLC6A1	3556	284	549	2687	610
INPP4B	2169	3170	583	1160	611
KCNMB4	1819	1690	3331	247	612
PON3	937	2494	3597	68	613
CSNK2A2	1057	4905	103	1032	614
RHBG	2934	1318	1044	1803	615
SMARCE1	4323	423	2327	28	616
NEU2	2866	732	2914	595	617
KCNJ16	13	45	4256	2796	618
INPP5A	1810	1233	3381	694	619
RELN	735	5479	419	488	620
ATP6V0A2	913	1869	3890	451	621
SELE	2546	136	2850	1605	622
MEF2C	899	376	4408	1455	623
KCNA3	3420	1797	904	1021	624
KCNC4	1556	1053	3996	537	625
COMP	4348	187	985	1623	626
ADAMTS9	5124	450	1079	491	627
TJP1	405	2489	787	3463	628
LTK	940	2198	2016	1993	629
IL20RA	131	168	2154	4697	630
NPAS3	4182	43	660	2265	631
NEO1	556	2201	36	4374	632
RUNX2	4661	192	1098	1218	633
GLRA3	3256	1	70	3843	634
MEOX2	85	5882	533	670	635
MYH8	3487	229	2543	919	636
GPNMB	2216	1217	1225	2521	637
RNF10	635	4094	721	1739	638
WNT2B	4821	268	1282	818	639
SERPINA10	2897	677	572	3045	640
MYF5	4688	541	1188	777	641
RPS15	455	4103	2032	607	642
ADPRH	1767	631	4709	93	643
SEMA4G	1008	1425	2232	2537	644
NOV	1594	666	3485	1463	645
NFE2L1	716	3171	3	3322	646
GLRB	1629	161	3298	2135	647
FBXO9	943	983	5242	60	648
HOXD10	1984	725	2571	1948	649
ITPKC	2315	2407	406	2103	650
NRP2	4546	1139	607	946	651
IGFBP5	1876	78	686	4603	652
ADAM21	3192	900	2695	458	653
PPP1R16B	2375	211	1179	3482	654
S100A12	2393	1104	878	2872	655
STC2	31	4106	250	2862	656
EDG2	197	2203	2557	2296	657
ZNF226	641	165	4931	1518	658
TBX2	930	2687	635	3005	659
FOXB1	4606	59	1738	863	660
KLK6	598	1679	4967	29	661
PLTP	861	5590	704	118	662
EREG	1682	1556	3201	836	663
FEM1A	1417	5362	288	214	664
FGF8	4412	1118	665	1090	665
AP1G1	1075	3154	322	2741	666
KIAA1086	3351	1017	1094	1830	667
CORO2B	1423	30	3840	2004	668
TAF7	872	2134	3588	712	669
SEMA5A	55	827	4089	2340	670
GAA	1389	3218	1197	1517	671
NR2F2	3302	1723	256	2044	672
NEK9	147	3825	784	2573	673
LAIR1	3126	1410	2785	13	674
SPP2	5164	601	775	802	675
CACNG2	3276	637	3129	311	676
STXBP1	475	3179	918	2782	677
ACHE	4561	803	736	1255	678
ALOX15	2791	354	2129	2082	679
COL9A3	4040	1746	167	1403	680
NBL1	1549	4140	192	1486	681
ACACB	76	1282	4781	1230	682
RGS3	1766	1273	557	3781	683
PPARA	1913	1669	1420	2384	684
SH3GL2	4456	660	1198	1085	685
ABL1	762	5397	587	654	686
CHN1	2542	2625	410	1824	687
CX3CR1	560	1642	3596	1607	688
CBL	383	2517	4496	10	689
CHST3	534	5409	343	1122	690
CD63	890	2307	548	3667	691
SPIB	5221	997	451	744	692
RPH3AL	1197	876	1709	3633	693
AK5	186	353	3797	3081	694
RPL10L	1911	2055	3065	388	695
IGFBP4	104	5075	20	2224	696
IL17B	581	2885	1996	1961	697
TNFSF11	2163	1864	1104	2292	698
VPS33B	3843	2278	91	1214	699
CPE	477	2797	2455	1700	700
TULP1	3602	2558	461	811	701
FOLH1	2071	368	2194	2801	702
FAP	3007	2326	781	1325	703
MYCL1	3630	588	858	2363	704
PSAP	1945	3388	1375	738	705
KIAA0427	659	2301	890	3598	706
MSX1	1828	4121	978	522	707
GRP	1292	1649	2164	2345	708
MSH4	2414	720	2669	1648	709
MLLT4	1721	801	1041	3894	710
STAT5A	424	1817	747	4469	711
ABCA2	2117	1606	1960	1777	712
PSCD4	1534	710	3169	2047	713
CTF1	961	600	2702	3202	714
CDK5R2	2603	2159	2419	285	715
SGCA	1844	40	1391	4191	716
MYOG	2302	539	3455	1179	717
EMP1	826	2590	2629	1434	718
SNAP25	3507	1088	2279	609	719
ABCC6	2397	1160	1031	2897	720
ADARB1	385	2838	594	3671	721
AKR7A3	1948	2329	58	3154	722
MTHFR	1687	1130	3027	1650	723
TNFRSF4	2111	265	2544	2574	724
CDH19	2439	806	2411	1842	725
SOX14	2817	3163	1343	176	726
BAI1	1678	1380	3160	1290	727
SIRT6	2173	1825	2764	748	728
ATP6V0A1	363	1783	2532	2833	729
ECEL1	2477	911	2294	1840	730
PRDM2	746	3126	355	3295	731
PTPRT	356	5453	1689	25	732
VEGFC	740	3090	2096	1602	733
NTF3	2281	946	1655	2647	734
ENDOGL1	958	751	2480	3342	735
UPK1B	3639	295	2043	1554	736
SCN1B	1299	3133	2536	575	737
LILRA2	3207	698	3577	64	738
ABAT	1076	1596	1356	3519	739
AQP6	4818	922	1163	647	740
ITSN1	237	2900	464	3950	741
PHF1	185	3636	1952	1780	742
HABP2	3154	1998	1084	1318	743
PKD2L2	371	646	1977	4563	744
TP73	3987	1640	1209	726	745
GJA8	3832	952	1632	1148	746
SMPD1	718	1333	2952	2565	747
IL23A	1279	3718	543	2029	748
PTPLA	1802	2286	3465	16	749
MRPS27	684	4769	418	1706	750
PROS1	9	2403	2292	2881	751
KCNN4	896	4410	2041	242	752
OSR2	1855	129	1468	4138	753
RBBP9	1426	2812	225	3134	754
SFTPD	2794	819	1885	2111	755
EMX2	2327	1475	1668	2145	756
ABCA1	1177	753	2483	3205	757
TGFA	4066	1289	1737	528	758
EXTL1	3537	77	1846	2163	759
F5	4154	795	2103	573	760
RARB	324	227	4632	2446	761
ERAF	2702	822	3864	243	762
HTR7	5577	678	970	408	763
PRKCE	1742	1264	982	3645	764
SERPINI2	4462	1186	1065	920	765
ALDH1A1	418	2420	2297	2499	766
RFPL2	4096	2023	756	759	767
PRKACB	1402	2387	1918	1928	768
FUT3	5032	559	1293	752	769
HOXD3	4171	250	2486	735	770
CRABP1	1711	671	4718	544	771
ICOS	3183	2484	1462	515	772
GPR17	4675	420	301	2251	773
CCIN	2739	991	1110	2810	774
FGF2	252	1376	5053	973	775
OR1F1	2773	932	1986	1963	776
MAPK4	4474	531	1869	783	777
PEX11A	1812	2594	2859	394	778
OSBP	912	3619	490	2639	779
POU3F3	4611	1341	694	1020	780
RASSF2	2538	669	993	3466	781
EPB41L3	2148	24	1638	3862	782
TLE3	1683	2190	1513	2290	783
SLC15A2	3148	1221	2157	1153	784
LGALS2	2493	2534	809	1846	785
MSX2	1288	2399	2131	1868	786
HMG20A	2446	2561	1413	1270	787
KIAA0329	287	1855	2018	3530	788
HIC2	1001	3267	2027	1401	789
TBX3	657	1183	1971	3886	790
SERF2	592	2700	565	3841	791
CD5	4158	1117	1769	660	792
PDE6A	3909	891	1313	1600	793
PRSS3	4101	2217	1066	329	794
IL22	2981	47	3195	1493	795
TERT	3979	2175	118	1449	796
FUT1	2059	2600	734	2331	797
ORM1	4940	501	569	1714	798
ACE	2229	590	3305	1603	799
NLGN1	1631	41	5132	926	800
BRE	1552	3434	652	2093	801
NGB	2413	1854	2222	1245	802
MMP25	2246	845	4547	99	803
AP1M2	3402	2379	822	1137	804
ABR	802	545	733	5661	805
SERPING1	146	5246	691	1658	806
SEMA3B	921	1599	3445	1781	807
FER1L3	279	4111	555	2804	808
NDRG2	119	1587	1923	4124	809
AMOTL2	443	2879	1091	3343	810
FMO2	132	5483	1814	327	811
PHLDA1	923	1900	1819	3117	812
PTX3	2114	2075	2308	1262	813
JUN	736	3022	3212	791	814
ZP2	2672	761	3914	414	815
KRT7	1250	3854	2458	203	816
SEMA3C	278	1319	3412	2757	817
KCNMB1	117	2828	4165	658	818
HOXD12	2750	319	4093	608	819
LCK	3340	594	3699	137	820
CRY2	677	5616	898	581	821
TGM4	1334	1877	1224	3340	822
PRB3	2649	1427	3587	115	823
BFSP1	3128	830	190	3638	824
GCLC	1710	4967	801	308	825
ZNF79	4003	2365	283	1135	826
KIRREL	565	4639	2402	184	827
CCBL1	2027	2990	1097	1677	828
LAMC2	638	2510	636	4007	829
ACP5	2390	538	4197	668	830
CD3D	3067	224	3095	1422	831
ST5	702	4014	454	2638	832
PSMB3	1826	3528	2201	254	833
ATP5G1	2679	4630	131	371	834
IGFBP2	1372	1793	1148	3499	835
NGFR	578	5174	217	1843	836
ACTL7B	2664	2254	1724	1171	837
PET112L	1148	2766	243	3656	838
SH3BP5	1795	2584	467	2975	839
CAPN5	1528	1085	3528	1682	840
CDH2	3048	612	1364	2809	841
DUSP2	2296	2870	1930	741	842
LANCL2	3418	2012	74	2338	843
JPH2	4424	958	1664	798	844
LOH11CR2A	234	1431	653	5526	845
PDE5A	57	476	5581	1735	846
SLC34A2	2741	1013	1404	2693	847
APBB2	426	2873	1579	2974	848
SERPINB13	5348	2014	239	252	849
ACADSB	316	2551	3664	1323	850
CCNI	1555	2072	1777	2450	851
AKR1B1	1337	3073	2357	1088	852
EPHA4	622	2090	3413	1734	853
FGL1	2214	1538	3899	208	854
CRYGD	3892	27	1747	2194	855
KLK10	461	1492	5297	611	856
SLN	5142	427	2145	147	857
OR2S2	3990	506	3024	345	858
AIPL1	4185	836	869	1976	859
KIF1C	415	2525	143	4784	860
HMGCL	1790	1457	221	4402	861
CA11	180	1039	4940	1715	862
LTF	783	1860	1633	3602	863
SLC9A3	2107	917	525	4329	864
CECR1	1370	872	1551	4087	865
ZFP36	531	4774	1942	634	866
FGG	2022	568	1863	3429	867
NME5	779	981	3266	2857	868
TXK	3108	743	1298	2737	869
COL4A3BP	574	4763	509	2041	870
PPP2R5B	992	1524	4067	1304	871
CNTN2	3798	174	1717	2199	872
PTRF	46	3938	1185	2720	873
PROZ	2560	744	4095	499	874
TIMP3	397	3831	1335	2343	875
DES	1692	4016	1807	392	876
IVD	1265	2952	1016	2674	877
ENPEP	3406	659	1213	2633	878
DEFB126	3555	998	1118	2244	879
WDR1	1264	3994	386	2280	880
CABP5	4520	91	2100	1215	881
LPA	4674	377	1651	1226	882
MSI1	2840	342	2298	2448	883
RBP3	2459	975	4204	291	884
RNF8	4137	274	1021	2497	885
SELPLG	3948	488	2163	1331	886
KCNQ1	3845	1947	659	1480	887
KLK3	1907	1443	3183	1402	888
LAMA3	71	2274	1797	3801	889
CALD1	249	1737	4653	1307	890
GTPBP1	909	4746	1512	780	891
NFIC	717	5048	194	1988	892
MYBPH	4743	682	1210	1314	893
HSPG2	1734	2342	1358	2520	894
SSTR4	3818	1033	2884	219	895
ITGA2B	3486	359	2811	1299	896
FLOT2	1433	3474	1859	1190	897
POP4	3398	916	629	3014	898
RPS6KA2	207	2987	1211	3553	899
IRF4	3482	657	2877	943	900
KCNAB2	3635	1940	1783	605	901
BIN2	2935	2528	1475	1027	902
IGLL1	2141	1248	507	4073	903
SHBG	3419	1034	1376	2140	904
HSPA5	970	2464	114	4426	905
EDNRB	175	3051	2322	2428	906
NPAS1	1868	2000	3451	665	907
HOXA1	2277	2161	2495	1052	908
COQ4	1138	5435	214	1199	909
EDAR	2951	1421	3216	403	910
NRP1	5183	429	669	1711	911
SPAG6	4493	421	1123	1955	912
RPL10A	171	3838	1824	2161	913
COL6A3	1318	5374	43	1264	914
GSTM3	417	1702	1591	4290	915
MYOM2	2002	1196	844	3963	916
NOVA2	5075	149	413	2370	917
UPK2	5676	201	1948	191	918
CSPG4	4032	2027	477	1481	919
NFX1	1495	2084	1648	2791	920
ATF7	3386	2288	1114	1247	921
NAPA	2833	2877	1279	1046	922
SETBP1	284	2246	1345	4164	923
CHL1	129	2063	3639	2210	924
OCM	2760	1648	3559	76	925
ICMT	1231	1006	639	5168	926
SELP	1280	5681	879	204	927
CDKN1C	640	3289	690	3428	928
FKBP1B	467	1257	3335	2990	929
NKG7	2856	2685	2160	348	930
CHRND	1854	433	3786	1977	931
FOLR3	2870	1210	1417	2555	932
MIPEP	2210	3385	28	2429	933
SNX5	1157	4261	415	2219	934
CBFA2T3	3047	151	116	4741	935
CYP2A6	2215	1558	3970	312	936
SAG	3895	388	3052	720	937
CDH12	1779	173	3301	2803	938
PACSIN3	2883	1629	917	2644	939
NOVA1	81	589	5199	2207	940
RAB26	1421	479	4437	1742	941
SNCB	3008	328	2289	2457	942
IRX4	537	5235	644	1670	943
PTPRE	244	2280	387	5177	944
HSD17B3	2730	336	3918	1107	945
PIK3C2G	472	1159	4735	1727	946
STIP1	4229	3018	362	484	947
KLRG1	3648	1288	2962	198	948
LAG3	3361	965	3491	279	949
UBB	993	1262	1304	4541	950
BTG1	1533	3521	2288	765	951
PINK1	159	3870	69	4012	952
NPAS2	772	4172	2491	677	953
GLI2	3969	283	334	3528	954
GNAI1	1239	2783	3737	366	955
FST	413	2588	3441	1688	956
IL2RB	3546	1214	1555	1816	957
AGPAT3	3878	2202	189	1865	958
EN1	4114	408	3004	614	959
TNRC4	2183	1340	2665	1953	960
ERCC3	2911	3759	325	1154	961
PKD2	14	851	4602	2682	962
POFUT1	2357	782	353	4657	963
HRG	4865	816	1657	812	964
NID2	2465	893	373	4421	965
MYOM1	2828	262	2394	2669	966
FZD10	2859	3475	1158	662	967
TNFSF9	3191	3039	1069	856	968
PCDH12	2605	2056	390	3106	969
HLA-DOB	3517	3195	604	842	970
GAMT	1232	2126	4377	425	971
DRD2	749	1938	5464	11	972
PKIA	3058	394	2083	2627	973
BCL11B	3771	1151	1654	1589	974
GMFG	1926	366	4934	940	975
TCF4	351	3910	932	2973	976
EDN3	1127	3783	621	2636	977
KRT12	3110	1403	2997	657	978
AES	701	1991	517	4960	979
ALDH3B1	2941	1534	1398	2297	980
GLB1	3017	3712	484	960	981
HNMT	803	1010	5516	845	982
CYP2A13	2526	809	4796	47	983
SERPINA6	1617	2129	1874	2559	984
MYOZ2	4148	38	3617	380	985
DDX24	651	3478	1585	2478	986
FSTL1	288	4590	671	2643	987
GHR	414	885	4002	2893	988
ITGA3	553	4252	1347	2043	989
CALB2	1758	1521	3449	1469	990
DDB1	2706	4097	312	1082	991
LMX1B	2151	783	2556	2708	992
TNFSF15	4883	272	2283	761	993
IFNA2	5500	322	1884	495	994
IGFBP6	21	3389	3035	1758	995
MYL2	2667	1047	1140	3350	996
FSHB	2849	1779	1912	1665	997
LEF1	4449	1269	429	2058	998
C7	16	3762	2275	2153	999
GABBR1	506	494	5086	2120	1000
GPR68	4637	1300	814	1458	1001
PKNOX1	4335	1501	1701	674	1002
GNS	914	2515	3980	803	1003
NINJ1	1619	4295	853	1445	1004
HK2	3658	1529	1496	1533	1005
ARHGEF4	726	4798	1519	1174	1006
BHLHB2	1080	1917	764	4458	1007
CYP2F1	4077	571	3390	188	1008
PECAM1	161	5693	846	1526	1009
LGALS3	1167	2527	1929	2604	1010
DUSP1	615	2353	4848	416	1011
KIAA0323	893	2269	1500	3571	1012
BDKRB2	435	2539	1259	4006	1013
EIF4B	23	4118	1962	2139	1014
LBP	2639	1230	1909	2464	1015
PLCD1	1191	2321	1503	3235	1016
LZTS1	5042	323	342	2549	1017
MAP4K1	2835	1610	1618	2193	1018
ETFDH	448	3120	3089	1604	1019
DAZL	3722	23	1072	3445	1020
ZDHHC3	1972	2405	937	2949	1021
AGMAT	4891	3216	16	146	1022
PSG1	5121	435	695	2020	1023
TGFB3	915	3981	13	3362	1024
POU6F1	751	1268	3290	2968	1025
SIGLEC8	2009	2024	2705	1539	1026
WDR8	976	3722	2378	1201	1027
MORF4	1860	2784	2021	1616	1028
HSPA1A	2468	1861	269	3688	1029
BNIP1	1603	3865	719	2101	1030
LPO	3002	205	2553	2530	1031
ANXA3	756	2686	4582	274	1032
NGFB	2789	1471	2028	2010	1033
GRIN2A	4761	1049	866	1625	1034
CCNG1	386	3106	3738	1073	1035
SRD5A2	5354	1008	1481	469	1036
SERPINF2	2476	1127	1501	3210	1037
INPP1	317	3302	1425	3271	1038
NR1I2	5286	556	1382	1092	1039
DCTN2	1582	763	3536	2439	1040
UBXD1	616	3768	45	3891	1041
NRF1	1731	1150	3164	2281	1042
NCOA1	453	2020	5477	377	1043
AKT3	5311	1607	27	1384	1044
ABCA7	2038	2386	1893	2014	1045
KCNC1	4090	702	448	3095	1046
POR	1300	4889	1121	1029	1047
CEACAM6	5254	1074	1621	391	1048
HDAC4	1714	1015	2471	3140	1049
AKR1C4	1137	808	4348	2054	1050
ENTPD3	2228	1339	3748	1045	1051
CYFIP1	608	4041	1446	2268	1052
PCOLCE2	1333	2107	3397	1527	1053
ASB13	2176	1926	4035	229	1054
RGS4	3747	706	488	3425	1055
ABCC4	4173	1535	55	2607	1056
RGS5	328	1429	5475	1138	1057
SSTR5	2602	926	2344	2498	1058
RAG2	5484	33	2389	465	1059
ZNF335	770	2795	230	4576	1060
CAPN3	62	1510	4239	2562	1061
LILRB1	3468	513	4288	104	1062
GATA3	1544	2966	3647	217	1063
P2RX4	1479	2177	706	4013	1064
PPBP	2598	1454	2173	2151	1065
LASP1	2329	4368	1561	119	1066
ADAMTS5	34	1739	2862	3747	1067
ITCH	5846	886	1437	213	1068
CCR6	2751	1554	1617	2461	1069
WNT10B	2577	2867	1926	1015	1070
KIAA0649	1460	4707	1062	1157	1071
PAMCI	2771	4931	522	162	1072
LSAMP	3815	1630	1537	1412	1073
CUBN	4630	1029	1842	895	1074
C1S	566	5061	24	2747	1075
GATM	1065	799	3966	2568	1076
PROCR	1604	2279	1750	2773	1077
PRKAR1A	1469	1773	2175	2993	1078
RYR3	1571	904	5030	907	1079
MAP3K7IP1	2376	3346	778	1913	1080
TINF2	593	2346	945	4531	1081
PTPRN2	1818	1103	3949	1546	1082
TBX1	5148	683	888	1698	1083
KERA	1331	5808	1141	140	1084
VAMP1	1924	521	1781	4194	1085
ECE1	823	2165	2210	3223	1086
MYL1	4366	1560	1480	1017	1087
CRYBB3	2507	1138	2912	1870	1088
ADAMTS2	2372	988	121	4950	1089
GOSR1	4117	88	4134	94	1090
PLAU	3281	3959	234	961	1091
CABP1	1605	2120	3804	912	1092
VNN3	4845	42	3432	122	1093
RPL23A	1032	3140	1045	3226	1094
PBX3	712	3413	1142	3177	1095
RECQL5	305	1973	1261	4911	1096
TREH	313	5592	2414	131	1097
CA12	478	3578	1430	2965	1098
TEAD1	331	2487	2741	2894	1099
LRRFIP2	2031	2982	94	3353	1100
RARA	1367	1397	1432	4266	1101
LRP2	444	1145	2634	4241	1102
CD36	618	1187	5033	1628	1103
ADAM12	2282	4730	202	1254	1104
SHOX2	1546	3131	864	2927	1105
CEACAM3	3678	1695	1722	1375	1106
KCNN3	3373	880	2404	1813	1107
PLAA	3872	1684	1656	1258	1108
VPS33A	3470	3269	1484	251	1109
DNAI1	2902	189	4753	633	1110
PTPN7	3809	931	3631	107	1111
CTSO	601	930	2981	3968	1112
HOXC6	1726	4936	1427	397	1113
RAPSN	3625	716	2183	1962	1114
WSB1	620	786	5650	1431	1115
PRF1	3022	1332	2313	1825	1116
CD74	2235	569	3513	2180	1117
CDH3	1086	4089	1788	1537	1118
FUT5	703	5659	705	1436	1119
P2RXL1	3250	1225	3149	880	1120
PTK7	2819	3605	1351	729	1121
ITGB6	1645	3241	1907	1713	1122
TAL1	4783	914	1307	1502	1123
DMC1	4560	807	2473	667	1124
GPRC5B	796	280	2680	4751	1125
SLC2A5	3707	25	4499	276	1126
RHCG	4549	1576	1968	415	1127
TOP3B	2423	1306	3654	1125	1128
TPBG	975	1829	1646	4058	1129
MME	12	1734	3507	3258	1130
NDST3	2620	3091	146	2665	1131
OR10J1	5054	507	2047	916	1132
DOK2	2556	1750	2725	1499	1133
CLCNKA	1592	1195	5272	479	1134
FOXF2	1830	5600	22	1086	1135
NINJ2	3548	1683	1624	1683	1136
CDC34	2909	4944	363	324	1137
HRH1	2088	1506	566	4383	1138
TIMP2	471	3975	2511	1591	1139
MST1	219	230	5679	2421	1140
AHCY	3200	4901	130	319	1141
EPOR	1097	587	5866	1001	1142
ITPK1	1600	3142	631	3179	1143
BCL2L10	1798	784	3753	2222	1144
AMFR	968	1298	647	5652	1145
BBOX1	603	1272	4007	2684	1146
CHST5	2634	620	3009	2303	1147
TLOC1	504	2671	5388	9	1148
CDH5	481	2192	1153	4747	1149
ADCYAP1R1	1816	3033	2470	1259	1150
HHLA2	4693	436	2718	731	1151
WNT2	3640	500	1834	2605	1152
BRF1	4768	125	1384	2304	1153
OR5I1	4970	834	1594	1186	1154
CDC37	1559	4614	502	1911	1155
MT1G	974	4947	2368	297	1156
NKTR	222	178	4729	3460	1157
KRT1	4777	1250	1966	597	1158
PER3	719	866	3236	3772	1159
PTGES	1452	4352	1278	1513	1160
TFAP4	3791	1705	1822	1284	1161
H6PD	1801	4669	986	1147	1162
PCP4	3027	413	5063	103	1163
KLK13	5223	120	1499	1765	1164
PTGIS	1028	313	4604	2666	1165
TCF7L2	289	4508	708	3107	1166
TNFRSF10D	869	1212	3668	2863	1167
CHRNA6	3346	264	3081	1923	1168
AASS	1319	2837	3377	1083	1169
MEIS2	118	3355	4207	942	1170
RERE	730	1857	582	5454	1171
PTPRH	2809	824	3352	1639	1172
MMP14	5663	2567	9	389	1173
MVP	714	4078	469	3367	1174
ANPEP	17	4455	1082	3076	1175
ANAPC5	1558	3642	977	2456	1176
CSRP1	82	3657	3995	900	1177
DNASE1L3	715	3916	1416	2596	1178
HTATIP	858	3433	295	4060	1179
KCNMA1	434	5369	79	2764	1180
POLR2L	878	2693	1392	3685	1181
CYP7A1	5345	1446	1794	65	1182
SCAND2	3437	769	1365	3079	1183
HBA1	907	1794	1349	4602	1184
HP	2267	1915	962	3508	1185
RAMP3	723	5375	1975	580	1186
TCF15	2320	3665	2611	57	1187
FUT6	4061	1899	1193	1504	1188
THY1	3727	775	286	3872	1189
SART1	1743	4424	1135	1362	1190
STK25	1551	4647	1608	865	1191
NFATC4	1439	1401	1492	4345	1192
SLC7A8	1033	2755	302	4589	1193
CDKN1A	1869	3080	2699	1033	1194
CENTA1	1654	2621	1791	2617	1195
VPREB3	3456	2272	2904	51	1196
KCNQ2	2606	1972	2524	1582	1197
PDGFRB	1090	5661	171	1762	1198
ADORA1	4744	1294	2208	443	1199
NDN	130	5823	34	2702	1200
SYN3	4670	623	2750	650	1201
ACP2	298	4397	394	3609	1202
CHI3L1	1633	271	3640	3157	1203
LIPA	1332	1468	2999	2902	1204
SERPINA5	174	868	3083	4577	1205
ATP6V1B1	1218	1434	2953	3100	1206
PSTPIP1	2574	1390	3599	1142	1207
GUCY1A3	546	4221	2250	1693	1208
RPGRIP1	2272	1050	4506	882	1209
GPR31	4078	1484	2678	471	1210
AK1	2252	536	3462	2467	1211
IER5	1345	1084	1764	4524	1212
NQO1	2469	2832	375	3041	1213
ABCB11	5017	2735	562	406	1214
PYGM	2918	2496	3185	121	1215
SLC14A1	3171	486	4989	75	1216
BICD1	1146	1240	3187	3149	1217
FKBP1A	2922	2110	168	3522	1218
GALT	1470	22	3072	4158	1219
ARL3	2243	1500	1592	3388	1220
VIPR2	4870	1784	902	1167	1221
GNAL	1912	2451	2048	2316	1222
RPL37A	2054	3296	2987	390	1223
KLRC3	3998	540	1949	2242	1224
NPHS1	2187	2388	1515	2640	1225
KIAA0922	1751	3045	996	2941	1226
CPB1	1708	3540	3186	300	1227
F11	5128	318	1429	1862	1228
MBP	5215	1760	1000	762	1229
JAG2	960	4123	1994	1661	1230
LHX3	4657	905	1302	1877	1231
C1QA	2077	2372	3876	418	1232
ESRRA	2319	2805	1399	2221	1233
FBXL2	2204	1740	3831	969	1234
LY9	3263	578	3518	1386	1235
UBTF	1133	4073	229	3310	1236
IL5	2040	75	4537	2096	1237
PIK3R1	25	1698	1969	5060	1238
PON1	3038	13	5605	97	1239
PTGIR	3076	901	4575	201	1240
MARCO	2690	616	4079	1369	1241
MMD	2434	1465	3355	1500	1242
NRL	3115	1364	1032	3243	1243
POLR2E	1632	5308	48	1771	1244
PPY2	2467	2214	2915	1168	1245
NFYA	5153	1382	1258	974	1246
RPLP0	1185	3085	293	4204	1247
CNGA3	4750	844	2494	680	1248
POLR2A	5420	116	213	3019	1249
SLC1A5	2506	5525	67	678	1250
COL18A1	4789	1328	10	2656	1251
CD59	251	2743	1294	4500	1252
APOH	4801	67	1241	2680	1253
FGR	1757	2498	4386	150	1254
PNOC	2903	1436	1563	2895	1255
PLSCR3	1229	1514	523	5532	1256
PEX1	2443	1714	263	4379	1257
SH3GL1	2466	5475	141	721	1258
UBQLN3	2955	2929	838	2081	1259
IHPK2	99	2925	1015	4767	1260
KCNAB1	4386	64	3238	1118	1261
CMA1	1999	333	3955	2522	1262
ARL2	1405	3224	940	3242	1263
PADI1	4293	4038	105	379	1264
NFIL3	1531	3735	2338	1213	1265
FXYD3	1637	2469	1276	3438	1266
TRIM31	5601	170	883	2167	1267
HAMP	2257	3105	3334	128	1268
HOXC10	3248	2359	2954	264	1269
CADPS	5418	234	1048	2130	1270
F3	225	2782	2932	2892	1271
PSD	1356	443	4442	2594	1272
SPTBN4	2340	3217	2973	305	1273
ANP32D	5010	552	2839	437	1274
CSNK1E	1353	3188	877	3422	1275
ETV3	5580	1764	648	853	1276
HNRPH3	1126	1931	4150	1642	1277
SNX1	143	2030	968	5718	1278
ROM1	1787	4390	1806	878	1279
ODF2	3430	535	365	4540	1280
FLII	939	2334	518	5083	1281
LRP4	935	4493	3286	163	1282
BLVRB	2079	3775	209	2816	1283
CRHR2	5613	1689	655	923	1284
ANXA4	2128	3376	2941	438	1285
NCOA6	2930	5223	580	151	1286
PRL	4828	2088	446	1523	1287
RRH	3774	598	1137	3379	1288
APLP2	412	3418	63	4997	1289
PKD1	1601	3439	513	3339	1290
PLIN	492	127	4212	4062	1291
FLT3	2915	1728	1035	3218	1292
TLL1	5126	441	532	2797	1293
WISP1	5508	213	314	2861	1294
SI	4701	1466	1910	821	1295
NFASC	836	1041	5226	1800	1296
ANXA6	2206	5169	397	1134	1297
BCL6	480	3827	4100	502	1298
ELSPBP1	4808	755	395	2952	1299
CHERP	3574	4970	318	50	1300
KLF13	1689	4354	575	2294	1301
BCKDHB	1087	1185	5045	1598	1302
RHO	4885	1077	2193	767	1303
DPYSL2	95	2300	1636	4893	1304
GDF10	1643	4020	1394	1871	1305
SGSH	446	3203	1690	3591	1306
POMC	2368	3161	1625	1779	1307
IL10RA	1686	1474	2418	3356	1308
CCNG2	1569	3223	3057	1091	1309
PCF11	1101	2831	4429	579	1310
HFE	1453	239	5838	1413	1311
TAF12	1839	5305	1220	583	1312
ULK1	925	5695	590	1741	1313
BCL3	3353	5066	203	330	1314
IL26	5276	451	2794	431	1315
ABL2	3234	3740	306	1673	1316
GPR1	3542	1360	3605	446	1317
MAPK3	2669	2458	1721	2108	1318
RCN1	77	2677	2181	4021	1319
RIN1	1759	4648	23	2526	1320
DHPS	2256	2470	1872	2359	1321
TFCP2	1688	1161	836	5274	1322
PER1	112	3408	905	4537	1323
STMN2	2511	902	2896	2659	1324
DYSF	2680	3837	941	1511	1325
TNFAIP2	1841	2674	1474	2981	1326
TRAF4	4753	2130	1735	352	1327
HOXD13	4206	112	3811	844	1328
CENTD2	530	2210	729	5509	1329
SCD	2380	4047	2492	59	1330
VSNL1	569	3330	2472	2608	1331
CSF3R	2610	4127	1927	317	1332
ITIH2	4287	378	2923	1395	1333
EPO	1903	1263	1248	4570	1334
CPT1B	169	4535	222	4059	1335
DDOST	160	2289	1050	5486	1336
MYH4	3101	1505	3446	937	1337
APPBP2	747	1620	2869	3754	1338
BCHE	2083	843	2095	3969	1339
DHRS2	2212	639	4246	1894	1340
KIAA0174	680	2105	366	5841	1341
POMT1	643	5465	1775	1114	1342
SRI	1392	1451	3776	2379	1343
CACNA2D2	609	5701	2334	355	1344
RAMP2	276	1349	3144	4231	1345
GNG7	841	3949	2398	1826	1346
REN	3838	2647	2447	84	1347
C3	182	3992	1510	3337	1348
CSF2	1784	949	1825	4463	1349
PNMA2	364	1911	4016	2730	1350
MCCC1	2531	2956	3003	534	1351
MYH3	2919	482	1491	4133	1352
TBCD	3026	3652	1243	1104	1353
KCNB2	2090	3	2551	4382	1354
ADAM19	4216	1184	6	3622	1355
CCS	2509	4467	1857	196	1356
RRS1	3805	2034	1077	2113	1357
POU1F1	3122	1930	3525	455	1358
AQP2	2271	499	4101	2165	1359
SULT4A1	2966	1461	2437	2172	1360
CSN2	2563	2169	299	4010	1361
SSTR3	4976	1113	2708	246	1362
MS4A12	4359	1526	1223	1936	1363
ATP5G2	311	2080	2537	4118	1364
GRHPR	224	4177	183	4462	1365
NRIP1	1480	1839	2520	3207	1366
PRKACA	2367	1543	613	4526	1367
CALR	860	3984	826	3383	1368
CIZ1	1441	5159	82	2371	1369
KIAA0515	4281	3632	808	334	1370
ZNF35	2969	4269	1067	750	1371
STK11	5093	1368	478	2117	1372
NF1	868	2086	5229	877	1373
SIGLEC7	4554	407	1694	2405	1374
GCG	4181	92	2650	2138	1375
PDK4	162	1979	3285	3637	1376
BTN3A2	3582	2672	1337	1474	1377
TYROBP	2873	290	4533	1370	1378
RELA	1363	4246	298	3164	1379
PTK6	5328	1253	1589	905	1380
CYP4B1	2060	1078	2649	3289	1381
RPS28	908	3276	2153	2740	1382
SULT1A1	1809	1396	4182	1691	1383
FZD4	241	1882	2479	4479	1384
CAST	547	2888	2254	3395	1385
TGFB1	1956	4914	1366	849	1386
ADCY7	3925	2485	1939	737	1387
UBE1L	338	1800	3496	3456	1388
INPP5E	1832	3505	300	3454	1389
TCN1	450	2275	4252	2114	1390
HLA-B	2383	2267	2485	1959	1391
CENTA2	1967	1604	4833	693	1392
PLAUR	3739	4273	1055	32	1393
SPINT2	2541	3614	383	2564	1394
UGDH	1283	3337	1466	3017	1395
ACAD8	509	2937	161	5497	1396
IL18RAP	2328	243	3510	3036	1397
FCN2	2313	1158	4298	1351	1398
STX8	977	3266	174	4704	1399
FREQ	5112	1131	1850	1036	1400
AP2S1	2349	4752	1115	914	1401
PVRL1	5606	1969	1401	154	1402
IGF1R	1262	1095	1103	5672	1403
RTN3	326	2893	658	5255	1404
CPT2	624	1582	2851	4077	1405
MBD3	1104	3895	2662	1476	1406
POLRMT	2021	5458	26	1633	1407
FAT	1455	3922	753	3011	1408
FXC1	1536	1236	3233	3138	1409
DNAH7	4755	696	723	2971	1410
TPM1	458	3088	2050	3552	1411
ZNF155	3751	343	835	4220	1412
SFTPC	3320	2010	2509	1312	1413
HOXD11	3755	797	2570	2031	1414
PFN2	3088	3597	1663	806	1415
GIT2	606	2609	4851	1089	1416
PPARG	1035	3744	2240	2136	1417
CCRK	2318	2863	1460	2516	1418
GNG13	4806	1037	2690	624	1419
NEURL	1294	2421	2677	2766	1420
ASGR2	2987	945	2822	2407	1421
LRRN3	1347	326	4909	2579	1422
TLR3	498	2143	3675	2845	1423
COL5A2	4949	2608	181	1428	1424
MYO1E	2015	5155	939	1060	1425
RXRG	3090	894	1326	3859	1426
MUC1	1975	2967	2944	1286	1427
SDF2	2778	3119	3267	8	1428
SNRP70	260	5503	536	2873	1429
KLF2	1052	5495	439	2188	1430
GABRB3	2445	1097	3490	2144	1431
PTPN13	1435	1472	5481	789	1432
LGALS1	1060	2971	2421	2726	1433
OPCML	3332	1304	4078	464	1434
OPRK1	5168	790	2558	663	1435
KDELR3	495	4394	2982	1309	1436
STAT6	583	4426	909	3262	1437
ADAM29	5771	575	768	2070	1438
DUSP6	286	2373	4359	2166	1439
TNNI3	2714	1239	3447	1784	1440
MT3	3440	707	1367	3672	1441
HPCA	4116	736	3308	1028	1442
BAZ2A	72	2663	3589	2865	1443
DICER1	491	1215	5419	2065	1444
CASP5	4343	777	3893	185	1445
KCNAB3	4800	391	2939	1069	1446
ARHGDIB	1846	1643	2219	3496	1447
CAPN10	3714	93	3564	1833	1448
CD6	4763	180	4054	207	1449
FGF23	4604	768	1665	2168	1450
TCAP	2127	2480	2249	2349	1451
BSG	3286	5128	273	520	1452
SEMA6B	732	4974	2620	884	1453
PGGT1B	3258	2323	3473	160	1454
ALDH1A3	757	3894	261	4304	1455
PDLIM1	15	3490	3767	1944	1456
CLU	58	364	5293	3502	1457
PFKFB2	3348	2450	1167	2255	1458
SYT1	5092	207	3088	834	1459
DUSP4	834	3836	1323	3230	1460
ITGA5	1894	4688	1061	1580	1461
BCL11A	3772	1439	3038	980	1462
TNP1	3474	241	5243	271	1463
CEACAM4	4056	532	3574	1071	1464
AOAH	2032	1636	1772	3795	1465
CHRNA1	4422	452	3778	585	1466
NDUFA10	1815	3626	443	3355	1467
AMHR2	2530	1265	2405	3040	1468
DCTN1	1312	2381	922	4626	1469
DGCR8	1791	2989	426	4038	1470
ADRA1D	4240	544	3234	1228	1471
FPGS	724	4846	1823	1853	1472
BCS1L	1639	5204	432	1974	1473
CSF1	1070	3543	2443	2198	1474
SYNJ2	1308	1055	2641	4251	1475
LFNG	2108	3471	1914	1764	1476
ZFP161	2205	1735	1244	4076	1477
TFG	157	3623	625	4856	1478
HSD3B1	2502	160	5380	1220	1479
SERPINA3	648	4163	910	3542	1480
RAB40B	1386	1863	3983	2032	1481
CD7	2983	656	2063	3570	1482
CYBA	2019	315	1557	5383	1483
SP4	3824	220	4375	857	1484
LPIN2	2957	1885	992	3443	1485
IL7R	3059	3695	2094	432	1486
ZNF143	2738	5152	315	1078	1487
EDN1	692	4049	3606	938	1488
SNN	2355	2026	2933	1973	1489
RBM4	2662	4540	1386	701	1490
IKBKAP	2192	3323	685	3093	1491
PLXNA2	3884	2703	1809	897	1492
ACADL	2344	2455	1080	3415	1493
XDH	1599	3423	3380	893	1494
ENTPD6	1532	1171	1765	4830	1495
HTR1E	2887	606	2691	3115	1496
KIF13B	357	1424	2149	5369	1497
SPG7	887	3704	120	4595	1498
UTF1	3153	994	2248	2913	1499
PLA2G4B	362	1407	4073	3467	1500
SLC9A1	1785	4287	1590	1647	1501
S100A5	1886	2850	2335	2240	1502
AP3B2	2876	1749	1597	3090	1503
NAT8	3167	55	2709	3381	1504
RGS9	2681	330	1995	4306	1505
TRIM17	2472	731	1752	4359	1506
CASP9	1326	445	2064	5480	1507
HSF2BP	3584	4284	17	1430	1508
SPAG4	3374	1550	4362	39	1509
KLF7	2086	2067	1973	3200	1510
HD	2359	1533	813	4623	1511
CORO1A	2678	4589	1828	234	1512
PDE8A	2033	2585	401	4315	1513
MPP2	2185	1344	2753	3060	1514
NAT1	2268	2057	2517	2500	1515
PPP1R1A	953	1571	5387	1432	1516
H2AFY2	503	3787	1412	3642	1517
GALC	685	1303	2763	4597	1518
DEFB1	678	1313	3873	3485	1519
FOXE3	3855	1798	2624	1075	1520
MMP3	2629	4346	1039	1338	1521
SLC17A7	3145	1520	2236	2458	1522
PEX13	3911	1741	3404	304	1523
GCDH	2537	2626	1087	3112	1524
ABCG5	5340	349	2225	1450	1525
OR1A2	3813	2113	2228	1210	1526
PIPOX	3708	3285	1381	990	1527
PER2	367	291	3794	4913	1528
TCL1A	4084	373	4448	460	1529
GOLGA5	2783	2615	3812	157	1530
CRTAC1	3825	1137	1286	3122	1531
PDE2A	83	5638	1184	2466	1532
OR10H3	3712	1178	1490	2992	1533
CACNA1D	843	464	3598	4476	1534
STAG3	795	1568	4046	2972	1535
SP140	3149	655	3268	2311	1536
ARPC4	929	355	3382	4719	1537
CAV3	2570	3661	1542	1614	1538
EDG8	5160	1611	2535	83	1539
PLUNC	3162	3546	2608	74	1540
GGA2	838	4544	2216	1793	1541
PRM1	2471	1354	1552	4015	1542
INS	43	5241	1438	2672	1543
POLG	2899	1963	1008	3525	1544
TNFSF14	2787	1199	2514	2898	1545
CNOT8	3393	2226	3508	273	1546
MAP2K2	1418	3560	880	3543	1547
NAP1L1	952	2091	4890	1471	1548
SEL1L	1011	2509	1120	4768	1549
GNA14	3043	233	1568	4565	1550
AKR1B10	2484	2495	3017	1417	1551
PAICS	5824	2468	504	618	1552
RPL23	433	5232	3707	42	1553
OSBPL2	2144	2790	1295	3186	1554
PTPN6	2988	2557	371	3501	1555
SLC26A2	2558	1153	5146	561	1556
FARP1	1761	2475	514	4670	1557
BCL2L11	1610	3246	934	3631	1558
RALB	1325	3896	1405	2795	1559
ABCB6	1845	4066	290	3221	1560
GUCY2D	2593	1824	2731	2277	1561
NOTCH3	2168	1812	730	4716	1562
HLA-G	3031	2172	1974	2254	1563
FXYD5	2427	4853	1629	525	1564
ITIH4	2547	1168	2899	2825	1565
LSP1	1379	5790	316	1954	1566
PSCD3	916	3919	973	3634	1567
MOCS2	664	4281	3295	1205	1568
LALBA	2438	1283	4149	1578	1569
PF4V1	3064	3809	1894	681	1570
AP4E1	5463	2094	1627	267	1571
NT5E	1583	3319	2031	2518	1572
CLPTM1	2026	4858	611	1957	1573
ADRB1	5339	1867	2078	170	1574
SSH1	2104	2035	1074	4242	1575
ATP1A2	1837	4956	2561	102	1576
PTPN14	521	2939	1886	4111	1577
TXNIP	39	1613	3558	4248	1578
IGFBP3	1525	3347	2782	1807	1579
NPR2	511	3041	1564	4346	1580
STATH	2858	1941	1165	3498	1581
CDH22	3287	249	2766	3161	1582
VAMP2	485	2635	709	5634	1583
AP3S2	3289	3043	84	3049	1584
MEF2D	542	2208	1353	5362	1585
NTSR2	3615	1942	2686	1224	1586
ADCYAP1	4296	634	3309	1233	1587
ADA	697	3923	4106	747	1588
DLG4	2056	496	3342	3580	1589
TRPV4	2790	1143	2399	3142	1590
TNFRSF9	4466	517	3990	508	1591
KIAA0953	4942	1111	2084	1346	1592
MDFI	3014	4276	1534	661	1593
JPH3	5098	422	3407	559	1594
CST5	3917	2375	640	2557	1595
F13B	4597	1156	2630	1113	1596
GADD45B	2143	3842	1739	1773	1597
PPFIBP1	2132	2452	3846	1068	1598
RGS16	3961	1244	1562	2733	1599
SPARCL1	26	5847	1421	2206	1600
MUC3B	3841	114	4058	1490	1601
ECM1	2713	3853	649	2293	1602
SLC2A8	2490	2579	1052	3387	1603
CD53	2659	1056	3727	2067	1604
COX7A1	67	5731	3315	396	1605
IL12RB1	3194	2449	3806	62	1606
CLCN6	1593	3631	1040	3249	1607
PLN	2042	2	5627	1844	1608
KLK2	1487	1091	2604	4334	1609
DCT	2298	225	5851	1144	1610
TPO	2408	2141	2921	2051	1611
GPM6A	3907	3314	1308	993	1612
TMEM2	1561	3304	1012	3646	1613
LLGL1	938	1437	4549	2600	1614
SNCA	164	3134	4691	1540	1615
CNN1	22	5680	2528	1300	1616
GAD2	5444	668	2076	1343	1617
DNAJB12	1407	1469	1085	5571	1618
FGF9	4677	58	2345	2452	1619
ZNF238	2324	2383	748	4080	1620
TYR	5036	454	3971	77	1621
DGKB	4346	937	3098	1159	1622
MMP17	2624	2905	1005	3007	1623
MAN1B1	573	4551	96	4325	1624
VCL	628	4978	1652	2289	1625
UST	1105	1126	3884	3436	1626
DPYSL3	1382	5883	242	2045	1627
TREX1	1431	791	2639	4691	1628
SIRT3	256	2164	3190	3944	1629
SLC1A1	1153	1177	3026	4199	1630
ADAM2	2879	842	3911	1924	1631
MCAM	382	1395	4158	3623	1632
UTS2	5343	175	1871	2169	1633
BAI3	4904	56	2004	2595	1634
OSMR	1095	3932	2549	1984	1635
HOXD4	2837	4784	1683	260	1636
LAMP3	5795	619	2464	686	1637
GCNT3	4203	2628	1679	1055	1638
SOCS5	1808	1731	4402	1624	1639
FBP1	1059	1581	4061	2870	1640
HPGD	1728	367	4105	3372	1641
BLMH	3019	4258	751	1545	1642
PTPRZ1	178	5554	3249	594	1643
MPV17	2692	566	2773	3545	1644
T	3396	1366	3237	1577	1645
NRCAM	3682	2954	1843	1099	1646
PALMD	149	907	4946	3578	1647
RASAL1	1720	1481	4628	1753	1648
FBXO24	3187	108	3988	2300	1649
MANBA	1953	4349	1144	2137	1650
AIRE	1797	2737	4772	278	1651
SLC25A20	1027	2569	1904	4088	1652
AGXT2L1	3273	409	5648	259	1653
EPHA2	1652	4310	1535	2092	1654
BMPR1B	4699	1987	1556	1350	1655
ADAM17	1651	2714	3424	1805	1656
ESR1	824	20	4411	4339	1657
MC2R	5096	1732	2314	452	1658
OAZ2	1225	2532	1101	4736	1659
KDELR1	1698	3551	1768	2580	1660
TF	353	5708	3343	193	1661
HOXD9	1805	2247	4210	1336	1662
SLC8A2	3765	2531	2707	596	1663
APP	1547	2787	15	5251	1664
H2AFJ	2440	2543	3002	1617	1665
NPDC1	755	3977	2328	2542	1666
TFAP2C	597	1944	2749	4312	1667
TM7SF3	3531	2339	3021	711	1668
CLDN16	4518	2482	1195	1409	1669
FVT1	1659	1805	700	5440	1670
CD28	3463	576	2220	3346	1671
ELAC1	1607	762	4203	3035	1672
FLRT3	1029	2474	5348	756	1673
KIF5A	3513	2256	3056	782	1674
TNFSF18	4111	1363	619	3515	1675
CD2	2917	3726	2655	313	1676
SPHK1	2936	5415	8	1252	1677
APBA2BP	3011	3934	416	2253	1678
RAI1	5214	675	1331	2397	1679
SNTB1	4989	757	725	3148	1680
FYCO1	369	3685	185	5382	1681
PGC	2260	4650	1511	1206	1682
ANP32C	2970	2127	668	3863	1683
THRB	258	1296	3405	4669	1684
ANXA2	2008	3037	824	3762	1685
SF3A1	947	2194	769	5722	1686
SCN5A	2433	1162	1314	4724	1687
AP2A2	1021	1637	2803	4175	1688
CABYR	785	4203	2333	2317	1689
PRSS21	2488	46	4776	2333	1690
USH2A	5514	467	3261	401	1691
MAT2B	849	3987	3079	1732	1692
CST8	3172	5284	666	527	1693
MYB	1270	5121	2137	1124	1694
PEPD	1173	3361	710	4408	1695
EEF1B2	865	3554	3250	1985	1696
RPS3	936	714	3393	4612	1697
ENC1	5593	1753	642	1669	1698
MPDZ	562	1399	3861	3839	1699
AQP3	1831	1858	2895	3080	1700
CYP4F12	1098	1416	3253	3898	1701
HOXB2	1641	3480	2563	1981	1702
EDG7	2437	2712	1408	3109	1703
MPP6	4963	3071	335	1298	1704
FBXL5	407	2396	2892	3975	1705
PEX12	1753	1980	2388	3549	1706
STAB2	2223	5582	1435	435	1707
ABCC2	2591	2878	3666	542	1708
TUB	5574	344	2135	1626	1709
PDGFC	464	3393	5254	570	1710
PCK1	1145	527	2342	5668	1711
ZNF192	396	4927	2002	2357	1712
TNKS	589	2021	3757	3320	1713
KPTN	3227	4240	850	1372	1714
ADAM18	5185	3384	151	970	1715
MKLN1	621	1748	5633	1689	1716
FUT8	1587	2691	3551	1863	1717
PUS1	3231	3426	184	2851	1718
RANBP6	1909	2225	1377	4184	1719
HMGCS2	918	1563	3661	3554	1720
NOS2A	2728	5802	556	610	1721
CD44	1564	3420	4216	497	1722
SIX1	3210	49	2810	3632	1723
GFI1	2863	5494	1251	95	1724
RXRA	1538	3745	1092	3329	1725
CYP4F8	1993	206	3373	4134	1726
PLA2G2E	4307	4792	326	283	1727
CAMK4	5491	208	1054	2956	1728
RGS14	3376	2804	3099	430	1729
ALDH7A1	64	2344	2229	5076	1730
SLC22A6	3363	3724	2122	505	1731
RGS7	5106	335	3758	517	1732
FKBP4	3411	1080	231	4995	1733
VPS11	460	2658	2107	4493	1734
DNASE1	3851	273	4906	689	1735
BCKDHA	181	2227	1699	5618	1736
GRIK1	4064	474	3434	1757	1737
SLC1A2	5025	752	1705	2247	1738
FN1	5781	1557	392	2001	1739
ATP10D	713	2868	3616	2535	1740
APLP1	3654	649	3695	1736	1741
CHIT1	3448	299	5775	218	1742
SCTR	3447	597	2522	3175	1743
FSTL3	2178	4729	1037	1798	1744
OBP2A	4592	2582	2340	231	1745
VDAC1	3414	2930	421	2982	1746
ART1	4166	691	2382	2509	1747
RPL32	403	3538	1713	4096	1748
CSF2RB	2803	1308	2085	3557	1749
DSG3	1704	3318	1980	2754	1750
KCNJ15	4762	1112	3720	164	1751
RPL13	282	3612	959	4905	1752
CLDN17	3127	2901	2286	1446	1753
IRS1	423	2317	2097	4923	1754
CBLB	2179	3928	1801	1854	1755
MEFV	3992	2006	2723	1041	1756
SMARCC2	959	4871	297	3639	1757
CDKL1	5364	548	2304	1551	1758
IGSF2	3103	2031	2059	2576	1759
PEX10	216	4550	2371	2632	1760
ALS2CR8	2604	1499	2346	3326	1761
HAS2	3040	770	3819	2146	1762
SLC9A3R2	2995	5862	459	463	1763
MXI1	293	4364	1817	3306	1764
CA6	4060	460	4250	1011	1765
DKK2	808	4698	3311	964	1766
EHD1	3599	4696	248	1241	1767
BACH1	4914	1762	2161	948	1768
NNAT	1773	1428	3686	2900	1769
MAF	280	5650	1598	2262	1770
SRC	3743	2592	2891	564	1771
KCNJ6	3693	921	4185	994	1772
MASP1	5529	1663	1034	1567	1773
QPRT	3125	711	5025	935	1774
OR12D2	4779	1105	3550	363	1775
CH25H	830	5717	123	3128	1776
OPRM1	5564	36	4175	23	1777
CRYBB1	2907	5597	931	364	1778
UBP1	2203	4113	2223	1261	1779
TBX21	3300	3967	1936	601	1780
KIAA0284	669	3878	1645	3614	1781
HBZ	3997	1216	4224	370	1782
LRPAP1	1036	4495	245	4032	1783
CACNA1B	4081	1106	3114	1509	1784
CHGB	2195	860	4261	2495	1785
INPPL1	1259	2928	2253	3373	1786
PARK2	4217	686	2728	2184	1787
BSN	3735	1307	3361	1414	1788
UPK1A	4041	104	4832	840	1789
PICALM	2226	2491	3539	1564	1790
PGR	1647	1946	4467	1761	1791
ATP9B	1275	2603	740	5205	1792
ANXA13	2611	493	3304	3419	1793
MYOZ1	2834	2667	1532	2794	1794
FBXW7	1135	2409	5312	979	1795
ASPA	1873	2632	2765	2567	1796
ADFP	3075	679	5269	815	1797
LHCGR	4696	415	3722	1007	1798
CNTN6	4010	54	5034	749	1799
TAS2R1	3515	1270	3521	1541	1800
CTNNBIP1	1023	5467	494	2866	1801
PCTK3	3388	1594	4723	149	1802
FABP6	4209	3339	1746	567	1803
QPCT	4092	978	3618	1177	1804
ACADVL	122	2204	1756	5784	1805
SLC28A1	4773	4092	793	211	1806
ITGA6	1243	2506	1685	4436	1807
NPHP1	3860	331	731	4948	1808
GTF3C4	4465	2746	544	2122	1809
EYA1	3595	231	1463	4592	1810
OR2C1	3964	1254	4123	541	1811
BCAT2	1765	2069	2430	3619	1812
NR2E1	4312	1365	3584	625	1813
SLC4A4	4729	303	3289	1565	1814
RPS16	807	3260	2508	3315	1815
TFPI	198	2889	4251	2554	1816
ATF3	733	3812	2651	2697	1817
DNPEP	3833	1057	966	4037	1818
GCAT	2597	3939	1539	1819	1819
RNASEL	4300	1905	663	3026	1820
ZNF345	2973	774	3091	3061	1821
OBP2B	4591	310	3644	1355	1822
ITGB7	416	5778	2789	918	1823
MT2A	817	4897	3772	417	1824
CAT	428	4393	3287	1799	1825
CYP2J2	1933	4343	1967	1668	1826
PRCP	728	2642	2478	4063	1827
KCNJ14	3558	1807	3085	1462	1828
GSTP1	1068	3904	4245	697	1829
BTN3A3	2316	3333	2913	1354	1830
PTPN18	1941	1884	1623	4471	1831
KCNK2	2217	1536	2227	3942	1832
CAPN11	518	5340	1014	3051	1833
RNASE2	3530	884	3801	1708	1834
CRYGB	3525	5535	204	664	1835
COL9A1	5169	2523	144	2094	1836
FXYD1	53	5611	2994	1273	1837
CLIC3	3074	2951	1180	2729	1838
PPP2R2B	4336	661	1019	3923	1839
SIRT4	4540	1101	2646	1657	1840
KRT20	3523	4762	745	915	1841
FZD5	2599	2793	4104	450	1842
RTN1	1122	438	3987	4399	1843
PHF2	1430	3189	4264	1066	1844
ACTR1B	596	3069	3469	2817	1845
PEX14	4529	810	106	4506	1846
SLC16A7	3397	1267	4948	341	1847
VASP	3828	3052	912	2162	1848
LCP2	4500	1331	2885	1239	1849
MAL	3190	858	4922	986	1850
SLC17A6	5417	681	1808	2052	1851
CSTF3	5004	3042	1604	309	1852
GSTA4	1642	4484	3115	718	1853
CTGF	927	3997	2079	2957	1854
BRD3	4325	2758	408	2473	1855
LUC7L	1781	2292	1725	4167	1856
AKR1C2	946	3897	4064	1059	1857
EIF5A	895	2979	960	5132	1858
GRIN1	4978	221	4122	645	1859
MCCC2	594	3996	995	4381	1860
CRMP1	2074	4920	1274	1699	1861
HPD	2332	3378	1483	2775	1862
GPX4	1541	5250	1587	1595	1863
GLI3	750	5332	1571	2323	1864
FZR1	1577	3453	832	4115	1865
CTNND1	409	4130	1378	4066	1866
APOC2	4716	1769	2441	1058	1867
ANK3	1644	895	5397	2050	1868
GMPR	2827	1661	2099	3399	1869
GPA33	3221	2042	865	3858	1870
SLC25A3	971	4034	1993	2989	1871
CRLF1	1615	4919	2407	1047	1872
B3GALT2	5473	5	2784	1728	1873
PAX8	5785	520	1380	2305	1874
ARHGEF12	794	1477	2548	5175	1875
KLF5	2350	1729	4087	1828	1876
PTGDR	4947	442	3586	1022	1877
MAPRE2	700	3343	3254	2701	1878
SPTLC2	1507	2653	773	5065	1879
ABCA6	4	5120	1892	2984	1880
ENTPD2	4764	1935	2642	659	1881
ALPI	4771	1040	2422	1768	1882
CCR3	3689	573	2546	3196	1883
PRDM16	4727	236	5035	6	1884
TNRC15	568	3520	1831	4086	1885
HIF1AN	1885	2542	1965	3616	1886
HTR1F	5635	216	2866	1294	1887
NEUROG1	2261	1838	4083	1829	1888
PPP4R2	5656	4080	240	37	1889
SMTN	1144	5593	399	2879	1890
FOSB	325	5684	2588	1420	1891
ABCG2	758	3711	2796	2756	1892
GPR3	3782	3872	2348	22	1893
MYO1D	4937	2337	1334	1416	1894
TAT	884	4560	2332	2249	1895
NR1I3	4443	788	3540	1256	1896
FABP1	4204	471	1536	3819	1897
TOB2	2326	3650	345	3709	1898
GUCY1B3	2136	4444	3269	183	1899
MAPK10	2147	558	5584	1743	1900
POU2AF1	2392	5497	1190	953	1901
IFNA14	5674	99	1611	2650	1902
MGLL	881	5191	1751	2216	1903
FES	2024	3432	4531	56	1904
RASGRP1	3505	1347	1653	3539	1905
BMP7	4941	673	1406	3029	1906
GABARAP	321	3957	896	4875	1907
SYCP1	4162	658	3283	1947	1908
SOX30	4988	1657	1256	2150	1909
PEG3	867	1936	4617	2634	1910
NRGN	1586	5852	1336	1281	1911
CYLD	545	1266	4660	3585	1912
KIAA1324	513	395	4336	4812	1913
TLE4	494	5296	274	3992	1914
BID	5266	2295	1122	1374	1915
GSTM5	1414	5317	1522	1804	1916
ANGPT2	2297	611	4568	2582	1917
TNNC1	4034	2076	3754	195	1918
CASQ1	4100	305	5127	531	1919
MAN2B1	3054	4170	433	2408	1920
MAB21L2	5724	362	1978	2002	1921
DSCR4	2398	5404	47	2218	1922
NPTX2	5421	449	1189	3010	1923
HSD17B1	1482	2060	1319	5209	1924
DFNA5	688	3468	3450	2465	1925
LEPR	236	1450	4760	3625	1926
ADM	1690	4154	3798	436	1927
DMRT1	4936	130	2019	2995	1928
MIP	5272	1297	564	2947	1929
PTBP1	4710	5078	159	136	1930
EPX	3432	854	4031	1769	1931
RPS6KA5	392	3529	1635	4532	1932
GGT1	1415	2439	5054	1181	1933
DGKQ	3290	4435	1245	1120	1934
SF1	752	4174	86	5079	1935
CRH	4665	848	186	4393	1936
CD163	2756	1252	4524	1561	1937
MSH5	3218	477	5311	1087	1938
SLC7A2	255	4754	820	4265	1939
IL2RA	3802	348	3975	1970	1940
SULT1C2	3665	5784	423	226	1941
USP22	1268	3733	153	4945	1942
VAX2	3384	1920	1732	3063	1943
CPM	4553	505	4296	746	1944
TSC1	610	3855	2104	3531	1945
GPR45	3109	5059	1723	210	1946
LYPLA2	3857	4085	396	1763	1947
WFDC2	1358	1659	3548	3536	1948
LAMP1	572	2479	2037	5014	1949
MAPK11	3745	1123	2329	2905	1950
MEF2B	2436	2004	1586	4079	1951
SUOX	1208	3186	584	5127	1952
HDC	2447	3824	3317	530	1953
SLC12A3	3352	1255	4541	972	1954
UQCR	2703	2899	3410	1109	1955
TGM5	2430	1693	2799	3201	1956
OTOF	5376	1301	1903	1544	1957
NFATC1	1861	1048	3156	4064	1958
WNT16	4235	2335	1609	1951	1959
WNT7A	3395	992	3543	2201	1960
MLH1	1623	4218	870	3421	1961
GLP1R	4107	137	4378	1514	1962
TP53	1523	3315	11	5287	1963
CHST6	4276	651	3578	1636	1964
RPL21	1425	2568	2583	3565	1965
ACO1	520	3158	1340	5124	1966
GFI1B	3653	920	1963	3607	1967
PPP1R7	1970	3807	3537	829	1968
CACNA1E	3102	1391	5415	236	1969
TACR3	3369	48	4695	2036	1970
MAN2C1	466	3781	2689	3213	1971
PCDHB13	799	3245	3486	2619	1972
WFS1	1238	3329	2023	3559	1973
ADCY1	4353	399	4757	643	1974
GFPT2	2236	4289	1476	2154	1975
KIAA1109	880	1169	4546	3561	1976
RAB20	2160	3087	1445	3464	1977
SEMA3E	2133	157	4118	3751	1978
AMH	673	2245	5262	1980	1979
RARRES1	1650	1968	4871	1672	1980
CAV2	179	2610	5626	1747	1981
FKBP8	1880	3874	2716	1694	1982
IL15RA	1666	5595	539	2364	1983
DSC1	2239	1707	3478	2744	1984
IL4R	245	4975	1471	3478	1985
EPHB3	2043	3770	2815	1543	1986
CA8	2154	81	4392	3548	1987
RRAS	1040	3743	664	4729	1988
PPP2CB	1003	1235	2380	5559	1989
ATP7B	2565	3447	1938	2228	1990
RGS13	3571	242	3777	2589	1991
WTAP	1290	4417	1208	3266	1992
CNTNAP2	3898	188	3370	2727	1993
NOL4	4698	386	3074	2025	1994
POMT2	810	4667	1393	3314	1995
ITGB1	1793	4176	4024	192	1996
PIK3CD	1216	3884	2406	2679	1997
GLS	741	1713	5699	2033	1998
RPL3	124	3817	470	5775	1999
[truncated: 3,885 more rows]
