# Supplementary material for: Biological processes, properties and molecular wiring diagrams of candidate low-penetrance breast cancer susceptibility genes
Source: BMC Med Genomics. 2008 Dec 18;1:62. doi: 10.1186/1755-8794-1-62 (PMC2628924; doi:10.1186/1755-8794-1-62)
Supplement: Additional file 6 — Combined rank of common breast cancer biological evidence. [file 1755-8794-1-62-S6.xls]

## Sheet: Combined global evidence
Gene name	Normal-Tumor	Age at diagnosis	BRCA1 perturbation	Combined
PDGFRA	24	105	120	1
LDB2	150	43	528	2
COL14A1	10	141	628	3
BHLHB3	563	126	397	4
MAP3K12	794	68	294	5
ZNF423	657	44	572	6
ANGPTL2	360	822	112	7
PTGER3	748	423	171	8
COL6A1	1069	193	155	9
PODN	212	1087	183	10
BCL2	618	124	782	11
SSPN	49	589	911	12
FBLN1	276	1035	391	13
F2RL2	1298	305	115	14
TBX15	767	260	701	15
DKK3	63	1083	598	16
LTC4S	1411	358	7	17
CNOT6L	819	47	923	18
IGF1	60	828	916	19
SCGB2A2	732	790	295	20
LTBP4	287	727	853	21
EGR2	34	99	1753	22
HOXA2	927	428	533	23
CXCL12	197	742	1050	24
JAM2	539	953	547	25
BTNL9	135	29	1883	26
ABTB1	1110	204	736	27
ITPR1	318	1514	222	28
NTRK2	42	794	1225	29
VWF	676	1060	359	30
PDGFRL	84	1838	176	31
ANK2	328	1296	512	32
PCOLCE	673	1050	431	33
DLL1	634	381	1140	34
BTD	486	1630	64	35
MRGPRF	464	1042	683	36
STAT2	1561	345	289	37
FMO1	278	1847	149	38
RUNX1	866	1410	6	39
AZGP1	551	1156	655	40
BNC2	612	563	1215	41
NPR1	497	1046	848	42
LAMA4	468	318	1608	43
TFPI2	1153	625	626	44
BMP1	1408	883	123	45
SNRPN	849	1198	381	46
OLFM1	1466	454	541	47
PLD1	2014	227	292	48
SYNPO2	355	1287	920	49
JAM3	113	2313	154	50
COL16A1	225	2188	191	51
TRO	411	239	1965	52
HEPH	1580	275	764	53
SPON1	988	593	1041	54
FCGBP	138	90	2403	55
FTCD	1025	864	753	56
PHYHD1	356	567	1726	57
SLC40A1	1324	198	1133	58
TFF1	1103	689	877	59
SHANK2	1937	84	665	60
TNN	228	2477	1	61
PLCL2	1181	138	1397	62
IGF2	56	1792	887	63
CUGBP2	778	267	1714	64
OGN	67	367	2326	65
CHRNB1	91	1686	997	66
ETV1	550	1551	688	67
CILP	2433	344	15	68
IL16	347	1468	980	69
GPM6B	234	1811	796	70
ERG	76	2123	708	71
ABCA8	7	1212	1713	72
NRG2	855	639	1445	73
CAMK1G	582	536	1831	74
PENK	1102	832	1015	75
CAPN6	315	2091	549	76
LHFP	267	2159	557	77
OLFML3	609	2283	99	78
PBX2	2709	232	61	79
PCP2	858	1813	364	80
ABR	1143	826	1092	81
HEYL	2399	600	72	82
ASTN2	1288	769	1023	83
MAPK8IP1	2283	48	751	84
CD34	716	408	1973	85
CNTNAP1	281	1673	1144	86
FBLN5	255	2773	70	87
GPR4	1374	310	1531	88
GABRP	1001	1502	721	89
ARHGEF17	1282	1179	785	90
KIFC3	1768	1196	288	91
PCSK5	1468	12	1777	92
SFRP2	1422	1659	177	93
MAP4	191	2951	131	94
PGPEP1	1428	756	1097	95
PCDH18	48	2260	977	96
ABCB1	568	912	1829	97
FBLN2	1577	1570	194	98
RANBP10	1166	422	1761	99
AKAP12	526	1818	1027	100
AP1G2	1089	2144	164	101
EGR1	46	2189	1179	102
KDR	2193	936	293	103
PPAP2B	95	2043	1295	104
GOLGA2	542	2410	489	105
MYH11	15	779	2650	106
LOH11CR2A	320	2151	975	107
ZNF521	1741	1209	496	108
SLIT2	69	2694	707	109
GRASP	1239	1129	1106	110
TK2	653	2611	212	111
GPX2	2096	1178	208	112
SCGB1D2	304	2610	610	113
PARVA	301	2532	706	114
RCN3	3177	156	210	115
MAB21L1	142	1531	1872	116
SLC24A1	1206	930	1420	117
DAAM2	1297	2066	214	118
DAB2	689	1533	1358	119
CFLAR	2157	297	1131	120
ZDHHC4	2303	52	1241	121
FOSL2	557	2371	677	122
ABCA9	235	1	3380	123
IL20RA	172	268	3182	124
C1RL	968	1890	801	125
PLA2G3	1184	1329	1150	126
NEFH	3406	211	51	127
GPR124	259	1099	2314	128
LOXL2	941	2496	239	129
HTRA3	1599	2056	31	130
CDC14A	947	419	2329	131
ANXA11	597	1775	1333	132
CIRBP	79	1469	2159	133
KIAA0141	785	1257	1675	134
OSBPL7	879	2057	795	135
KCND3	2167	79	1507	136
SCN2B	1216	956	1597	137
AGR2	1322	1109	1345	138
SMOC2	112	3578	88	139
NR3C2	47	337	3413	140
SURF1	204	2274	1340	141
DDX3X	980	696	2143	142
RECK	116	3082	672	143
ADRA2A	1555	1145	1185	144
RBPMS	187	1924	1775	145
AXIN2	797	2184	914	146
CDC14B	480	2353	1069	147
CRTAP	275	3122	506	148
CST3	684	1097	2127	149
PDZK1	996	1988	930	150
PDCD6IP	279	3584	56	151
KCNJ8	2451	224	1253	152
CPZ	2547	1252	136	153
FOXP1	251	1253	2431	154
IGFBP5	2788	122	1025	155
CDH11	2472	1415	50	156
ZNF540	1165	2196	580	157
AGTR1	1214	654	2074	158
COL15A1	821	2299	824	159
PLEKHA4	397	2997	564	160
MAP1A	942	1591	1436	161
NCALD	1082	1478	1425	162
FNDC5	2857	213	921	163
PIP5K1C	755	3162	75	164
PLXND1	1878	734	1383	165
PLVAP	1982	1588	436	166
SERPINA1	1649	1420	949	167
GGTLA1	1894	1771	371	168
GSN	4	3181	852	169
CAMK2B	2037	707	1302	170
APOL1	2886	668	493	171
ZBTB17	1860	915	1293	172
NES	1067	174	2835	173
ABHD4	2435	1627	22	174
TPM2	152	2508	1434	175
GPD1	401	2019	1679	176
PHYHIP	889	2192	1026	177
FAM20A	633	819	2665	178
TADA3L	2931	546	649	179
FBXO2	252	1682	2193	180
DPT	1127	1377	1633	181
GPC3	8	1981	2154	182
CACNA1C	2596	112	1448	183
A2M	695	615	2850	184
DTX1	2530	1447	188	185
SCUBE2	237	519	3414	186
TMPRSS2	1606	1587	989	187
DDX6	1332	2292	561	188
GYPC	1384	844	1962	189
MRAS	1097	471	2631	190
DPP4	1287	1733	1180	191
PAEP	3643	249	323	192
NEO1	784	3378	58	193
ICMT	1763	1505	958	194
TTYH1	2156	1485	591	195
SERPINF1	2000	1928	314	196
PEX11G	2470	977	807	197
NRXN2	2561	812	886	198
AUTS2	949	1256	2064	199
PODXL	1932	1708	654	200
DLC1	383	809	3104	201
HABP4	1747	1830	719	202
AMFR	1383	1955	968	203
UPB1	1853	675	1778	204
ELMO1	1799	529	1980	205
CCDC8	802	2817	691	206
HCFC1	3335	763	219	207
SLC16A6	3064	14	1247	208
SOX17	1243	1031	2053	209
SFRP4	1627	884	1817	210
A4GALT	2187	1345	799	211
DUSP18	2081	2156	98	212
FLT4	2142	1106	1120	213
ID4	215	2024	2142	214
LIMS2	573	2843	971	215
SP1	487	2476	1427	216
NCOR2	1843	2546	3	217
IL17RB	2939	183	1272	218
LAMB2	514	3014	868	219
PKD2L2	515	982	2907	220
PTPRE	335	3496	573	221
LMOD1	11	721	3683	222
EVC2	458	2495	1468	223
PPIL2	1129	1368	1932	224
SNTG2	3368	803	260	225
ACVR1	392	3681	368	226
ARC	3046	1078	329	227
SPARC	1493	2607	366	228
JMJD3	1703	2632	152	229
STAT5A	587	2781	1121	230
PTGDS	1261	1454	1781	231
PTHLH	52	1665	2780	232
SLC27A6	261	117	4133	233
SH2D3C	1489	1913	1117	234
FIGF	1	3874	658	235
COL27A1	2459	1330	749	236
TRIM34	1500	1559	1480	237
MID1	1311	3052	184	238
CPXM2	1350	1885	1334	239
CYP26A1	723	1530	2320	240
PERQ1	3002	855	720	241
ZBTB16	17	3702	863	242
F13A1	1579	838	2169	243
CLDN11	54	3019	1525	244
CXCL14	121	2166	2333	245
APCDD1	20	1691	2927	246
ZFPM2	1251	626	2768	247
HPS1	339	2774	1535	248
KCTD7	1631	764	2257	249
OGG1	2103	2234	315	250
SLC26A3	2054	562	2036	251
COASY	1336	2523	814	252
KIF1C	577	3882	215	253
POU2F2	2106	881	1699	254
2008-09-08	2787	1082	820	255
TCEA2	953	1650	2086	256
ENTPD1	1641	1538	1514	257
NRN1	1010	139	3546	258
ACTA2	163	2851	1689	259
TFAP2B	538	597	3581	260
KIAA0174	961	3224	539	261
PHLDB1	429	3674	622	262
SNX1	190	3099	1449	263
RERE	1030	2845	871	264
LRRK1	1790	2727	233	265
NRXN3	2516	1441	821	266
MAN1C1	1079	585	3131	267
AES	990	3044	762	268
CNGB1	683	969	3149	269
TOM1L2	1785	1857	1165	270
MAN2B2	1901	2406	507	271
KIAA1462	1694	269	2864	272
GRTP1	807	3659	362	273
AREG	911	2331	1588	274
CD37	2046	2381	403	275
NEDD9	1333	1622	1877	276
PLSCR3	1761	2297	774	277
EEF1A1	178	4234	428	278
KCNQ4	2560	1501	780	279
BCL6B	2771	1607	466	280
SGCA	2742	64	2049	281
ORMDL3	3123	867	867	282
GPR107	1484	3264	116	283
NAP1L5	388	1767	2709	284
GNB5	446	3810	609	285
L3MBTL	2496	684	1687	286
TFF3	727	3238	903	287
HEY1	2682	1664	550	288
EGR3	404	2828	1681	289
ACADS	1056	2660	1201	290
ITPKA	1342	2162	1467	291
FBN1	1722	3027	227	292
FMOD	156	4141	682	293
MAPT	516	908	3558	294
ITGB4	643	3480	861	295
VPS13C	917	2566	1502	296
STXBP6	3328	306	1378	297
ENPP2	268	1964	2782	298
CBFA2T3	4597	241	178	299
LAMC1	332	4369	347	300
COL5A3	3206	1655	189	301
FLI1	3109	412	1529	302
EPB41L4A	140	3620	1292	303
GLRA3	4943	2	108	304
MAP3K1	1194	3056	813	305
HAAO	3362	329	1385	306
IGF1R	1811	1632	1634	307
ROPN1	883	175	4032	308
S100B	605	2097	2389	309
ADCK4	3083	1944	68	310
NFIX	1358	3285	458	311
PCDHB11	1141	1268	2692	312
IGSF1	1832	2153	1119	313
THBD	421	2280	2412	314
OSR2	2757	206	2160	315
LRP10	354	3884	893	316
RABGAP1	1222	2257	1660	317
EPB41	2097	2903	140	318
THBS2	3331	212	1601	319
DDR2	365	3067	1716	320
ALDH1A2	74	952	4139	321
HMGCL	2655	2191	325	322
PDE1C	37	3078	2065	323
PDE1B	2196	2263	722	324
HLA-DPB1	3229	506	1453	325
FGF1	26	1641	3531	326
RGL1	561	3132	1505	327
PTPN23	1346	3653	202	328
FZD7	669	3121	1416	329
SPDEF	1543	2482	1186	330
SPRY1	53	2504	2658	331
JAG1	1093	1045	3078	332
ADAMTS2	3553	1482	187	333
SLC24A6	812	3936	474	334
CENTD2	746	3392	1085	335
LIFR	71	1044	4111	336
UBB	1419	1887	1920	337
ADAMTS10	3836	335	1057	338
FAM13A1	265	3970	993	339
RTN2	912	978	3339	340
POFUT1	3528	1182	524	341
RPL7A	205	4887	143	342
CCL27	764	272	4206	343
NR2F1	522	2177	2548	344
ECM2	471	2287	2509	345
KCNB1	4554	244	472	346
DLG2	1204	797	3275	347
CCL21	943	3452	883	348
FGFR2	1522	1135	2623	349
SLC9A3	3129	1376	777	350
FLRT2	842	3404	1040	351
DTX3	1041	324	3922	352
MLLT4	2531	1208	1548	353
RECQL5	417	3016	1854	354
PDE7B	2009	1237	2044	355
DDOST	217	3516	1561	356
SOD3	759	568	3974	357
BHMT2	521	1455	3330	358
MAGEE1	3488	222	1598	359
SYTL5	1993	51	3273	360
IGSF10	25	947	4352	361
GAS1	57	3469	1821	362
WDTC1	661	3883	805	363
BIN1	974	3716	660	364
RGS3	2613	1910	829	365
HSPA5	1385	3794	175	366
CMAH	1670	1547	2139	367
HBB	1622	628	3124	368
MATK	3318	1124	945	369
CLDN5	224	3182	1983	370
MMAB	559	312	4520	371
NDRG2	155	2402	2834	372
SLC43A1	3693	248	1459	373
CLSTN2	4207	945	249	374
SNCG	719	1262	3420	375
FUT4	4585	511	308	376
GPR153	826	3764	835	377
FBXL14	5160	190	91	378
KIAA2018	1377	1066	3004	379
CRELD1	1440	2459	1549	380
PRRX1	1738	1020	2690	381
HOXA5	12	5199	253	382
TFCP2	2483	1729	1252	383
ICAM2	1118	3304	1049	384
PLXDC1	1042	3785	646	385
DACT1	4499	481	497	386
ACAD8	709	4533	240	387
USP19	1382	1040	3064	388
ITSN1	323	4481	685	389
PTN	61	3623	1807	390
FMO3	1677	900	2930	391
COL5A1	5341	148	19	392
PIK3R1	35	2580	2895	393
TEK	2113	441	2956	394
ZNF132	4392	876	245	395
GSTM3	579	2586	2350	396
RGS6	4861	234	420	397
PDK2	472	2760	2286	398
SMAD9	713	1994	2818	399
STAB1	368	660	4502	400
F2RL3	1054	394	4087	401
ALPL	294	1021	4223	402
SRPX2	1851	3579	114	403
ADD3	118	4036	1404	404
RPH3AL	1716	1322	2520	405
HDAC6	3036	2449	77	406
SCGB2A1	2897	17	2651	407
NDNL2	2080	1597	1891	408
TJP1	562	3831	1175	409
PCSK6	2636	2878	65	410
GPRC5B	1134	444	4003	411
SLC7A3	114	1107	4362	412
TBX3	926	1762	2897	413
NCF4	2948	554	2084	414
ANTXR1	2197	2725	669	415
NID2	3700	1346	552	416
PIK3C2B	2533	2243	822	417
CECR1	1989	1317	2293	418
ETNK2	2168	160	3276	419
MUM1	846	3657	1101	420
KL	2150	1975	1488	421
COL7A1	1464	3445	709	422
CD63	1266	3538	815	423
FYN	2429	1979	1218	424
BHLHB2	1550	2934	1146	425
GPRC5C	2526	1399	1705	426
CASP9	1913	685	3036	427
ATOH8	1507	2765	1366	428
GSPT2	556	4561	523	429
EPB41L3	3186	40	2417	430
PPP1R16B	3558	339	1748	431
NEDD4L	817	4594	235	432
PDGFD	110	2256	3280	433
SPON2	2116	3330	204	434
GALR1	3146	1507	1005	435
GIPR	2253	548	2866	436
AXL	850	3766	1056	437
PTPRN	4168	1098	424	438
ROBO4	1090	2487	2113	439
FLII	1340	3590	763	440
TTN	168	24	5507	441
CHST2	5258	80	370	442
LAMC2	901	3862	955	443
SYT9	2898	169	2652	444
WASF3	881	3166	1676	445
SATB1	536	3793	1396	446
ZAP70	3835	309	1587	447
ZNF202	1325	3850	556	448
CDH5	672	3364	1712	449
FGD3	2972	1470	1306	450
PLAT	257	5234	258	451
DCN	337	4259	1154	452
ZNF335	1098	4313	340	453
MAFF	1405	2538	1814	454
RHCE	2136	851	2770	455
RHOBTB3	2681	1701	1376	456
FHOD3	382	4145	1234	457
SH3BGRL2	180	4085	1511	458
KIAA0319	4100	1301	382	459
KIAA0427	928	3530	1326	460
IGLL1	3178	1868	746	461
TBX5	2351	1159	2282	462
MMP24	2199	980	2615	463
VAMP2	677	4062	1060	464
CYBA	3007	497	2300	465
TIMP4	951	37	4819	466
KIF13B	490	2142	3176	467
EXOC7	1354	101	4354	468
ADARB1	534	4387	889	469
GMPPB	2444	1483	1886	470
SETBP1	391	3439	1985	471
ZNF609	1756	3742	322	472
SEZ6L2	2764	658	2402	473
ADAM23	3979	1440	406	474
P2RX3	4182	1176	470	475
HOXA10	2895	928	2006	476
SERF2	838	4152	841	477
CCL19	4619	296	917	478
NAB1	693	3676	1466	479
ME3	184	2104	3556	480
BRD8	1948	106	3795	481
CTNNA1	2699	2226	924	482
DNAJB12	2044	2210	1610	483
TINF2	840	3605	1419	484
SF3A1	1351	3367	1152	485
PADI3	4191	442	1239	486
SCPEP1	503	3554	1816	487
HIPK2	2852	2915	111	488
MYLIP	613	1810	3457	489
CDH15	2736	1746	1407	490
HEY2	2549	856	2487	491
DZIP1	1123	2041	2729	492
COL13A1	3182	1557	1155	493
RTN3	451	4473	982	494
RAPGEF1	3568	2148	196	495
DMD	415	3680	1822	496
NFE2L1	1012	4904	5	497
PRKCE	2566	1892	1469	498
TCF7	1481	4267	182	499
APLP2	570	5264	97	500
PCK1	1647	799	3491	501
SACS	1523	2684	1737	502
MATN1	4149	499	1303	503
CLC	4211	1573	168	504
ABAT	1545	2415	1997	505
GPHA2	1417	1463	3099	506
LRMP	2968	291	2730	507
CD209	2760	488	2747	508
SLCO3A1	1607	2270	2119	509
USP20	1503	2775	1732	510
MAP3K6	721	3372	1923	511
GAS7	422	228	5367	512
MYOM2	2977	1780	1261	513
ITGBL1	1156	623	4241	514
HBA1	1292	2747	1989	515
FUT7	2321	2827	882	516
PIGR	120	635	5282	517
PFKFB3	2244	3124	674	518
KIT	101	2497	3459	519
DPYSL2	128	3529	2414	520
LZTS2	2021	3298	755	521
MMP2	553	5424	105	522
RASGEF1A	2907	964	2211	523
GPHN	894	4790	399	524
FOXP3	1602	247	4246	525
LGALS7	583	1882	3632	526
HSPA12A	1107	2059	2937	527
NDRG4	4435	569	1107	528
EVI1	1247	3111	1757	529
MSH3	898	1210	4008	530
SEMA3F	3439	2044	636	531
MPP7	2133	1325	2662	532
ACADVL	158	3381	2588	533
PRSS23	1855	3144	1130	534
MEF2D	761	3389	1994	535
NUDT11	3222	1264	1670	536
SMYD1	169	4550	1443	537
DSC3	697	2688	2778	538
GDF2	1966	3114	1083	539
SLC7A8	1476	4242	446	540
BCKDHA	247	3415	2504	541
IHPK2	133	4517	1516	542
IER5	1952	1617	2600	543
ARRDC4	722	1563	3896	544
CPS1	2302	2536	1344	545
SERPINA5	233	1310	4642	546
RARA	1985	2103	2103	547
BLR1	3235	1822	1136	548
INHBB	357	4570	1266	549
ENDOGL1	1366	1139	3700	550
KIAA0329	394	2841	2970	551
KIAA0368	1595	3604	1008	552
CDX1	5024	377	809	553
LHX6	1947	91	4173	554
RAB40A	4743	837	632	555
PLD3	1726	3141	1346	556
HOXB5	3127	2936	151	557
ARHGAP26	334	2756	3125	558
LAMA3	93	3481	2649	559
GARNL1	1516	4601	107	560
PAX5	4755	382	1090	561
PKP4	707	5008	513	562
HRH1	3103	2285	842	563
CHST1	3431	715	2091	564
FGB	4209	1453	575	565
PINK1	216	5916	106	566
FVT1	2434	2761	1045	567
ITGA10	700	4275	1271	568
SERPINA10	4364	1032	851	569
LRP2	617	1705	3931	570
ZNF541	4866	1015	377	571
AVEN	2311	2557	1395	572
PBX4	4581	598	1093	573
PET112L	1650	4265	358	574
TSNAXIP1	2954	1862	1460	575
VAMP1	2859	792	2625	576
BFSP1	4746	1250	283	577
GPR23	3593	93	2599	578
MYO1G	4791	1108	387	579
EFNB3	440	400	5449	580
CEBPE	2832	3327	133	581
RNF128	1950	1221	3127	582
RASSF2	3811	1019	1482	583
CTF1	1370	909	4037	584
LTBP2	457	5674	192	585
MADD	2263	3423	639	586
SRPX	117	5738	471	587
PGM5	43	3068	3224	588
ESR2	1017	1991	3329	589
EMILIN2	1730	2555	2054	590
BDKRB2	601	3904	1852	591
PAPPA	2820	2400	1139	592
USF2	3218	2677	478	593
RNF39	81	3490	2804	594
LTF	1117	2848	2411	595
GRIK5	660	557	5174	596
ITGAL	3220	2152	1020	597
ZBTB4	90	2403	3900	598
AMPH	1848	3899	651	599
SLC25A18	2058	1366	2979	600
TAGLN	131	4474	1798	601
FMNL3	2664	3357	385	602
NFATC4	2099	2109	2203	603
TBX2	1327	4131	954	604
COL3A1	3902	2391	121	605
THRA	749	1054	4613	606
PRDM2	1057	4835	526	607
HDLBP	1589	4666	167	608
LRSAM1	2031	3462	929	609
FYCO1	512	5640	276	610
GFRA1	2790	705	2943	611
IGFBP2	1992	2745	1704	612
CALML3	270	5557	617	613
CLDN14	4043	167	2237	614
CNTN1	1909	1285	3253	615
MYLK	3	21	6425	616
EPC1	2115	2904	1431	617
SFRS6	491	3127	2833	618
IGBP1	248	3924	2287	619
HRBL	1676	2797	1999	620
CD59	344	4221	1908	621
ETHE1	801	5615	57	622
CXCL13	4329	1068	1084	623
STARD8	1773	2118	2592	624
KLRF1	4577	469	1438	625
NF2	483	2895	3121	626
MAP1B	804	226	5471	627
CENTB1	2546	1721	2235	628
ELOVL5	211	5697	595	629
CLIC6	1784	3336	1393	630
KCNJ16	18	69	6426	631
FOXP2	779	1756	3984	632
MSC	4231	2096	203	633
ABCA1	1690	1141	3704	634
DACH1	1321	13	5201	635
PPAP2A	250	1804	4481	636
PLA2G5	3494	1023	2021	637
ITGA7	5	1503	5032	638
S100A12	3589	1646	1307	639
ODF2	5197	810	538	640
F2R	3219	2128	1200	641
AK5	254	558	5736	642
UBASH3A	3899	319	2336	643
P2RX4	2162	3339	1054	644
EPO	2830	1889	1837	645
AKR7A3	2891	3582	90	646
GAL	6134	92	351	647
CYP1B1	2573	2591	1418	648
LDOC1L	2827	3493	263	649
ENTPD6	2247	1742	2601	650
APP	2271	4301	20	651
ADH5	787	2130	3676	652
WNT4	2047	2762	1792	653
PTPN21	329	2608	3665	654
SSTR2	3277	1580	1745	655
TGM4	1930	2871	1801	656
FHL5	1197	3985	1423	657
CD4	4004	2186	417	658
BLOC1S1	2075	1247	3287	659
SYTL4	1045	467	5100	660
CXCL2	1023	2424	3168	661
FRZB	319	5707	594	662
TNFRSF14	1148	1450	4022	663
TPBG	1392	2799	2430	664
FGG	3012	866	2745	665
EFEMP1	141	4068	2419	666
TEX15	6463	20	147	667
VCAM1	3202	708	2724	668
KATNAL1	500	2803	3337	669
PHYHIPL	103	3539	3003	670
SLC6A1	5390	452	816	671
PEX1	3665	2606	388	672
PAPSS2	3743	2088	832	673
ALDH6A1	1376	1249	4045	674
STC2	41	6263	367	675
MOBKL2A	1546	4852	281	676
STX8	1396	5027	256	677
AMOTL2	616	4445	1619	678
RPS6KA2	282	4614	1785	679
KCNK10	3400	796	2493	680
MUC15	2721	55	3917	681
RPL3	162	5841	693	682
ZNF334	333	941	5426	683
PER2	509	460	5733	684
TFG	214	5551	942	685
FUK	2970	2804	937	686
UBXD1	869	5772	71	687
INSL6	4922	808	983	688
KCNJ11	3644	242	2832	689
ZNF167	2603	323	3799	690
FLNC	614	4245	1867	691
CARD8	2667	1845	2215	692
DPYSL4	5712	618	398	693
CTSO	852	1392	4487	694
GULP1	1043	638	5061	695
PER1	148	5249	1351	696
NAGS	2610	1348	2798	697
CSF2	2644	1423	2691	698
RBBP9	2083	4345	332	699
SYNE1	907	496	5358	700
DLK1	186	3743	2836	701
MATN2	151	3854	2762	702
GPX7	3825	446	2510	703
B3GNT1	419	1594	4779	704
PRKACA	3541	2340	926	705
GALT	2147	38	4623	706
MRVI1	4894	820	1095	707
PRKD2	1780	3287	1750	708
PPP2CB	1437	1842	3549	709
CHRNB2	3874	754	2204	710
TBXA2R	1538	2877	2420	711
ZNF496	3211	1224	2401	712
CYCS	1533	1651	3655	713
NUCB1	289	5484	1067	714
ODF3	5871	943	33	715
DBP	2934	208	3710	716
GCC1	2477	2273	2105	717
MKNK2	1424	5329	104	718
MSMB	3894	741	2222	719
SYTL3	4470	726	1661	720
FGF14	4683	1009	1166	721
ABCC6	3597	1727	1536	722
ROR2	2819	3830	225	723
WIF1	183	1027	5664	724
DHDDS	3044	2966	869	725
SLC39A13	877	4568	1437	726
AP1G1	1544	4876	476	727
RPLP0	1700	4764	435	728
FZD4	330	2879	3699	729
PHLDA1	1317	2908	2683	730
SEMA4G	1445	2143	3321	731
FOLH1	3076	582	3252	732
GRN	2807	3651	453	733
PCYOX1	585	4233	2094	734
FGF21	3905	2561	449	735
CRAT	2889	3375	652	736
GPNMB	3300	1815	1802	737
SRPR	1554	5304	60	738
KCNB2	3105	4	3813	739
PRTN3	5274	393	1260	740
PLRG1	3152	3443	338	741
DCTN1	1889	3664	1387	742
HTATIP	1219	5289	437	743
ATP9B	1833	4006	1109	744
CACNA1G	3093	2559	1299	745
HSPA1A	3706	2849	396	746
EML1	3151	2036	1767	747
GRHPR	305	6387	269	748
STXBP1	664	4917	1381	749
COL23A1	3508	266	3189	750
KIAA0323	1272	3475	2216	751
PIGN	2570	2530	1865	752
SEL1L	1448	3861	1657	753
ABCC11	3321	132	3518	754
ZHX3	179	4200	2594	755
CXCR3	3750	451	2774	756
DEFA1	5903	620	457	757
FHL2	608	5308	1064	758
ADAMTS5	44	2649	4291	759
ARPC4	1326	560	5098	760
SLC4A7	423	3057	3509	761
GLI2	6046	450	494	762
PTPRB	745	1118	5129	763
CDKN1C	905	5065	1029	764
ALDH7A1	83	3603	3316	765
GPR133	2300	271	4437	766
GRK6	2455	3064	1491	767
ATP6V0A1	502	2721	3788	768
CANX	2778	3013	1231	769
AKAP1	5419	719	895	770
NPTXR	1094	3896	2046	771
IL17D	3190	1945	1903	772
CHDH	851	760	5431	773
VTN	5020	1719	303	774
PIP	311	380	6355	775
NR4A1	1363	166	5524	776
SULT1B1	5447	827	784	777
LRCH1	984	5950	127	778
RPL12	459	5747	862	779
HD	3530	2326	1213	780
GALC	969	1961	4144	781
NOTCH3	3221	2771	1087	782
CHRD	1766	2321	2995	783
YPEL1	1128	477	5485	784
PLEKHM1	2550	3725	825	785
BHLHB5	2020	3609	1475	786
CYR61	274	3693	3138	787
MFNG	3278	1920	1914	788
SPG7	1262	5666	185	789
PROS1	13	3694	3407	790
ABI3	4044	1852	1219	791
FKBP4	5175	1610	341	792
FUT10	2497	3685	944	793
P2RX2	5548	243	1343	794
QARS	754	5258	1129	795
PNPO	1927	4737	482	796
BOC	165	1508	5474	797
PLEKHG1	3261	2576	1310	798
USP42	1305	3994	1848	799
GPR116	809	552	5788	800
RAMP2	375	2029	4745	801
AOF2	1220	5556	374	802
PAK7	3048	1492	2613	803
SASH1	166	4032	2955	804
ARHGEF12	1132	2225	3808	805
HCLS1	5253	350	1564	806
KCNA2	6476	189	504	807
FARP1	2604	3814	758	808
PCCA	520	3799	2857	809
PER3	1015	1308	4883	810
ZNF584	1917	2961	2328	811
ZNF444	2713	3085	1410	812
PHKB	2092	2065	3053	813
XBP1	1250	4229	1733	814
CPT1A	1661	2027	3530	815
PTGFRN	2544	4580	95	816
TREX1	2088	1195	3939	817
ITGA11	3884	448	2891	818
DTNB	3145	2139	1941	819
NEK9	198	5857	1171	820
HRASLS3	999	1933	4297	821
IRS1	586	3559	3087	822
GEM	125	5549	1562	823
APBA2	5674	424	1141	824
SPTAN1	416	5121	1703	825
TBXAS1	1403	2890	2948	826
ITM2B	439	4099	2708	827
PLIN	688	203	6356	828
PSCD2	1693	3929	1629	829
WDFY3	763	3503	2986	830
ZDHHC2	741	2625	3886	831
THY1	5661	1169	423	832
CCIN	4126	1487	1643	833
HSD17B1	2166	3150	1943	834
CRHR1	6281	887	92	835
MYL2	4013	1562	1693	836
NTF3	3407	1419	2442	837
GHRL	3551	783	2940	838
ZCCHC7	3883	2451	941	839
GPX5	5518	1063	696	840
OAZ2	1757	3895	1631	841
DAZL	5653	39	1592	842
GNA14	4590	375	2319	843
ATP8B1	2749	3369	1172	844
DYRK3	4878	1457	956	845
ITM2A	33	1291	5967	846
GRB10	1490	4816	987	847
TDGF1	3215	78	4005	848
FKBP5	2464	4108	727	849
HKR1	1605	2571	3130	850
EIF5A	1274	4604	1440	851
SCN5A	3652	1732	1936	852
SH3BP5	2665	3968	689	853
MASP2	474	1429	5420	854
TNFRSF10C	777	1269	5279	855
SDPR	284	2347	4695	856
MYH3	4397	731	2202	857
RPL4	288	5099	1945	858
PRKACG	3404	205	3726	859
HLF	164	521	6652	860
PCNX	2641	3498	1198	861
ANKRD1	5797	798	743	862
RREB1	7152	137	49	863
PTGER4	408	1528	5403	864
HIST1H2AC	4275	2250	817	865
CACNA1D	1202	710	5434	866
S100A1	3649	1213	2492	867
TP53	2231	5110	14	868
TNFRSF4	3134	421	3804	869
RPL13	387	5534	1439	870
APBB2	590	4434	2337	871
CCL17	3452	279	3631	872
ANKHD1	420	6626	318	873
ZADH2	955	3803	2609	874
LRRN1	1291	429	5649	875
FEZ1	1210	4365	1806	876
MLLT6	1664	2739	2981	877
GRIK4	3042	840	3506	878
ETV4	2306	2780	2306	879
RUNX3	3268	3204	928	880
SYNJ2	1883	1575	3945	881
TGFB3	1304	6084	16	882
ATP5G2	426	3183	3796	883
TRIM17	3713	1111	2581	884
NPAS3	6357	67	986	885
ALDH1A3	1076	5952	383	886
KCNK7	3577	911	2923	887
ALDH4A1	882	2913	3617	888
SMAD3	1933	4514	965	889
ACTG2	338	1827	5255	890
THRB	351	1946	5134	891
POLR2L	1249	4138	2050	892
EPHX2	527	3542	3371	893
NXPH1	5667	123	1651	894
SOCS2	511	3506	3426	895
RCN1	100	4119	3227	896
SPTLC2	2201	4087	1158	897
BCHE	3094	1272	3083	898
ENG	1022	6073	355	899
FHL1	297	1834	5320	900
GNG2	1717	2295	3440	901
TFE3	650	4047	2759	902
EEF1G	1234	5678	545	903
LRIG1	385	4492	2580	904
FLT1	2755	2323	2381	905
SMPD1	1014	2009	4436	906
CPT1B	226	6909	326	907
ACVRL1	971	5705	786	908
PHOX2B	5521	9	1935	909
PPARA	2844	2537	2087	910
EDG2	269	3380	3821	911
STK36	2430	3798	1242	912
CDKN2B	4960	627	1885	913
GDF3	4152	2061	1259	914
DHRS3	1106	4244	2124	915
SORBS1	99	223	7153	916
MECP2	1063	4525	1889	917
POP4	5154	1375	948	918
RGS4	5687	1074	716	919
NPHP1	5866	524	1089	920
FER1L3	380	6275	826	921
PEX26	7085	316	81	922
ZNF155	5692	542	1249	923
TGM1	4515	1578	1392	924
MAGEA9	4608	1491	1390	925
IGFBP1	3748	2222	1521	926
DNAJC12	1688	1200	4605	927
RGS9	4037	522	2934	928
PLCD1	1709	3566	2219	929
SEMA5A	70	1245	6179	930
DOCK6	519	5821	1157	931
CLSTN1	1746	5614	141	932
SEMA3C	377	1986	5145	933
NME5	1111	1471	4931	934
FGFR4	5365	795	1357	935
SSBP3	1934	3212	2372	936
PC	1044	3061	3419	937
CDON	743	4019	2765	938
ABLIM3	160	4440	2928	939
SUOX	1732	4926	873	940
CDH2	4598	926	2008	941
EEF2	444	6567	522	942
GNG11	970	709	5854	943
F8	1126	1843	4569	944
RPS3	1337	1085	5116	945
DACT2	2571	1290	3688	946
CPT2	880	2395	4276	947
SPTA1	5393	602	1557	948
GRP	1858	2502	3198	949
PDLIM4	240	6063	1256	950
ANXA9	3305	154	4104	951
OSBP	1299	5547	718	952
FKBP1B	651	1881	5034	953
HUNK	2716	624	4230	954
SF1	1068	6378	129	955
YPEL2	3427	3305	844	956
SERTAD3	1075	6156	356	957
ACO1	728	4883	1978	958
RNF123	2443	4316	831	959
CD22	2874	525	4192	960
GNLY	5021	2302	268	961
PDE8A	3025	3969	597	962
EPHA1	1398	4948	1255	963
CST6	4300	2417	888	964
MBTPS1	540	5947	1124	965
SERPINF2	3719	1681	2217	966
LAMP1	806	3818	2994	967
CSN2	3856	3323	441	968
INPP1	436	5091	2093	969
TBRG1	424	5352	1850	970
GLRB	2393	256	4978	971
OXCT1	2230	5261	137	972
PCYT1B	2580	745	4308	973
TMEM16A	367	1513	5763	974
PCDH12	3930	3139	576	975
ARMC5	1186	3918	2542	976
DGKA	1092	5279	1278	977
RNF38	341	4230	3081	978
PPFIA4	3789	1234	2632	979
SIX6	5013	348	2295	980
LOXL4	1658	2623	3376	981
FARP2	2281	2669	2712	982
CDO1	28	2021	5617	983
DNM1	543	4066	3057	984
MCL1	1478	3237	2951	985
EDNRA	5673	1475	520	986
A4GNT	3890	1919	1861	987
ACMSD	6289	113	1276	988
MAGED2	1863	4463	1354	989
FRAS1	2687	2478	2517	990
LTK	1341	3374	2967	991
BRAP	865	3185	3635	992
ACP2	406	6705	582	993
ZNF3	7111	371	211	994
KLK2	2173	1628	3894	995
MYCL1	5520	895	1280	996
NDE1	9	4577	3114	997
BGN	6578	478	645	998
TNFSF11	3214	2853	1636	999
FBXO38	2779	2894	2031	1000
SLC22A8	4895	392	2424	1001
NFIB	507	438	6767	1002
SLC34A2	4130	1516	2066	1003
BCAN	5974	172	1568	1004
ALDH1A1	580	3721	3416	1005
SAA1	861	1761	5096	1006
NPR2	712	4695	2312	1007
NKTR	303	287	7132	1008
SOX7	1941	1902	3879	1009
ANKRD28	1553	2958	3214	1010
RNASE1	2810	1645	3270	1011
SIX5	1515	6199	13	1012
KRT5	143	6260	1327	1013
HDAC4	2522	1519	3690	1014
ADAMTS3	3418	2740	1584	1015
PGF	916	3050	3779	1016
KIAA1432	1850	2699	3199	1017
ZNF589	3435	1204	3113	1018
TXK	4714	1131	1912	1019
ZFP161	3284	2640	1833	1020
MAG	1754	2788	3217	1021
USP22	1821	5709	229	1022
HP	3389	2931	1442	1023
SEMA6A	350	1624	5796	1024
ECE1	1174	3316	3281	1025
ITPKC	3465	3704	603	1026
NUP188	1675	6052	46	1027
LRRFIP2	3023	4609	142	1028
SLC35E4	4690	1897	1187	1029
CYGB	696	2296	4792	1030
ST5	991	6126	673	1031
ESRRB	2988	665	4141	1032
RARB	448	366	6986	1033
LECT1	4169	663	2969	1034
TFF2	4135	959	2707	1035
LUM	2171	806	4825	1036
LGALS12	2591	2228	2984	1037
ACSL5	808	2639	4359	1038
NFX1	2183	3190	2433	1039
PRKG1	1198	787	5822	1040
NR1H4	6543	698	569	1041
APPBP2	1060	2456	4299	1042
MYBPC3	2262	2102	3452	1043
CALCR	7305	179	336	1044
DIXDC1	203	1860	5759	1045
REM1	3501	1102	3220	1046
PPIA	2338	4029	1458	1047
KIAA0494	145	3418	4265	1048
SSH1	3126	3108	1594	1049
HBE1	4482	439	2910	1050
NUMBL	3599	656	3578	1051
PTRF	58	6020	1756	1052
DNAH9	1904	1243	4688	1053
VPS11	641	4094	3100	1054
GABARAP	445	6053	1338	1055
STAT3	588	4645	2603	1056
EPAS1	774	5047	2017	1057
PDLIM3	711	74	7067	1058
TXNIP	51	2444	5365	1059
ESR1	1175	35	6653	1060
TCF4	482	5979	1402	1061
RBM19	4712	1506	1650	1062
ZNF319	2645	4544	686	1063
AACS	3017	4794	66	1064
FKBP1A	4401	3229	248	1065
PHPT1	1914	4947	1017	1066
KIAA1324	718	617	6545	1067
UNC84B	1294	5687	900	1068
RPL23A	1474	4855	1553	1069
IVD	1818	4555	1517	1070
MAN1B1	813	6933	146	1071
HOXD10	2951	1100	3842	1072
KCNIP2	2264	490	5142	1073
ALOX15	4202	559	3139	1074
ZNF533	1957	1288	4655	1075
CDH12	2637	281	4984	1076
RASIP1	737	2453	4712	1077
DGCR8	2657	4616	634	1078
WDR13	773	4247	2887	1079
IGFBP4	139	7748	29	1080
IHH	4225	2374	1317	1081
MVP	1008	6216	692	1082
SYTL1	720	6752	444	1083
KLK8	1987	298	5642	1084
POU6F1	1066	1899	4965	1085
CORO2B	2077	49	5805	1086
PEPD	1684	5188	1061	1087
DRD1IP	4699	636	2607	1088
TFAP2C	845	2972	4125	1089
MME	16	2638	5289	1090
PDGFB	6489	780	678	1091
L3MBTL3	2012	4676	1262	1092
RHBG	4419	1984	1552	1093
PBX3	1005	5255	1696	1094
ZCWPW1	3380	1341	3236	1095
ENPEP	5166	1005	1787	1096
SLC1A1	1657	1751	4554	1097
TMC5	1540	2461	3964	1098
NOTCH2	1997	2789	3180	1099
KCNC1	6233	1070	664	1100
GHR	576	1334	6058	1101
KLK4	7266	365	337	1102
ARL3	3345	2276	2351	1103
SLCO2B1	2489	919	4565	1104
SNAI2	2316	5358	301	1105
ACSL1	3299	2346	2331	1106
EYA1	5451	373	2152	1107
PARK7	1517	5107	1352	1108
RXRG	4679	1347	1950	1109
TENC1	194	7414	378	1110
MYO18A	1871	3991	2130	1111
ZFHX2	4681	823	2489	1112
GRAP	4794	1241	1961	1113
HAS3	161	3179	4656	1114
NR2F2	5015	2618	376	1115
TACC1	136	2891	4986	1116
CYP2U1	3032	1848	3134	1117
SPI1	5061	1595	1371	1118
ARHGAP9	3534	1710	2784	1119
APOBEC3F	2725	657	4652	1120
ZDHHC3	2932	3697	1409	1121
PTPN14	729	4535	2777	1122
PRM1	3712	2038	2294	1123
SLC30A9	2592	3143	2310	1124
RFX2	2648	2679	2721	1125
DNASE1L1	442	3842	3766	1126
TNFRSF17	3805	3832	413	1127
SYT5	5088	1010	1955	1128
SGSH	619	4945	2490	1129
RPL10	441	5893	1730	1130
PRKAR1A	2144	2705	3216	1131
TMOD4	4873	315	2877	1132
RPP14	2964	3463	1640	1133
TLE3	2476	3358	2233	1134
CCNI	2286	3170	2619	1135
TPP2	462	4633	2980	1136
RNF151	4138	273	3666	1137
RRAGA	622	4335	3120	1138
FXYD3	2404	3802	1876	1139
SLC9A2	6421	1581	83	1140
DNAJB1	3420	3708	960	1141
THRAP3	1000	5398	1692	1142
LMNA	1053	2488	4563	1143
EHD3	1029	2279	4799	1144
SCGN	3615	2581	1911	1145
PSCD4	2249	1079	4781	1146
BAIAP3	2494	1449	4167	1147
FUT11	1915	5879	316	1148
NPEPL1	3625	1643	2843	1149
DOCK10	2921	513	4680	1150
ERH	4119	3910	86	1151
TRPC1	932	1855	5330	1152
LY75	1211	2928	3980	1153
RAB9B	2751	2020	3348	1154
ITGA6	1779	3858	2484	1155
AOAH	3024	2484	2614	1156
GLS2	2332	1711	4081	1157
PBXIP1	523	5813	1797	1158
FGF6	5914	1227	1001	1159
TNK1	1760	2199	4184	1160
AP2A2	1463	2485	4201	1161
VAT1	2581	5314	254	1162
HSPG2	2552	3599	2001	1163
XPO7	1255	6336	562	1164
SLC7A4	4931	1782	1441	1165
GORASP1	844	5828	1484	1166
KIAA0090	4800	1582	1774	1167
PTPN18	2883	2882	2393	1168
FUT1	3062	4003	1094	1169
CABP2	3949	414	3797	1170
ITPK1	2356	4858	950	1171
PRDX5	2072	3971	2121	1172
EMX2	3484	2220	2461	1173
MCF2	5422	1870	874	1174
TTC17	1361	1823	4985	1175
RBMS1	856	5025	2290	1176
ACCN4	3976	1973	2228	1177
UBTF	1633	6209	339	1178
ADAM19	6411	1763	8	1179
GRAP2	3837	3449	896	1180
PACSIN3	4340	2474	1374	1181
GSTZ1	1460	5244	1487	1182
MAOB	566	1718	5908	1183
EFS	2313	917	4967	1184
LMX1B	3193	1184	3820	1185
PDK4	219	3025	4957	1186
CSNK1E	1968	4929	1305	1187
EXTL1	5364	121	2720	1188
IL1RL2	4255	23	3929	1189
FOLR3	4322	1803	2083	1190
RRAS	1485	5732	991	1191
ZNF488	5084	697	2427	1192
ABCC3	1911	3505	2794	1193
GLA	1623	4671	1916	1194
MYH7B	2651	1601	3959	1195
MFGE8	1596	2839	3777	1196
FOXA3	6893	285	1035	1197
RNF10	896	6243	1074	1198
IL17B	823	4455	2936	1199
KIAA1377	418	181	7617	1200
ABLIM1	533	4974	2711	1201
MTA2	5588	1802	828	1202
SFTPD	4206	1236	2776	1203
GPR17	7128	646	445	1204
YPEL5	1269	4310	2642	1205
SLC25A20	1469	3950	2803	1206
SPOP	2998	2579	2645	1207
KIAA1086	5081	1522	1622	1208
ANKRD25	296	7509	422	1209
DBC1	481	103	7648	1210
ZNF10	930	405	6899	1211
PKD2	19	1283	6938	1212
MSI1	4283	540	3418	1213
MYOM1	4262	418	3568	1214
HDAC11	5398	1953	901	1215
PYY2	4920	619	2714	1216
GAGE1	6221	19	2014	1217
CA12	668	5488	2101	1218
RNF8	6298	437	1524	1219
TMC4	1539	2661	4064	1220
ZNF238	3480	3667	1122	1221
CLSTN3	3397	2980	1897	1222
SEMA6D	126	4788	3361	1223
L3MBTL2	2989	3733	1556	1224
RANBP6	2839	3411	2029	1225
HIST1H1A	5229	1092	1966	1226
PEX14	6909	1220	163	1227
POU4F3	5676	744	1875	1228
PKIA	4614	616	3067	1229
CLDN18	7704	214	380	1230
IL10RA	2481	2217	3608	1231
MT3	5216	1076	2016	1232
BICD1	1648	1853	4809	1233
CSN3	3673	3489	1149	1234
FZD8	1721	4505	2089	1235
SELE	3826	215	4275	1236
SLC35B4	2480	2753	3084	1237
NRL	4729	2051	1538	1238
IDH3G	1938	5067	1314	1239
TCF7L2	396	6866	1059	1240
CHI3L1	2398	433	5491	1241
RRH	5732	907	1685	1242
RTN1	1618	676	6031	1243
PLSCR4	137	5333	2856	1244
IL23A	1837	5686	804	1245
OXA1L	552	6593	1188	1246
CD160	4351	229	3756	1247
ATP6V1B1	1748	2158	4438	1248
SLC16A2	2053	4030	2261	1249
AHSA2	1660	2335	4356	1250
EDN3	1625	5791	935	1251
LAMB3	581	6454	1318	1252
ACAA2	623	2933	4801	1253
SCFD2	3437	4468	452	1254
EXOSC1	4889	1151	2318	1255
TERF2IP	1164	3088	4115	1256
RAB3IL1	5232	1993	1143	1257
LANCL2	5183	3073	113	1258
ZNF214	5440	157	2773	1259
SLC27A1	513	7395	464	1260
EHF	1316	1930	5128	1261
MYO15B	2018	299	6057	1262
RPS6KA5	541	5420	2413	1263
DHX37	2221	5808	346	1264
HIST1H2BL	7560	647	169	1265
RASGRP2	3289	1518	3570	1266
TRIM22	832	3824	3725	1267
ABCD4	1415	4507	2460	1268
TIMP3	549	5865	1968	1269
CYP4F8	2963	333	5087	1270
FGF5	7627	532	224	1271
ARHGAP19	65	6553	1766	1272
AVIL	995	4372	3018	1273
SCAND2	5213	1162	2010	1274
TNMD	2063	2927	3397	1275
RTKN	5121	2345	925	1276
SERPINA6	2377	3256	2758	1277
TM9SF1	2034	4635	1722	1278
C1QTNF5	3616	2509	2269	1279
SIPA1L1	342	6542	1510	1280
FSTL1	395	6998	1002	1281
COMP	6624	300	1472	1282
TEAD1	456	3829	4113	1283
BCL9L	3236	4326	838	1284
SHOX2	2270	4841	1289	1285
LGALS3	1674	3886	2841	1286
EDNRB	236	4709	3460	1287
PKD1	2358	5296	756	1288
BBS1	715	5811	1887	1289
ANPEP	23	6787	1607	1290
TPM1	637	4771	3016	1291
PROCR	2361	3488	2576	1292
MFAP5	2488	1214	4725	1293
ARL2	2042	4973	1413	1294
MCCC2	841	6102	1485	1295
NDFIP2	2620	4238	1573	1296
FGF7	316	555	7563	1297
ARHGAP22	6142	2105	193	1298
POLM	1583	3555	3303	1299
ABCD2	6437	196	1809	1300
PAFAH1B1	359	7882	205	1301
GRM4	4748	1205	2500	1302
ABCA2	3143	2434	2882	1303
MYOCD	4052	238	4170	1304
SNCB	4537	520	3403	1305
CSF1R	1125	4075	3261	1306
NKD1	5162	2430	870	1307
CHN1	3817	4038	608	1308
KIAA1737	2457	3901	2109	1309
CDH19	3660	1215	3597	1310
KCNA10	4330	599	3547	1311
SIRT3	349	3314	4814	1312
ARID1A	2559	3063	2860	1313
NEUROD4	6366	276	1842	1314
ENPP5	2574	6	5906	1315
WDR1	1816	6100	570	1316
OR1F1	4173	1397	2920	1317
ARSD	810	1654	6030	1318
UBE1L	466	2754	5274	1319
ECEL1	3720	1370	3410	1320
MYL9	159	2681	5662	1321
APEX1	1302	6880	321	1322
CSMD2	5578	404	2522	1323
VAV3	2469	3718	2321	1324
PLEKHF1	3566	4462	486	1325
VPS13D	740	7730	44	1326
RPL32	558	5432	2527	1327
NCL	2996	3630	1893	1328
TMEM16F	666	6425	1430	1329
MEF2C	1283	594	6649	1330
EFHC1	2366	1396	4766	1331
APOM	2388	2428	3714	1332
CD7	4494	1002	3035	1333
EXT2	1004	4687	2840	1334
ARHGDIB	2744	2493	3296	1335
PRKACB	2036	3672	2825	1336
DEFB126	5389	1495	1655	1337
NPHS2	5502	246	2791	1338
FOXN1	5994	363	2184	1339
CRYGD	5925	45	2572	1340
NEUROG3	3741	785	4018	1341
COG8	5616	2668	261	1342
MAEA	1737	5066	1742	1343
RNASE6	3047	789	4710	1344
SPTBN5	498	778	7270	1345
BRE	2282	5291	974	1346
CALR	1225	6087	1236	1347
INPP5E	2724	5388	443	1348
MIPEP	3290	5221	45	1349
C1S	798	7724	37	1350
FLT3	4393	2628	1541	1351
SIAH1	1318	2585	4659	1352
PAX3	7072	704	790	1353
ARRB1	1155	278	7134	1354
ZNF502	1048	862	6659	1355
TBC1D13	1083	6887	600	1356
H2AFY2	701	5796	2075	1357
NOVA2	7724	237	612	1358
C3	249	6098	2227	1359
ADAMTS4	4120	2526	1929	1360
SCGB1A1	3640	1442	3493	1361
TNFRSF10D	1237	1806	5535	1362
LZTFL1	1192	712	6675	1363
VPS39	758	7758	63	1364
CAST	772	4458	3350	1365
CNTN2	5766	282	2532	1366
ANKRD15	966	4296	3320	1367
FBXL5	564	3684	4338	1368
GTPBP5	5347	2776	468	1369
KIAA1683	1893	257	6443	1370
HNRPUL1	4561	3039	994	1371
PPIB	2050	6304	242	1372
FBXO32	1372	6597	630	1373
DHX38	3489	5075	39	1374
PITPNM2	571	2539	5497	1375
SDC2	2523	1323	4761	1376
EDG1	2178	2429	4002	1377
NOV	2344	1014	5256	1378
CHAT	8045	15	555	1379
LBP	3971	1832	2812	1380
CYP4F12	1575	2129	4912	1381
DDX24	919	5353	2344	1382
NTRK3	6060	703	1853	1383
ZNF226	906	263	7447	1384
CTDSP2	302	7969	349	1385
AKR7A2	1731	6485	408	1386
CYP4B1	3063	1604	3957	1387
TNIP1	547	7808	275	1388
ZFYVE9	4538	3552	540	1389
SERPINA3	915	6361	1361	1390
NQO1	3709	4377	554	1391
WISP2	1608	4374	2659	1392
CPE	667	4315	3662	1393
PRSS35	4688	2595	1363	1394
LRRC3B	4036	1121	3492	1395
SPTBN1	399	4419	3832	1396
ZNF398	899	5480	2272	1397
LIPA	1928	2209	4517	1398
CLU	73	575	8008	1399
ZNF559	730	843	7084	1400
PRNP	308	3856	4496	1401
SYNPO	181	8200	291	1402
CRH	7116	1279	278	1403
LPO	4527	332	3816	1404
SCARA3	1655	2322	4702	1405
MSX2	1849	3688	3143	1406
LRPAP1	1480	6847	360	1407
ITGA2	937	5515	2239	1408
GDF11	5918	1197	1577	1409
LZTS1	7675	510	508	1410
PHF1	253	5569	2871	1411
STX12	902	3816	3977	1412
GYLTL1B	2052	2078	4566	1413
CDH23	7125	845	729	1414
MSH4	3620	1093	3987	1415
LUC7L	2639	3520	2546	1416
CX3CR1	791	2492	5429	1417
SAFB	1829	6726	165	1418
MTHFR	2482	1684	4556	1419
FLNB	1423	7056	244	1420
ANP32C	4472	3254	998	1421
GATM	1525	1206	5996	1422
GREM1	4955	395	3382	1423
MPDZ	793	2106	5836	1424
SUMF2	3734	3097	1906	1425
EPHB2	3417	3828	1496	1426
SCGB1D1	7910	322	510	1427
MMRN2	66	2240	6437	1428
POLR2A	8245	188	312	1429
LY6D	4179	3386	1184	1430
NRIP1	2164	2815	3770	1431
AKT2	1962	3863	2925	1432
GAA	2015	4965	1770	1433
THUMPD1	1571	1969	5211	1434
SHBG	5184	1545	2026	1435
PSCD3	1306	5995	1455	1436
COL17A1	14	7105	1639	1437
RPL27A	1031	5453	2274	1438
ABCC4	6346	2329	84	1439
CRIM1	146	2874	5740	1440
RHOBTB2	1260	7175	327	1441
PPM1H	4357	1173	3237	1442
LGALS9	5700	58	3011	1443
AGPAT4	2906	4449	1417	1444
CAPN3	78	2291	6403	1445
KIAA0922	2584	4702	1486	1446
BCL2L11	2369	5000	1406	1447
SFTPB	5349	221	3205	1448
PLA2G4B	499	2117	6160	1449
ZDHHC15	5055	961	2766	1450
DEFB1	956	1977	5851	1451
SKI	1402	7031	352	1452
LRRC4	5315	3252	221	1453
SNX5	1663	6511	616	1454
RPL10A	230	5874	2689	1455
PRCP	1027	4070	3697	1456
FMNL1	2825	4772	1199	1457
BARX1	4027	1136	3634	1458
ZBTB5	327	6537	1934	1459
ZNF529	2239	2995	3564	1460
HSPA12B	438	7815	546	1461
GLYAT	7244	1039	518	1462
NMNAT3	2519	2949	3333	1463
ZNF330	2184	3333	3284	1464
SSTR5	3925	1386	3494	1465
MAP3K14	1254	1702	5850	1466
DCTN2	2325	1153	5333	1467
LPHN2	589	5637	2585	1468
EIF2S3	3183	4587	1042	1469
CES2	818	5619	2376	1470
ALDH3B1	4432	2327	2057	1471
CHL1	170	3157	5489	1472
LPIN2	4452	2883	1481	1473
CLYBL	1825	3045	3947	1474
HNRPAB	948	7716	153	1475
CXXC5	2284	5991	543	1476
CYP4X1	2542	1856	4420	1477
SDK2	2545	1333	4941	1478
BST2	3511	391	4921	1479
BBOX1	854	1908	6064	1480
SLC7A2	348	7252	1226	1481
COL4A3BP	815	7263	750	1482
MAP2K2	2066	5463	1309	1483
DNPEP	5815	1577	1447	1484
RPL36	1421	5103	2316	1485
CRYGA	6968	921	952	1486
RPL41	2422	5456	963	1487
PNOC	4374	2160	2309	1488
SARS	321	7556	966	1489
DLX6	6253	1525	1066	1490
FBXW8	4012	2929	1904	1491
TRAPPC1	3028	4857	962	1492
ATP2A2	273	6238	2339	1493
LGALS2	3745	3898	1208	1494
DLG4	3058	755	5041	1495
MRPS27	967	7269	621	1496
USP40	2881	5183	793	1497
NOVA1	106	897	7861	1498
POLG	4366	3002	1504	1499
HEMK1	1085	735	7053	1500
SEPW1	1744	6293	836	1501
FZR1	2319	5312	1245	1502
CHRM1	4078	2470	2330	1503
ATAD3A	6442	1434	1003	1504
BSCL2	3478	5130	271	1505
ZNF219	223	5602	3054	1506
NBL1	2276	6319	285	1507
CCR6	4146	2355	2385	1508
ARMCX2	2236	3864	2792	1509
ACADL	3512	3782	1604	1510
AXUD1	317	4041	4540	1511
CTNND1	567	6305	2030	1512
TMEM2	2295	5095	1512	1513
KIAA1632	1462	2604	4837	1514
PTGIS	1470	494	6942	1515
MCAM	529	2099	6279	1516
RELA	1980	6487	440	1517
TNRC15	800	5407	2700	1518
VEGFC	1047	4775	3085	1519
AHCYL1	1551	3113	4245	1520
HAS1	3523	1378	4010	1521
ANXA2	2991	4690	1232	1522
NDUFA10	2700	5554	659	1523
KCNMA1	600	8195	119	1524
MAGEB3	4194	544	4176	1525
AIPL1	6362	1261	1296	1526
ALS2	3120	4744	1055	1527
TMEM24	7348	385	1192	1528
STAT6	827	6743	1359	1529
SEMA3B	1315	2419	5197	1530
NUMB	189	4396	4349	1531
CITED1	2	5788	3146	1532
C3AR1	4273	1640	3025	1533
NAT8	4803	82	4053	1534
KCNK2	3302	2330	3309	1535
NDST3	3947	4776	218	1536
NLGN4X	1926	1638	5379	1537
SIN3A	433	6587	1925	1538
ZNF471	1002	1584	6363	1539
ARRDC3	628	1161	7161	1540
FOXC1	3812	3005	2135	1541
PGRMC2	3087	3683	2186	1542
HES1	2269	2956	3740	1543
FKBP9	2090	6105	773	1544
MS4A2	6112	16	2844	1545
SNX26	2686	1395	4892	1546
POU3F1	4885	2133	1957	1547
FXC1	2255	1844	4878	1548
SIGIRR	1827	3458	3696	1549
KIAA1543	2806	4895	1281	1550
VGLL4	2633	6314	35	1551
PTPN6	4501	3934	548	1552
POU2F1	1788	683	6518	1553
EIF2B2	2372	4546	2073	1554
SPATA2	2359	4467	2165	1555
INPP4B	3223	4901	872	1556
LGTN	1379	6324	1294	1557
SFRP1	207	3933	4858	1558
SEC14L2	1286	7082	631	1559
STATH	4303	2968	1728	1560
TCEB3B	5003	609	3388	1561
IL1R1	1328	3581	4093	1562
VSX1	7972	77	953	1563
F3	307	4294	4403	1564
GABRE	1501	3180	4324	1565
NFIC	1013	7706	287	1566
DUSP4	1189	5871	1947	1567
WNT2	5539	765	2703	1568
DHODH	3994	4638	379	1569
UPK1B	5537	468	3006	1570
EGF	1569	2755	4696	1571
PTPRK	2918	3736	2371	1572
TNFAIP2	2739	4115	2171	1573
NGFR	820	7889	317	1574
VDR	3147	5401	485	1575
TGFBR2	62	3788	5184	1576
PALMD	201	1364	7472	1577
NRF1	2548	1716	4775	1578
LRCH2	3273	1548	4220	1579
KATNB1	1769	5530	1743	1580
TST	1886	6899	257	1581
ELSPBP1	7319	1143	583	1582
RUNX2	7112	307	1627	1583
SYT7	5657	480	2913	1584
APOL3	2619	2325	4109	1585
ACOX2	3050	5391	615	1586
ATP5A1	1632	5585	1839	1587
RLN1	2528	286	6247	1588
MEF2B	3657	3060	2345	1589
SPRY2	39	6556	2468	1590
MOCS1	1296	6785	984	1591
CLCNKB	2340	406	6324	1592
TTLL1	4124	2844	2102	1593
COL9A3	6163	2663	247	1594
MPV17	4053	861	4159	1595
MMP16	5726	849	2499	1596
ZNF264	1018	3286	4772	1597
DNASE1L3	1009	5987	2081	1598
LGMN	3195	3430	2452	1599
MOBKL2C	2019	1750	5309	1600
EMP1	1177	3977	3926	1601
PAFAH2	2994	4704	1382	1602
BIN3	105	4586	4391	1603
ARHGAP6	1279	1414	6395	1604
NISCH	310	7655	1126	1605
NFATC1	2766	1564	4763	1606
MAP4K1	4269	2440	2386	1607
CENTA1	2424	4034	2639	1608
CRISP3	4110	523	4465	1609
NRD1	639	5648	2811	1610
DLX3	6040	2405	656	1611
GRIA3	8221	397	488	1612
CSF3	4097	713	4298	1613
RBL2	1458	3368	4283	1614
NDN	171	8889	55	1615
SLC18A1	5597	2248	1277	1616
STAR	6688	98	2338	1617
ZFP36L1	913	6996	1216	1618
PPP2R2B	6607	1007	1520	1619
UST	1586	1679	5869	1620
FOLR2	2315	2786	4034	1621
ORM1	7524	766	846	1622
UCP2	3307	2437	3392	1623
OLFML2A	199	8912	26	1624
CSNK2A2	1509	7473	156	1625
NPL	7670	588	880	1626
SMARCA2	343	1915	6880	1627
UGDH	1842	5144	2156	1628
CHRND	2756	670	5718	1629
MT1X	40	3098	6009	1630
BTNL8	7418	236	1494	1631
GABBR1	706	752	7690	1632
HIST1H2AG	8029	903	220	1633
NR1D2	3138	3362	2654	1634
SPAG6	6841	649	1664	1635
CYFIP1	860	6166	2129	1636
SST	4606	202	4350	1637
NPHS1	3250	3673	2236	1638
TRPA1	8195	18	947	1639
KLF7	3098	3164	2900	1640
ASAHL	2228	5440	1495	1641
MAP2K5	463	2570	6131	1642
C7	22	5761	3383	1643
SIX1	4874	76	4216	1644
IL18RAP	3487	388	5295	1645
BLVRB	3088	5779	307	1646
PCDH19	3279	255	5641	1647
TLE4	690	8084	402	1648
SSBP2	452	1232	7493	1649
CAPN5	2238	1619	5322	1650
PEX12	2593	3026	3560	1651
HIBADH	964	3839	4378	1652
PLA2G1B	5282	114	3785	1653
MAP1LC3B	2274	4220	2693	1654
DPP6	2714	342	6132	1655
BCL2L2	987	4539	3663	1656
ICK	6278	1590	1322	1657
KCTD12	362	4799	4038	1658
RNF26	3637	3645	1917	1659
NFIA	488	2657	6056	1660
PSMF1	4660	3769	776	1661
EIF4B	32	6291	2884	1662
WISP1	8403	343	461	1663
HMGCS2	1310	2372	5526	1664
SLIT3	102	767	8339	1665
BCAS3	1838	2107	5265	1666
KCNJ2	636	4677	3897	1667
DPP7	814	4631	3767	1668
ACE	3324	898	4992	1669
CSMD3	4557	1934	2723	1670
SPINT1	2775	5164	1279	1671
AVPR2	2441	6183	596	1672
EPHA4	876	3198	5146	1673
POLDIP3	7356	1789	76	1674
XPC	366	5466	3389	1675
KCNJ10	6091	669	2464	1676
SMU1	1791	2641	4793	1677
IMMP2L	1426	440	7361	1678
PARVB	5847	3354	27	1679
SMARCC2	1367	7423	439	1680
SLAMF7	6943	937	1350	1681
PDE6A	5954	1344	1933	1682
SERPING1	196	8004	1032	1683
PIK3C3	2863	4605	1769	1684
APOH	7309	102	1830	1685
FRAT1	2446	5600	1195	1686
TNRC4	3245	2016	3982	1687
MYCN	8076	989	179	1688
ACACB	98	1926	7221	1689
FRAP1	2838	6234	173	1690
GJB6	6733	1413	1099	1691
TNFSF18	6264	2049	933	1692
FAT	2120	6000	1127	1693
MBD1	1803	6799	648	1694
CX3CL1	229	7755	1268	1695
ATP5D	1149	7863	241	1696
PDE5A	72	724	8457	1697
SPOCK3	8312	70	875	1698
CA11	246	1552	7461	1699
PALM	425	5215	3619	1700
NADSYN1	1404	4104	3752	1701
TLL1	7795	679	787	1702
CCBL1	3019	4618	1625	1703
ITGA3	780	6498	1987	1704
LY86	4776	988	3501	1705
PMM1	3066	2864	3336	1706
CSF2RB	4228	1970	3069	1707
SLC2A8	3742	3962	1563	1708
ARID5B	277	1894	7098	1709
ACHE	6956	1211	1103	1710
STRN4	3262	5712	302	1711
RPA1	3413	1281	4584	1712
SERPINB1	1179	3759	4340	1713
FAP	4536	3575	1168	1714
DEFA4	3517	886	4877	1715
HTR1E	4344	920	4016	1716
AMHR2	3801	1893	3588	1717
GUCA1A	7828	233	1221	1718
KCNA3	5185	2750	1349	1719
RCBTB1	4065	1998	3222	1720
TIMM23	1710	5662	1915	1721
PHB	2086	6985	217	1722
HPS4	537	1976	6776	1723
MST1	298	372	8622	1724
SLC15A4	1792	5343	2163	1725
GPA33	4892	3119	1290	1726
KIAA0284	945	5927	2429	1727
DNAJA4	6288	2063	951	1728
COL18A1	7292	2001	12	1729
JARID2	5874	2328	1108	1730
ETV5	414	3888	5010	1731
HM13	6196	2744	372	1732
LTB4DH	1119	7624	571	1733
PLEKHM2	1352	7828	134	1734
DHRS4	924	4914	3477	1735
BAI1	2471	2074	4771	1736
LEF1	6775	1905	637	1737
AMOTL1	904	6604	1810	1738
SHANK3	1804	3847	3667	1739
PPBP	3919	2187	3213	1740
IMPDH2	358	8051	913	1741
EP300	4676	2572	2080	1742
DLX4	5983	1535	1813	1743
SLC4A1	6655	1498	1178	1744
ZFP37	1654	4164	3513	1745
ANAPC5	2291	5578	1463	1746
HPGD	2543	579	6210	1747
ASB2	6382	753	2201	1748
BNIP1	2360	5908	1070	1749
CORO1B	2243	6316	779	1750
DOCK8	944	1115	7279	1751
ISLR	834	8482	25	1752
AP1GBP1	4431	1836	3075	1753
DNAJC5G	6453	1144	1746	1754
UBE4B	7893	1350	100	1755
PRDM1	4822	3412	1111	1756
BANK1	5890	771	2685	1757
COPZ2	1859	5078	2409	1758
GATA4	8443	165	738	1759
PI15	109	2334	6904	1760
RRAS2	1800	5544	2005	1761
CIC	1365	7079	907	1762
NUP88	733	4932	3686	1763
ASB6	2278	6650	425	1764
PSD	1971	681	6701	1765
SCNN1A	708	7626	1021	1766
AP3B2	4332	2666	2360	1767
RERG	1160	2386	5820	1768
EGFR	665	633	8070	1769
FRMD4A	1603	72	7695	1770
ABCB6	2743	6202	430	1771
DNAH7	7239	1059	1077	1772
MN1	2551	6574	250	1773
FBXO31	726	8464	186	1774
SRRM1	1061	7244	1073	1775
ZNF608	501	7650	1227	1776
EIF4EBP2	2789	4056	2534	1777
PSD4	1096	4195	4090	1778
IL22	4489	73	4820	1779
FABP1	6395	718	2271	1780
CYP2E1	1518	2082	5787	1781
FGF8	6724	1671	992	1782
AK1	3358	811	5219	1783
CRTAC1	5804	1694	1890	1784
XRCC1	3379	5961	48	1785
BCL2L13	5002	3866	521	1786
PERLD1	4039	3979	1375	1787
OSBPL2	3181	4305	1909	1788
NGFB	4200	2213	2983	1789
SLC41A3	2703	6025	670	1790
MPP2	3247	2023	4129	1791
BCAT2	2612	3167	3626	1792
IKBKAP	3259	5122	1024	1793
PSMD7	1691	4542	3177	1794
SLC35D2	2163	1689	5558	1795
CTNNA3	6767	133	2511	1796
ELAC2	1976	7358	79	1797
AKR1C4	1637	1217	6562	1798
LRRC6	3385	1041	4991	1799
MAFB	1857	5698	1862	1800
APEX2	6263	3101	54	1801
ELF5	2738	749	5942	1802
CD28	5254	879	3298	1803
CHST5	3965	939	4530	1804
GPR39	2328	2390	4717	1805
GTF2F1	2218	6618	604	1806
LAT	4474	1313	3653	1807
HIC2	1431	5029	2982	1808
SH3BGRL	1542	2249	5656	1809
HABP2	4786	3053	1609	1810
CLCN6	2343	5562	1547	1811
DMRT2	2949	311	6192	1812
MYH8	5285	368	3803	1813
SFXN5	5540	2836	1081	1814
JMJD1B	742	5154	3563	1815
CNTNAP5	7814	561	1086	1816
DDIT4L	4083	1435	3943	1817
MRO	4574	2605	2284	1818
CNTNAP3	611	1626	7227	1819
COL4A3	8217	793	454	1820
VPS33B	5839	3487	138	1821
DNALI1	402	7853	1211	1822
MYOG	3442	815	5209	1823
EHD2	38	6982	2450	1824
GCDH	3809	4048	1613	1825
STMN2	3772	1358	4342	1826
HARS	1689	5926	1858	1827
TRIB2	2348	2947	4178	1828
RPS4X	379	4868	4227	1829
GLG1	2110	7130	237	1830
GRIPAP1	2660	2734	4084	1831
TRPV4	4201	1703	3576	1832
CMA1	2973	528	5980	1833
IL2RB	5377	1808	2297	1834
PEA15	1289	7481	712	1835
SLC22A13	7713	225	1544	1836
PEX16	3499	3853	2131	1837
LTBP3	1051	7768	666	1838
TRIM2	1669	2731	5086	1839
DDX5	594	4484	4409	1840
MTUS1	85	6114	3288	1841
STXBP2	5186	88	4214	1842
ABCA7	3031	3671	2788	1843
ALMS1	5332	2692	1471	1844
BRF1	7258	200	2038	1845
FABP4	409	759	8329	1846
RAB26	2074	728	6696	1847
SERPINB5	710	6285	2503	1848
PPP1R3C	1712	2336	5451	1849
PSG1	7789	673	1037	1850
CD74	3333	868	5299	1851
PDE3A	7100	46	2358	1852
PNMA2	506	2925	6074	1853
AAK1	2671	1406	5430	1854
AKAP4	3960	1226	4323	1855
CHST3	750	8254	509	1856
RPS28	1293	5042	3181	1857
SEMA4B	2752	6292	473	1858
ERCC1	2401	3228	3889	1859
MARK3	1626	5362	2531	1860
TLR3	694	3279	5546	1861
BCL2L10	2669	1185	5667	1862
CREB3L1	5428	2271	1823	1863
RBM10	2674	6595	255	1864
PIK3C2G	659	1726	7142	1865
TP53BP1	6983	2427	118	1866
SNRP70	353	8385	792	1867
CDH22	4986	396	4149	1868
TFEB	2770	5031	1735	1869
FLNA	1245	6438	1857	1870
HR	3865	4573	1104	1871
RPL15	149	5595	3801	1872
EMILIN1	1308	8179	59	1873
NRP1	7882	666	999	1874
NRP2	6938	1698	912	1875
MMP19	96	3868	5587	1876
PSMC5	2220	4538	2799	1877
AGPAT3	5900	3379	282	1878
FOXN4	7406	346	1811	1879
CASC1	2969	842	5753	1880
CNKSR2	6959	218	2387	1881
SH3GL2	6789	1006	1771	1882
KCTD1	931	4825	3811	1883
TERT	6062	3337	180	1884
ARCN1	3799	4516	1265	1885
TOB2	3483	5587	511	1886
USP49	7585	865	1132	1887
ITM2C	1977	7072	535	1888
MRPS14	1656	2481	5448	1889
NEURL	1862	3723	4000	1890
STARD13	293	2368	6926	1891
UBXD3	5165	737	3685	1892
OR10H3	5638	1752	2200	1893
GALM	3119	985	5488	1894
HIF1AN	2798	3907	2888	1895
TNKS	835	3084	5674	1896
THRSP	176	4469	4950	1897
ASPN	5234	538	3825	1898
CAMTA2	1331	7413	854	1899
GSS	822	5776	3005	1900
CAPN13	4379	3890	1335	1901
KCNE1	295	641	8669	1902
MYO5C	1131	6768	1707	1903
BAZ2A	94	4100	5414	1904
SAP18	735	2743	6130	1905
ADAMTS13	545	2116	6949	1906
TRNT1	789	5669	3153	1907
HSPB7	3135	1340	5137	1908
RXRA	2257	5737	1620	1909
SPINLW1	6662	677	2277	1910
UTF1	4785	1490	3341	1911
OLIG1	6077	1335	2207	1912
ULK2	2618	4432	2570	1913
RUNDC1	1951	2017	5655	1914
SLC6A14	847	2087	6689	1915
SLCO1C1	4095	1647	3882	1916
MEOX1	27	7183	2415	1917
STAG3	1133	2377	6117	1918
VSNL1	803	5133	3691	1919
INPP5A	2692	1840	5097	1920
SUPT5H	2595	6826	209	1921
DTX4	1940	6809	884	1922
GNAL	2843	3777	3013	1923
SPINK4	4058	3278	2303	1924
SEMA3E	3166	250	6228	1925
SLMAP	1391	3466	4788	1926
KIAA1754	2774	6457	415	1927
WNT2B	7336	427	1884	1928
GJA8	5812	1426	2410	1929
GBF1	3503	6054	96	1930
GSR	5995	3408	252	1931
CD3D	4633	360	4664	1932
EREG	2475	2357	4827	1933
ZNRF1	6010	1357	2292	1934
LY6G6D	6089	1126	2446	1935
SLC25A23	4145	3811	1706	1936
MOAP1	2354	2064	5246	1937
INA	4550	1585	3532	1938
TBC1D4	465	4040	5162	1939
UBL3	853	2499	6321	1940
ELP3	1613	5963	2099	1941
INPPL1	1805	4521	3349	1942
ANXA13	3936	751	4989	1943
KIF13A	6672	1438	1567	1944
RER1	291	4347	5039	1945
KIAA0040	3030	2892	3757	1946
FOXB1	7033	87	2563	1947
HMG20A	3668	3939	2076	1948
LEPR	322	2179	7188	1949
SCRN2	208	6568	2914	1950
CYLD	769	1895	7027	1951
SH3BP4	2511	2737	4443	1952
CNDP2	4101	5351	243	1953
IRX4	753	7979	964	1954
PTGS1	5004	364	4331	1955
ALS2CR8	3928	2275	3500	1956
RNPEP	3274	5673	759	1957
ST18	7249	379	2079	1958
LGALS1	1512	4589	3613	1959
LCN8	3708	512	5499	1960
SFRS15	1438	7568	714	1961
ZNF462	2697	1688	5335	1962
MYF5	7146	817	1759	1963
BACE1	309	6935	2480	1964
RTN4RL1	1188	3917	4619	1965
RIN1	2599	7090	36	1966
SLC39A11	4205	5113	407	1967
PSD2	4080	4331	1320	1968
NPY2R	3107	1527	5101	1969
MXI1	400	6657	2680	1970
TERF2	3592	5806	342	1971
ABCC10	4989	4520	232	1972
FST	575	3974	5193	1973
TNFSF14	4198	1785	3759	1974
KIAA0247	1256	6599	1888	1975
EFNB2	2508	5999	1237	1976
PTX3	3139	3173	3433	1977
SLC16A8	2537	2081	5127	1978
SLC25A29	929	4319	4498	1979
TAF1	2564	6833	350	1980
RAB28	1620	1534	6594	1981
NGB	3619	2840	3300	1982
ZNF605	3315	3007	3437	1983
DHRS1	678	5716	3367	1984
LATS2	1280	8012	477	1985
ZNF342	4591	4784	395	1986
OGFR	3013	5253	1509	1987
CLN8	2953	1667	5156	1988
KLRC3	6095	816	2868	1989
M6PR	1942	5548	2289	1990
RASGRP1	5313	2026	2440	1991
ANGPTL1	1162	2110	6509	1992
DET1	2069	4366	3347	1993
PLP1	210	1898	7674	1994
SLC15A2	4778	1820	3186	1995
VPS18	3099	4649	2037	1996
SCARB2	1432	3501	4853	1997
IL20	5017	2574	2197	1998
ZCCHC14	2273	5276	2242	1999
[truncated: 6,987 more rows]
