# Supplementary material for: Biological processes, properties and molecular wiring diagrams of candidate low-penetrance breast cancer susceptibility genes
Source: BMC Med Genomics. 2008 Dec 18;1:62. doi: 10.1186/1755-8794-1-62 (PMC2628924; doi:10.1186/1755-8794-1-62)
Supplement: Additional file 7 — Combined rank of COSMIC genes. [file 1755-8794-1-62-S7.xls]

## Sheet: COSMIC rank
COSMIC gene	Normal-Tumor	Prognosis	BRCA1 perturbation	Combined
MAP3K12	794	68	294	5
NPR1	497	1046	848	42
CAMK1G	582	536	1831	75
SURF1	204	2274	1340	141
DDX3X	980	696	2143	142
FIGF	1	3874	658	235
RGL1	561	3132	1505	326
PTPN23	1346	3653	202	328
TEK	2113	441	2956	394
TTN	168	24	5507	441
PLAT	257	5234	258	451
CTNNA1	2699	2226	924	482
MAP3K6	721	3372	1923	511
KIT	101	2497	3459	519
FMNL3	2664	3357	385	602
STARD8	1773	2118	2592	624
NF2	483	2895	3121	626
PIGN	2570	2530	1865	752
GRK6	2455	3064	1491	767
FARP1	2604	3814	758	808
ANKHD1	420	6626	318	873
FLT1	2755	2323	2381	906
STK36	2430	3798	1242	911
FGFR4	5365	795	1357	935
SF1	1068	6378	129	955
EPHA1	1398	4948	1255	963
NR2F2	5015	2618	376	1115
FOXA3	6893	285	1035	1197
CSF1R	1125	4075	3261	1306
NTRK3	6060	703	1853	1384
SCARA3	1655	2322	4702	1405
NOVA1	106	897	7861	1498
CTNND1	567	6305	2030	1512
FOLR2	2315	2786	4034	1621
PCDH19	3279	255	5641	1647
SERPINB1	1179	3759	4340	1712
ANAPC5	2291	5578	1463	1746
RRAS2	1800	5544	2005	1761
PSD	1971	681	6701	1764
EGFR	665	633	8070	1769
GRIPAP1	2660	2734	4084	1831
TAF1	2564	6833	350	1980
CFL2	1114	2567	6329	2138
GRIN2A	7247	1565	1291	2199
FGFR1	914	2033	7389	2328
PPP1R12A	1492	2709	6180	2353
PDGFRB	1565	8640	251	2384
MAOA	271	6003	4226	2414
CDKL2	5265	1678	3605	2447
CACNA1F	4529	2534	3504	2461
ARHGEF4	1024	7319	2241	2474
CSNK1A1	1187	4483	5014	2549
TOP1	4958	5494	389	2654
ADAM12	3411	7219	296	2715
NOTCH1	2409	8247	335	2756
ABL2	4910	5728	451	2818
CCNT1	5508	2418	3332	2928
PLCG1	6751	2588	1958	2961
ERBB4	704	2014	8607	2981
FBXO8	2515	6158	2667	2990
CSNK1D	1526	6771	3110	3029
RASL10B	3424	4988	3038	3059
CHD8	3173	6091	2341	3143
SUSD3	2718	8780	231	3220
BCAR1	3244	8443	145	3284
TRIM42	8097	893	2892	3317
RNF20	3635	6414	1926	3382
PTEN	147	3589	8293	3425
PPP2R5C	6692	4410	1301	3704
TESK2	1215	5016	6175	3705
BCL11A	5729	2164	4575	3763
MDC1	3879	6401	2255	3810
TOP2B	447	6081	6061	3844
PTPN13	2094	2214	8291	3852
WBP4	2478	2310	7859	3890
DGKB	6621	1403	4669	3929
TRIM29	374	7020	5311	3947
RAC2	3293	6134	3471	4078
EPHB3	3041	5774	4222	4180
TRIP11	3256	1863	7956	4201
SGK2	4849	1318	7017	4282
TRIO	994	5355	6864	4310
NCOA6	4414	7958	866	4325
SMARCAD1	4380	4274	4596	4331
NUP98	891	7559	4855	4377
FBXW7	1635	3706	8036	4428
MET	544	6512	6348	4443
TRIM33	3226	4231	6016	4499
ATR	3962	3959	5588	4525
MRE11A	3354	3940	6241	4539
ITGB7	578	8820	4183	4574
PRKAA2	7631	31	5962	4594
KPNA5	2418	2480	8730	4598
TESK1	5662	6337	1720	4668
DYRK2	8912	3640	1240	4719
ALS2CR7	6131	4376	3294	4725
MAK	7291	2010	4537	4757
STAT4	3832	4022	6124	4865
POLH	8069	3004	2987	4924
EPHA8	5492	1465	7243	5038
SNRK	757	4811	8657	5053
UBE4A	2078	7814	4441	5139
ITGB2	4966	6878	2505	5155
CDKN2A	8674	5	5969	5353
ERBB2	8062	6171	492	5403
PPFIBP2	4573	6905	3250	5406
VHL	5811	2423	6507	5413
P2RX7	4354	7881	2558	5449
NRK	7220	1909	5679	5456
BRAF	6811	1390	6733	5548
MMP8	5754	3906	5503	5706
SENP6	2984	4821	7436	5760
CDKL3	6385	411	8489	5793
DGKG	5800	4733	4778	5808
TACC2	7803	4002	3562	5844
KCNA5	6595	1620	7154	5847
DGKE	7403	6973	1051	5889
LDHB	3405	5621	6654	6066
DDX18	6582	6072	3071	6093
PRPF4B	3953	5769	6040	6118
PRPS1	5658	6861	3247	6125
XKRX	5321	2239	8223	6137
CDC42BPB	2277	6621	6909	6157
ODZ1	8635	1467	5741	6186
NUP133	8240	5869	1739	6190
IKBKB	1483	6415	7964	6202
HSPA4	7729	4417	3887	6309
USP53	878	6477	8686	6314
PTPRC	7036	399	8711	6373
RARG	7615	8479	310	6528
TBK1	3752	3913	8864	6609
TRIM36	3629	4590	8312	6612
STAT1	8865	4241	3550	6687
ALK	8199	2627	5931	6742
LNPEP	7501	2251	7039	6765
RPS6KA4	8549	6999	1422	6854
SMARCAL1	6748	7671	2561	6862
ARHGAP11A	6677	6407	3903	6865
SBNO1	6684	4081	6308	6913
PIK3CA	3376	4977	8781	6951
HERC4	6835	2619	8016	7136
ACO2	8510	8291	702	7156
RAGE	2025	7821	7678	7168
APC2	6757	7261	3544	7191
PLCB2	4188	8273	5108	7198
MAST2	4422	6721	6438	7201
HRAS	3895	7866	5936	7256
USP24	8060	3220	6423	7263
MYO3A	8160	1404	8147	7267
CDC42BPA	6678	3492	7802	7398
APC	7727	2562	7789	7456
DNAJA3	7397	7393	3355	7480
PDE4D	8696	1081	8586	7582
SUV39H2	8676	1515	8341	7643
CIT	8797	7152	3009	7827
ZNF350	3898	6689	8575	7913
GUCY2F	5668	8673	5122	8028
DAPK1	7867	4879	6747	8045
AKAP9	7502	4433	7614	8063
NFKB1	3006	7831	8831	8098
MAPK13	7919	4578	7213	8110
PKN1	7051	8850	4030	8187
ITGA9	4587	8761	6685	8220
DHX32	6238	6761	7215	8280
IRAK1	7381	8484	4451	8320
TRPM7	7865	3754	8754	8332
EPHA6	8550	8700	3259	8360
RPS6KC1	6965	5041	8634	8405
HERC1	7720	6588	7021	8584
PSME4	8519	4163	8727	8602
HSPA14	8524	3986	8939	8612
CHUK	6250	6835	8572	8657
TAF7L	8346	8899	4474	8665
NFKBIA	7967	6462	7618	8714
CDC27	8979	5900	7179	8715
DLL3	7228	8651	6237	8728
HTATSF1	8322	6213	7669	8743
MAGEC2	6565	8566	7141	8749
EIF4A2	8939	6526	7128	8791
RAD51L3	6858	7998	8017	8826
MSH2	7052	7428	8899	8874
AURKB	8867	8595	6198	8895
PPM1E	8753	8765	6207	8902
DUSP12	8599	6980	8581	8939
RIF1	8723	7005	8678	8951
PTPN12	8371	7526	8925	8967
RFC4	8938	7690	8812	8980
