# Supplementary material for: Biological processes, properties and molecular wiring diagrams of candidate low-penetrance breast cancer susceptibility genes
Source: BMC Med Genomics. 2008 Dec 18;1:62. doi: 10.1186/1755-8794-1-62 (PMC2628924; doi:10.1186/1755-8794-1-62)
Supplement: Additional file 8 — Direct and one-hop interactors of benchmark low-penetrance susceptibility gene products. [file 1755-8794-1-62-S8.xls]

## Sheet: Protein interactions
CDH1		FGFR2		HMMR		RASSF1
Direct	One-hop	Direct	One-hop	Direct	One-hop	Direct	One-hop
Entrez ID		Entrez ID		Entrez ID		Entrez ID
841	998	5335	998	5595	2549	3265	7532
1956	7532	2185	7532	801	7531	7283	5295
3667	5335	2246	4486	960	5970	3488	2885
1499	5295	3678	5295	22974	5580	11340	6714
836	2885	2252	2885	23636	7046	203068	7534
5310	2549	2253	2549	11043	5515	493	7529
5792	6714	2250	6714	5108	2130	7132	4093
5663	7534	776	7534	9126	6853	64112	4763
7430	7529	8817	10044	3798	10174	7507	2906
1434	7531	8822	10278	6249	6622	10256	7046
3728	5970	8074	5580	8379	2099	8797	659
5797	10044	10298	2130	11190	2908	6789	7448
1457	5580	2249	6853	7169	6776	83593	387
10096	2906	2043	387		6667	991	7409
79872	7046	2254	7409		6774	1877	5747
3695	5685	2248	5747		1445		5071
1501	2887	2255	5782		3932		672
2932	4086	2251	6622		2534		890
421	7448		3977		6850		2534
55914	7409		6774		5781		7535
9743	5962		3932		6857		5781
2768	5879		2534		7157		27229
6241	2185		6850		1956		4301
8826	5747		7535		2057		3717
10672	5782		5781		4914		7157
4739	9627		6284		3643		5921
1500	5071		6857		6401		8795
5784	6622		613		5979		841
51762	7314		3717		9846		8793
768	2099		5921		3320		8717
	2547		1280		5581		8743
	6927		1281		5585		8737
	6777		1956		5590		8772
	6776		2057		5900		1280
	3066		867		6195		1147
	2287		4233		6197		5294
	672		4915		2113		3643
	3065		4914		3706		3716
	6667		5156		2969		6654
	6774		5159		6261		6772
	7153		5175		2100		5777
	5757		3815		5333		8655
	5511		3643		2596		3320
	6299		3716		5899		5584
	983		6654		5898		5590
	3932		5777		4067		5900
	2534		6401		5829		5347
	5781		5979		596		11007
	2246		5170		117		7341
	55093		5058		7433		3064
	613		3690		6344		3837
	3717		5586		920		28986
	7157		2903		7430		836
	5921		928		3727		7185
	790		28964		5894		6453
	8795		6804		3925		7186
	8837		9564		3297		56893
	8737		25		5966		7052
	8772		4067		1432		5898
	1280		4690		4318		2889
	2972		2934		4087		5829
	162989		3055		9759		26019
	1147		5829		5997		596
	634		3689		7050		3956
	867		9531		3725		23179
	4233		7454		6887		920
	4914		9404		6929		5894
	5159		1915		2035		10567
	5175		10657		6196		5925
	3192		3897		5604		2339
	3480		5795		1741		7265
	3566		1741		7048		10131
	3643		7094		4609		5594
	3716		3737		595		7097
	6654		940		2066		4089
	6772		2065		1839		3551
	5777		1457		6014		5604
	9021		185		1051		1741
	10818		1759		857		5054
	9846		2335		799		1739
	5170		695		1457		10376
	208		1459		5148		6014
	207		3937		156		857
	5058		1277		408		54820
	3611		238		6886		114822
	3320		10399		5599		4842
	5566		780		476		185
	5581		3339		818		2335
	5579		5587		1459		5599
	5586		3693		2626		598
	5585		3688		286		7018
	5590		2904		5465		695
	6446		2965		1277		2961
	23678		3685		1278		5116
	5684		1398		3486		7329
	7431		1234		4617		5708
	2903		1460		4654		10399
	2782		4216		6925		2147
	3676		7041		5867		581
	7341		8470		602		5911
	51176		3313		2913		22808
	2033		9892		3856		23404
	147		550		29966		22800
	834		2321		7343		3483
	6722		8829		1462		3479
	367		1742		5499		8573
	4092		3718		5786		22803
	3064		4916		5791		2965
	3837		8615		4137		8915
	6498		6464		6721		8767
	330		7222		9020		3875
	7185		10755		898		6780
	1080		3791		490		4137
	6804		1796		5289		5609
	8775		7006		7273		54464
	7186		2324		2902		118460
	5601		2064		6640		5530
	985		2261		4900		4294
	60		394		4647		996
	815		4162		2247		6788
	1387		4145		4804		2902
	2516		6513		4312		1029
	4208		26228		1212		2067
	5578		3575		7410		51678
	5576		9743		2623		5155
	5311		3635		10788		6117
	801		8660		4638		6118
	7052		2264		7074		51752
	5898		1743		7054		2074
	9564		558		6236		993
	1399		6696		8682		3654
	2242		284		6790		472
	25		9600		5327		7057
	4067		5306		23236		8517
	4690		10451		56479		369
	2889		25791		3786		6950
	2934		1845		2697		1742
	3636		116986		26353		10919
	7205		10672		4916		3880
	5770		6655		2241		7074
	5829		6461		8600		6790
	10134		5338		4656		29979
	351		3984		3091		7161
	596		58480		7222		54512
	39		27040		5260		56915
	4040		3702		7373		324
	8312		6452		10988		9530
	7087		933		23523		8718
	5664		80781		6720		5591
	6402		27071		2917		7538
	4478		1948		5606		4049
	4780		4739		59341		5393
	9372		27329		7155		23016
	2079		30837		2868		22806
	3925		6187		6801		7272
	3297		10750		972		25897
	7852		54822		2914		11321
	5925		1600		7136		5290
	8841		4867		5552		840
	4613		2260		1655		1611
	4149		8525		9340		4130
	70		22899		3785		9419
	960		7275		2705		226
	4087		1944		1130		5203
	58533		9047		4155		7124
	4205		11188		2764		3562
	5594		9821		6696		3481
	10856		1942		6689		151871
	7454		8853		119		4155
	5130		7462		842		55835
	23633		5251		800		6696
	3146		1291		11075		5147
	3725		1520		5865		57703
	3398		7984		4057		699
	1020		29760		5746		4134
	8851		57584		2104		9113
	5300		3371		3845		9232
	6929		1945		5605		673
	4089		8301		4760		3845
	3551		83394		1612		5605
	405		1949		1630		843
	5802		8711		1845		1612
	1495		1946		1843		2911
	2035		10969		1827		60676
	7082		7429		2002		54106
	1385		57605		2213		51690
	3897		9158		708		8038
	5604		9982		3991		5908
	10730				5062		9138
	5795				3299		6655
	4868				7553		4085
	7094				5778		29127
	6310				8569		51196
	1026				8030		29984
	7048				84867		11102
	1739				8826		1446
	4855				118		933
	4088				4284		8036
	4792				3707		4893
	4609				5801		8567
	6907				6001		4599
	55729				9138		27257
	8496				4650		29935
	595				4771		5394
	9322				10645		22894
	58				8536		8439
	2066				2915		6237
	1839				6011		29899
	2065				2740		8881
	685				5121		701
	4582				355		23517
	3159				5999		3656
	1051				84254		7846
	1386				1848		9672
	5518				4988		2274
	857				29888		115727
	5048				2886		83988
	2153				1264		1740
	5901				55503		2177
	3181				4618		4050
	328				8649		10383
	4131				11221		4867
	5788				84033		10426
	2017				9495		8315
	185				8721		8525
	2335				5136		5293
	4851				3783		266747
	5599				4316		1808
	598				114		4653
	1965				1394		10013
	1050				1847		5612
	9522				1260		7818
	695				23365		55207
	7414				430		8741
	1822				1846		2342
	818				8986		11035
	5610				7442		56949
	10661				6623		2683
	10093				8174		54922
	10097				283455		8396
	10094				1758		55257
	10092				5475		51762
	1482				4651		7278
	2353				8870		29109
	805				1852		375686
	1649				5470		1112
	238				3781		143425
	6303						221527
	10399						26133
	3486						9265
	55798						9770
	1452						9610
	4691						10125
	5587						84630
	10923						4135
	4150						5920
	4170						26271
	55660						545
	1634						5910
	3678						6103
	2316						25928
	1978						23463
	23621						23608
	5359						6904
	10188						57787
	4617						9344
	931
	8669
	5981
	1390
	602
	8554
	8607
	6709
	1855
	1453
	1857
	2059
	5494
	3856
	6403
	4602
	87
	5573
	2904
	7297
	5125
	7465
	7343
	5728
	5789
	5786
	320
	2312
	64127
	8767
	5588
	1000
	3875
	6780
	4137
	203068
	5888
	3691
	3092
	6721
	1398
	7277
	5524
	10197
	8996
	7791
	10163
	7187
	60401
	9020
	7150
	4292
	898
	1027
	4194
	31
	5530
	8290
	7204
	10109
	8503
	607
	5536
	996
	329
	332
	331
	6788
	10059
	2902
	831
	8766
	1460
	4790
	9131
	7248
	2247
	4687
	984
	57680
	26150
	6597
	637
	3958
	3183
	6571
	8893
	993
	10519
	1975
	3184
	7184
	23162
	9146
	2060
	1999
	4734
	10254
	8517
	1212
	8473
	7410
	1933
	2321
	1742
	7421
	6633
	1103
	466
	2893
	2890
	6236
	57554
	8682
	7020
	5621
	83481
	4286
	1832
	1823
	8502
	5582
	29979
	9368
	5241
	3718
	2664
	808
	5504
	5540
	324
	26353
	2241
	487
	489
	4869
	2888
	2690
	6093
	8615
	11140
	868
	1795
	6004
	2771
	10499
	356
	5591
	50848
	2011
	409
	6464
	7412
	835
	10076
	4794
	1308
	6285
	6125
	1824
	1825
	4853
	3791
	3428
	2149
	2957
	83737
	1796
	7006
	660
	8394
	53358
	56850
	3603
	91653
	1013
	2064
	1828
	4303
	55227
	10810
	5296
	7515
	23037
	9221
	10428
	3383
	84466
	54972
	11214
	11244
	55966
	2069
	8660
	3059
	3855
	840
	839
	3002
	29119
	10270
	2898
	4854
	5753
	4001
	10928
	3385
	6383
	994
	6731
	10277
	10566
	10297
	9709
	9223
	8440
	5321
	1958
	1983
	19
	361
	845
	921
	3978
	5303
	5176
	2821
	2569
	2764
	3163
	2997
	3217
	6934
	6696
	6689
	6749
	7518
	7258
	6473
	5905
	23316
	11124
	55814
	55690
	54926
	9150
	9311
	8894
	8674
	10808
	11036
	10749
	10287
	9616
	84152
	3384
	1816
	1007
	1005
	5803
	842
	5783
	1936
	5339
	2670
	5771
	8091
	11184
	667
	5306
	9971
	859
	5337
	6915
	10451
	837
	317
	843
	3606
	1630
	1827
	5062
	8499
	8541
	9231
	301
	1982
	9191
	374
	1676
	118
	4255
	3329
	5725
	10023
	9138
	55294
	1003
	1001
	8698
	6286
	4771
	6655
	64689
	136
	9351
	8945
	2081
	5338
	8797
	2308
	10392
	64321
	79444
	56998
	7504
	641
	5569
	10045
	355
	2570
	23401
	6642
	8726
	3682
	64780
	8412
	2274
	5318
	6240
	22985
	9135
	8500
	1639
	6249
	10750
	1674
	8505
	1009
	488
	1496
	1950
	6624
	1969
	1176
	83464
	23385
	1600
	2317
	268
	53637
	117177
	3660
	2886
	3336
	7253
	9826
	8654
	10067
	7275
	10038
	8651
	47
	10009
	50937
	3732
	57448
	8560
	30818
	2802
	2589
	50484
	8738
	1045
	23022
	6789
	23371
	23235
	9495
	23624
	54206
	9448
	9046
	23214
	9748
	4513
	8313
	819
	23429
	8882
	6000
	26108
	83439
	9863
	4543
	8428
	9169
	407
	397
	1910
	1830
	51107
	55851
	1829
	6643
	1536
	3371
	5796
	64100
	94032
	11215
	7039
	5287
	51177
	30851
	4634
	11168
	57147
	8301
	5308
	25776
	23365
	54938
	11076
	378
	8723
	60626
	10691
	3872
	6693
	51741
	8239
	23581
	23787
	53405
	28514
	8174
	51283
	51754
	4676
	1006
	93649
	83874
	140825
	4168
	9294
	1903
	2840
	27292
	6656
	52
	65110
	26256
	5922
	64403
	9994
	9158
	51199
	55023
	1014
	10846
	140890
