# Supplementary material for: Biological processes, properties and molecular wiring diagrams of candidate low-penetrance breast cancer susceptibility genes
Source: BMC Med Genomics. 2008 Dec 18;1:62. doi: 10.1186/1755-8794-1-62 (PMC2628924; doi:10.1186/1755-8794-1-62)
Supplement: Additional file 9 — SNPs with possible functional effects at lod score > 6. Information for variants at lod scores > 2.3 is available from the authors. [file 1755-8794-1-62-S9.xls]

## Sheet: SNP-effect
Combined rank gene	WGAS SNP	WGAS P value	Probe effect	Gene symbol effect	Effect	Lod score
TEX14	rs1864754	0.000292	209849_s_at	RAD51C	-0.572	9.498
TEX14	rs1864754	0.000292	206066_s_at	RAD51C	-0.627	11.175
RBM27	rs13173462	0.000293	217810_x_at	LARS	-0.66	12.05
BAT3	rs3117582	0.000699	211654_x_at	HLA-DQB1	0.743	8.159
BAT3	rs3117582	0.000699	213831_at		0.772	9.037
BAT3	rs3117582	0.000699	221491_x_at		-0.966	13.936
BAT3	rs3117582	0.000699	212999_x_at	HLA-DQB1	0.81	9.729
BAT3	rs3117582	0.000699	204670_x_at		-0.881	11.518
BAT3	rs3117582	0.000699	209480_at	HLA-DQB1	0.832	10.588
BAT3	rs3117582	0.000699	209312_x_at	HLA-DRB1	-0.693	7.136
BAT3	rs3117582	0.000699	203290_at		-0.941	13.123
BAT4	rs3117582	0.000699	211654_x_at	HLA-DQB1	0.743	8.159
BAT4	rs3117582	0.000699	213831_at		0.772	9.037
BAT4	rs3117582	0.000699	221491_x_at		-0.966	13.936
BAT4	rs3117582	0.000699	212999_x_at	HLA-DQB1	0.81	9.729
BAT4	rs3117582	0.000699	204670_x_at		-0.881	11.518
BAT4	rs3117582	0.000699	209480_at	HLA-DQB1	0.832	10.588
BAT4	rs3117582	0.000699	209312_x_at	HLA-DRB1	-0.693	7.136
BAT4	rs3117582	0.000699	203290_at		-0.941	13.123
APOM	rs3117582	0.000699	211654_x_at	HLA-DQB1	0.743	8.159
APOM	rs3117582	0.000699	213831_at		0.772	9.037
APOM	rs3117582	0.000699	221491_x_at		-0.966	13.936
APOM	rs3117582	0.000699	212999_x_at	HLA-DQB1	0.81	9.729
APOM	rs3117582	0.000699	204670_x_at		-0.881	11.518
APOM	rs3117582	0.000699	209480_at	HLA-DQB1	0.832	10.588
APOM	rs3117582	0.000699	209312_x_at	HLA-DRB1	-0.693	7.136
APOM	rs3117582	0.000699	203290_at		-0.941	13.123
C2	rs1270942	0.000727	212999_x_at	HLA-DQB1	0.799	9.509
C2	rs1270942	0.000727	209480_at	HLA-DQB1	0.821	10.337
C2	rs1270942	0.000727	203290_at		-0.938	13.072
C2	rs1270942	0.000727	211654_x_at	HLA-DQB1	0.738	8.07
C2	rs1270942	0.000727	204670_x_at		-0.877	11.45
C2	rs1270942	0.000727	213831_at		0.76	8.775
C2	rs1270942	0.000727	209312_x_at	HLA-DRB1	-0.692	7.13
C2	rs1270942	0.000727	221491_x_at		-0.965	13.922
MSH5	rs3131379	0.001261	212999_x_at	HLA-DQB1	0.799	9.502
MSH5	rs3131379	0.001261	209480_at	HLA-DQB1	0.821	10.328
MSH5	rs3131379	0.001261	203290_at		-0.938	13.07
MSH5	rs3131379	0.001261	213831_at		0.759	8.771
MSH5	rs3131379	0.001261	211654_x_at	HLA-DQB1	0.737	8.065
MSH5	rs3131379	0.001261	204670_x_at		-0.877	11.446
MSH5	rs3131379	0.001261	209312_x_at	HLA-DRB1	-0.692	7.128
MSH5	rs3131379	0.001261	221491_x_at		-0.965	13.916
CRLF3	rs8075341	0.001297	236386_at		-1.559	25.701
SLC17A2	rs7748167	0.001433	209846_s_at	BTN3A2	0.885	12.769
SLC17A2	rs7748167	0.001433	204820_s_at	BTN3A2	0.827	11.095
SLC17A2	rs7748167	0.001433	212613_at	BTN3A2	0.87	12.233
MTRR	rs1046014	0.001523	203200_s_at	MTRR	0.742	7.916
TCF19	rs7750641	0.001605	221491_x_at		-0.682	7.95
TCF19	rs7750641	0.001605	203290_at		-0.739	9.286
TCF19	rs7750641	0.001605	204670_x_at		-0.653	7.279
TCF19	rs7750641	0.001605	216526_x_at		-0.674	7.794
TCF19	rs7750641	0.001605	209480_at	HLA-DQB1	0.657	7.534
TRIM31	rs2517598	0.001732	209480_at	HLA-DQB1	0.566	6.385
GALNT12	rs10819308	0.002496	226586_at	ANKS6	-0.489	7.696
GALNT12	rs10819308	0.002496	235903_at		-0.449	6.392
NRM	rs9262143	0.002918	209846_s_at	BTN3A2	0.708	7.499
NRM	rs9262143	0.002918	204820_s_at	BTN3A2	0.706	7.438
NRM	rs9262143	0.002918	216526_x_at		-0.677	6.945
ZNF294	rs2243503	0.00344	200873_s_at	CCT8	-0.873	14.753
PER1	rs2253820	0.003789	224495_at	TMEM107	-0.764	12.461
CPD	rs4794873	0.004542	236386_at		-1.066	15.251
MAPT	rs2435200	0.005099	238774_at		-0.428	6.161
MAPT	rs2435200	0.005099	239591_at		-0.471	7.466
MAPT	rs2435200	0.005099	220220_at		0.517	9.011
MRPL35	rs4832254	0.006474	222775_s_at	MRPL35	-0.688	6.036
PDGFB	rs742403	0.006765	210613_s_at	SYNGR1	-0.479	7.755
SP110	rs13397985	0.006953	207777_s_at	SP140	0.66	8.805
ZNF586	rs2278291	0.007427	219711_at	ZNF586	0.431	7.255
USP16	rs6516887	0.007642	200873_s_at	CCT8	-1.086	19.384
EPS8L3	rs3818562	0.008349	202554_s_at	GSTM3	-0.479	9.96
GSTM3	rs3818562	0.008349	202554_s_at	GSTM3	-0.479	9.96
CENTA2	rs9889755	0.009158	236386_at		-1.287	17.318
SMARCE1	rs11659024	0.009484	236016_at		-0.489	8.459
SMARCE1	rs11659024	0.009484	211988_at	SMARCE1	0.743	19.215
FAM33A	rs8077052	0.009571	206066_s_at	RAD51C	-0.458	6.882
FAM33A	rs8077052	0.009571	209849_s_at	RAD51C	-0.425	6.006
PMS2	rs2345060	0.010292	217735_s_at	EIF2AK1	-0.617	9.507
CRHR1	rs110402	0.010399	239591_at		0.427	6.925
LIPH	rs2140287	0.010726	235871_at	LIPH	-0.522	11.402
MAK	rs9393638	0.011041	221593_s_at		-0.682	6.088
FLRT1	rs639406	0.01155	217774_s_at		0.766	7.318
FLRT1	rs639406	0.01155	222994_at		0.792	7.808
SLC17A3	rs9467632	0.011896	204820_s_at	BTN3A2	0.869	12.112
SLC17A3	rs9467632	0.011896	209846_s_at	BTN3A2	0.908	13.261
SLC17A3	rs9467632	0.011896	212613_at	BTN3A2	0.896	12.813
BTN2A1	rs3799380	0.012561	212613_at	BTN3A2	0.666	10.024
BTN2A1	rs3799380	0.012561	204820_s_at	BTN3A2	0.723	11.824
BTN2A1	rs3799380	0.012561	209846_s_at	BTN3A2	0.726	11.973
ELL2	rs147295	0.012669	235592_at		-0.673	14.276
ELL2	rs147295	0.012669	243659_at		-0.64	12.877
SIAH1	rs8053839	0.012698	221833_at		0.601	14.128
SIAH1	rs8053839	0.012698	221834_at		0.512	10.589
BTN1A1	rs2093169	0.012894	209846_s_at	BTN3A2	0.744	12.17
BTN1A1	rs2093169	0.012894	212613_at	BTN3A2	0.687	10.274
BTN1A1	rs2093169	0.012894	204820_s_at	BTN3A2	0.723	11.439
TAS2R5	rs2234002	0.013412	231757_at	TAS2R5	-0.52	9.158
SYNGR1	rs137684	0.013522	210613_s_at	SYNGR1	-0.553	10.014
RPS26	rs12580100	0.014144	217753_s_at	RPS26	0.598	6.321
CA2	rs999466	0.016451	1555241_at		-0.539	8.426
AIF1	rs2857595	0.017406	203290_at		-0.587	7.529
AIF1	rs2857595	0.017406	221491_x_at		-0.636	8.888
AIF1	rs2857595	0.017406	209312_x_at	HLA-DRB1	-0.56	6.847
AIF1	rs2857595	0.017406	204670_x_at		-0.644	9.071
HPS3	rs12487869	0.019097	241036_at		-0.597	9.165
CTSH	rs1369324	0.019123	202295_s_at	CTSH	0.701	14.896
CDKN2D	rs892084	0.019415	218798_at		0.522	7.853
LHCGR	rs12713012	0.019737	1560760_s_at	LRRC44	-0.451	6.41
ATP8A1	rs13124088	0.020475	231484_at		0.667	8.175
KIAA0323	rs712487	0.020638	230017_at		0.879	12.203
INPP1	rs3791809	0.020748	203711_s_at	HIBCH	0.438	6.712
LARS	rs7443214	0.021351	217810_x_at	LARS	-0.746	15.426
ZNF528	rs324121	0.027362	232315_at		0.923	13.139
RNASEH1	rs7563960	0.028088	232790_at		0.643	14.131
ANXA9	rs7532008	0.028397	230619_at	ARNT	-0.421	6.516
LASS2	rs7532008	0.028397	230619_at	ARNT	-0.421	6.516
PTGER4	rs6451535	0.029059	224767_at	RPL37	0.565	10.415
AHI1	rs2207000	0.029686	244699_at		0.606	8.796
ETV6	rs1861482	0.030512	239740_at		-1.004	17.909
PEX6	rs2395943	0.031862	204545_at	PEX6	0.814	25.102
PEX6	rs2395943	0.031862	320_at	PEX6	0.759	21.542
GNMT	rs2395943	0.031862	204545_at	PEX6	0.814	25.102
GNMT	rs2395943	0.031862	320_at	PEX6	0.759	21.542
PPP2R5D	rs2395943	0.031862	204545_at	PEX6	0.814	25.102
PPP2R5D	rs2395943	0.031862	320_at	PEX6	0.759	21.542
HLA-B	rs2596503	0.032817	1560767_at		-0.764	10.892
SERTAD1	rs1058041	0.034406	219382_at	SERTAD3	0.55	6.876
BLVRB	rs1058041	0.034406	219382_at	SERTAD3	0.55	6.876
SERTAD3	rs1058041	0.034406	219382_at	SERTAD3	0.55	6.876
ITGA4	rs3770111	0.036605	243366_s_at	ITGA4	0.665	7.08
NCF2	rs2274064	0.038859	201794_s_at	SMG7	0.491	9.968
VKORC1L1	rs11763147	0.039287	228110_x_at		0.449	7.231
MIP	rs7302925	0.039486	225616_at	SPRYD4	-0.852	19.578
TIMELESS	rs7302925	0.039486	225616_at	SPRYD4	-0.852	19.578
GLS2	rs7302925	0.039486	225616_at	SPRYD4	-0.852	19.578
CLDN7	rs8067500	0.039596	223286_at		0.808	22.676
CLDN7	rs8067500	0.039596	219260_s_at		-0.696	16.811
GNRHR	rs1843593	0.041448	204013_s_at		-0.853	13.194
SERPINB9	rs318489	0.041473	212268_at	SERPINB1	0.542	8.854
SERPINB9	rs318489	0.041473	242814_at		0.548	8.94
SERPINB9	rs318489	0.041473	1563357_at		0.458	6.253
SERPINB9	rs318489	0.041473	203814_s_at	NQO2	0.495	7.318
SERPINB9	rs318489	0.041473	209723_at	SERPINB9	0.619	11.397
SERPINB9	rs318489	0.041473	209722_s_at	SERPINB9	0.605	10.898
SERPINB9	rs318489	0.041473	228726_at	SERPINB1	0.471	6.644
SERPINB9	rs318489	0.041473	213572_s_at	SERPINB1	0.565	9.596
ITCH	rs12624640	0.041495	235057_at	ITCH	-0.515	9.826
RNF32	rs6980337	0.043691	223630_at		0.67	16.788
ANKRD11	rs2353033	0.044192	1566001_at		0.42	7.159
RAD50	rs2069812	0.044417	209349_at	RAD50	0.477	6.995
IL5	rs2069812	0.044417	209349_at	RAD50	0.477	6.995
ZNF124	rs3767857	0.045203	234394_at		0.647	8.125
GRK4	rs3021146	0.045705	241989_at		0.554	9.907
DISP2	rs11070266	0.046178	1560814_a_at	CCDC32	-0.47	6.43
DISP2	rs11070266	0.046178	210077_s_at		-0.455	6.16
SLC15A2	rs1523519	0.046382	240159_at		0.523	9.379
TPCN2	rs1005858	0.046604	229250_at	TPCN2	0.474	7.978
MRPL12	rs6565620	0.04679	234972_at		0.886	14.676
HGS	rs6565620	0.04679	234972_at		0.886	14.676
F8	rs6642356	0.047097	1554206_at	TMLHE	0.372	6.131
NCOA6	rs6088590	0.048392	235057_at	ITCH	-0.522	9.357
CDCP1	rs7651325	0.048737	218451_at	CDCP1	-0.496	6.018
HOXA5	rs12533947	0.04963	1557051_s_at		-0.607	9.123
ARFGAP3	rs1807591	0.049866	1554691_a_at	PACSIN2	-0.555	11.909
VAMP1	rs2532497	0.05122	218746_at	TAPBPL	-0.988	26.722
VAMP1	rs2532497	0.05122	218747_s_at	TAPBPL	-1.032	29.086
RPS27L	rs953978	0.051344	238935_at	RPS27L	0.785	7.337
SSR1	rs2764092	0.051799	225435_at		0.467	6.405
TSG101	rs7129164	0.052981	201758_at	TSG101	0.445	7.478
PEX5	rs4329748	0.053435	203244_at	PEX5	0.47	7.96
PLEK	rs1063479	0.057959	203470_s_at	PLEK	-0.555	9.826
KRT24	rs2462961	0.059136	236016_at		0.439	8.144
KRT24	rs2462961	0.059136	211988_at	SMARCE1	-0.643	17.205
TESK2	rs6429566	0.059263	1559003_a_at		-0.608	8.793
PGD	rs4846217	0.06002	225878_at	KIF1B	-0.586	6.761
SRI	rs1063964	0.060411	208920_at	SRI	-0.559	10.877
FABP2	rs7672594	0.06268	231821_x_at		-1.05	34.528
FABP2	rs7672594	0.06268	1561760_s_at		0.473	7.076
RAB25	rs2297792	0.06384	239843_at	RIT1	0.411	6.784
DEAF1	rs6597996	0.064408	65630_at	TMEM80	-0.424	6.823
NASP	rs2050376	0.064525	1554740_a_at	IPP	0.451	6.384
NASP	rs2050376	0.064525	1560263_at		-1.14	40.969
NASP	rs2050376	0.064525	219843_at	IPP	0.775	18.913
SILV	rs2069408	0.064674	217753_s_at	RPS26	-0.849	23.079
CDK2	rs2069408	0.064674	217753_s_at	RPS26	-0.849	23.079
HEBP2	rs1053657	0.065176	203430_at	HEBP2	0.673	8.486
VAT1	rs382571	0.06576	1556545_at		-0.551	6.246
IFI35	rs382571	0.06576	1556545_at		-0.551	6.246
STARD5	rs1131445	0.065987	209828_s_at	IL16	-0.448	6.244
IL16	rs1131445	0.065987	209828_s_at	IL16	-0.448	6.244
ZNF215	rs12806437	0.066219	220214_at	ZNF215	-0.634	9.381
MPP6	rs6949566	0.071402	203695_s_at	DFNA5	0.605	6.96
HCRTR1	rs2271933	0.071437	211067_s_at	GAS7	0.401	6.802
OSTF1	rs4442208	0.07226	219147_s_at		-0.703	7.905
SOX7	rs11250064	0.074123	236047_at		-0.408	6.073
CMAH	rs9295647	0.074173	210571_s_at	CMAH	-0.948	21.553
CMAH	rs9295647	0.074173	205518_s_at	CMAH	-0.819	16.134
CSTB	rs4819314	0.07482	201201_at	CSTB	0.65	7.528
DPYSL4	rs12357377	0.075979	205493_s_at	DPYSL4	-0.728	14.073
MRPL51	rs1001127	0.076576	218746_at	TAPBPL	-0.78	16.943
MRPL51	rs1001127	0.076576	218747_s_at	TAPBPL	-0.832	19.318
IMMT	rs4832254	0.077835	222775_s_at	MRPL35	-0.688	6.036
GUSB	rs9530	0.080727	228110_x_at		0.47	8.94
PXK	rs6445975	0.080806	227005_at	RPP14	0.55	9.2
SLC30A9	rs2660346	0.084086	236097_at		0.528	6.418
SLC30A9	rs2660346	0.084086	202614_at	SLC30A9	-0.562	7.137
SLC30A9	rs2660346	0.084086	229500_at		0.678	10.369
IVD	rs2075624	0.084291	203682_s_at	IVD	-0.528	8.998
TAF1B	rs2245344	0.085592	216941_s_at	TAF1B	0.473	8.539
TAF1B	rs2245344	0.085592	235878_at		0.515	10.018
CDC27	rs858671	0.088356	243880_at		0.43	6.422
TRAM1	rs13271014	0.089648	218701_at	LACTB2	-0.825	8.846
PDE5A	rs7680914	0.089779	231821_x_at		-1.073	34.739
PDE5A	rs7680914	0.089779	1561760_s_at		0.576	10.106
HSD17B12	rs4620711	0.090367	242616_at		-0.441	6.254
HSD17B12	rs4620711	0.090367	216028_at		0.448	6.466
MCM3AP	rs2298694	0.090917	239208_s_at		-0.808	6.214
LSS	rs2298694	0.090917	239208_s_at		-0.808	6.214
CCT8	rs8133819	0.091137	200873_s_at	CCT8	-0.89	16.55
SIN3A	rs8028182	0.092008	207438_s_at	RNUT1	-0.544	7.861
PPP1CB	rs6547876	0.092444	228222_at		-0.539	10.885
RPS6KB1	rs1292035	0.095287	221194_s_at		0.525	7.386
CCT5	rs2244964	0.098296	229068_at	CCT5	0.572	6.405
TUBD1	rs1292043	0.098694	221194_s_at		0.554	7.723
PGGT1B	rs11950355	0.100736	206288_at	PGGT1B	0.536	8.743
PGGT1B	rs11950355	0.100736	242844_at		-0.544	9.048
KIAA0907	rs625658	0.101265	209882_at	RIT1	0.467	6.553
NDUFA10	rs6746937	0.10166	217860_at	NDUFA10	0.649	9.774
UROS	rs10510149	0.102419	203031_s_at	UROS	0.499	9.773
BCCIP	rs10510149	0.102419	203031_s_at	UROS	0.499	9.773
ERBB3	rs773120	0.102594	217753_s_at	RPS26	-0.846	9.713
PA2G4	rs773120	0.102594	217753_s_at	RPS26	-0.846	9.713
RPL41	rs773120	0.102594	217753_s_at	RPS26	-0.846	9.713
ROD1	rs3808879	0.102969	224617_at	ROD1	0.503	10.4
OAS2	rs2072135	0.103006	228607_at		0.595	11.291
EEF1D	rs4874164	0.105404	226707_at	NAPRT1	0.967	24.123
RPL11	rs10799802	0.105734	213594_x_at	FUSIP1	0.458	7.325
SMU1	rs7341879	0.107927	222618_at	SMU1	0.527	8.077
TMEM14A	rs1000810	0.109045	213248_at		0.566	9.872
RPS27A	rs4435493	0.110001	228316_at		-0.732	16.259
RAPGEF6	rs3776019	0.11065	229026_at		-1.1	26.729
RAPGEF6	rs3776019	0.11065	1552613_s_at	CDC42SE2	0.603	8.049
RAPGEF6	rs3776019	0.11065	1552612_at	CDC42SE2	0.646	9.254
GGCX	rs3731828	0.111785	202546_at	VAMP8	0.633	10.617
MLF1IP	rs13478	0.111788	218883_s_at	MLF1IP	0.543	6.184
DVL2	rs222852	0.118311	219260_s_at		-0.68	18.241
DVL2	rs222852	0.118311	223286_at		0.717	20.161
DLG4	rs222852	0.118311	219260_s_at		-0.68	18.241
DLG4	rs222852	0.118311	223286_at		0.717	20.161
AP1GBP1	rs2158235	0.118758	203367_at	DUSP14	-0.475	7.519
HOXA2	rs7811753	0.123589	1557051_s_at		-0.855	13.96
HOXA2	rs7811753	0.123589	228642_at		-0.581	6.361
SPON2	rs7659624	0.124013	241408_at		-0.489	6.584
ENSA	rs12402939	0.124245	230619_at	ARNT	-0.474	7.686
ENSA	rs12402939	0.124245	202902_s_at	CTSS	-0.455	7.204
ENSA	rs12402939	0.124245	232617_at	CTSS	-0.635	13.864
NDE1	rs4781677	0.125973	239307_at		0.672	12.221
GFAP	rs3169733	0.127176	228776_at		-0.612	12.508
GFAP	rs3169733	0.127176	228563_at	GJA7	-0.592	11.751
GFAP	rs3169733	0.127176	208460_at	GJA7	-0.507	8.415
GFAP	rs3169733	0.127176	243502_at		-0.467	7.308
CTSF	rs560556	0.128496	203522_at	CCS	-0.583	11.404
AXIN2	rs740026	0.129614	222696_at	AXIN2	0.482	8.006
ZNF169	rs1536690	0.129722	1559514_at		0.608	7.745
CDK3	rs2069528	0.130511	226396_at	CDK3	0.528	8.153
EVPL	rs2069528	0.130511	226396_at	CDK3	0.528	8.153
GTF2A2	rs7882	0.131194	243985_at		0.479	8.044
STIM2	rs6815719	0.133403	234140_s_at	STIM2	0.553	7.836
ZNF79	rs7047760	0.133604	239426_at		-0.516	10.282
GSTT2	rs1006771	0.134339	203815_at	GSTT1	0.73	22.06
DDT	rs1006771	0.134339	203815_at	GSTT1	0.73	22.06
XRRA1	rs590105	0.135344	230557_at	XRRA1	-0.547	11.079
XRRA1	rs590105	0.135344	237666_at		-0.423	6.647
HMGCL	rs12744386	0.136158	213594_x_at	FUSIP1	0.504	9.279
HMGCL	rs12744386	0.136158	206586_at	CNR2	-0.49	8.819
FUCA1	rs12744386	0.136158	213594_x_at	FUSIP1	0.504	9.279
FUCA1	rs12744386	0.136158	206586_at	CNR2	-0.49	8.819
ABT1	rs9379895	0.140852	209846_s_at	BTN3A2	0.657	10.268
ABT1	rs9379895	0.140852	204820_s_at	BTN3A2	0.677	10.878
ABT1	rs9379895	0.140852	212613_at	BTN3A2	0.596	8.383
CNOT6L	rs1587563	0.140971	238438_at		0.484	8.371
PIP5K1C	rs1476592	0.141142	212518_at	PIP5K1C	-0.524	7.105
MRPL28	rs3830160	0.146014	222718_at	TMEM8	0.592	12.155
TMEM8	rs3830160	0.146014	222718_at	TMEM8	0.592	12.155
ACLY	rs2304497	0.146218	225044_at	NT5C3L	-0.992	14.925
TRHR	rs4129682	0.151674	230673_at	PKHD1L1	-0.447	7.385
DDX42	rs2584624	0.152649	218103_at	FTSJ3	0.575	11.48
FTSJ3	rs2584624	0.152649	218103_at	FTSJ3	0.575	11.48
SMARCD2	rs2584624	0.152649	218103_at	FTSJ3	0.575	11.48
PSMC5	rs2584624	0.152649	218103_at	FTSJ3	0.575	11.48
EAF2	rs6767409	0.152865	205995_x_at	IQCB1	-0.554	10.842
EAF2	rs6767409	0.152865	240159_at		-0.461	7.505
EAF2	rs6767409	0.152865	211707_s_at	IQCB1	-0.484	8.26
IQCB1	rs6767409	0.152865	205995_x_at	IQCB1	-0.554	10.842
IQCB1	rs6767409	0.152865	240159_at		-0.461	7.505
IQCB1	rs6767409	0.152865	211707_s_at	IQCB1	-0.484	8.26
NCK1	rs1052618	0.153348	228799_at		0.572	10.708
TMEM22	rs1052618	0.153348	228799_at		0.572	10.708
NEU3	rs624786	0.155112	237666_at		-0.441	8.015
NEU3	rs624786	0.155112	230557_at	XRRA1	-0.56	12.878
POLR2K	rs2254883	0.15736	236852_at		-0.623	12.829
BIRC5	rs3764383	0.157764	202094_at	BIRC5	0.687	14.709
BIRC5	rs3764383	0.157764	1555826_at		0.505	7.953
IRF5	rs4728142	0.158939	239412_at	IRF5	0.597	11.998
IRF5	rs4728142	0.158939	205469_s_at	IRF5	-0.663	14.825
SRP14	rs2291620	0.160529	237145_at		0.602	13.042
HSPA1L	rs2075800	0.161759	215051_x_at	AIF1	-0.429	6.394
HSPA1L	rs2075800	0.161759	209823_x_at		-0.425	6.219
SMARCC2	rs7311008	0.162317	217753_s_at	RPS26	-0.819	9.088
RAD54L	rs12142240	0.163444	226351_at		0.755	17.474
DDEF2	rs2709576	0.163929	230621_at		0.561	11.678
DDEF2	rs2709576	0.163929	205746_s_at	ADAM17	-0.503	9.273
MYL6	rs12810816	0.164319	217753_s_at	RPS26	-0.858	9.485
ACO1	rs10738888	0.16628	242961_x_at	DDX58	-0.56	12.616
LYPLA2	rs11591202	0.166596	206586_at	CNR2	-0.426	6.322
KPNA1	rs13316042	0.170445	235244_at	CCDC58	0.436	6.575
EIF2S3	rs5990069	0.176139	205321_at	EIF2S3	-0.447	10.588
DAPP1	rs919132	0.178404	227562_at		0.455	7.945
DAPP1	rs919132	0.178404	236707_at		0.432	7.137
AKAP9	rs2158138	0.18185	215483_at		0.601	13.164
HABP4	rs7871404	0.182505	221556_at	CDC14B	-0.508	6.36
PRDM4	rs7968311	0.182554	201607_at	PWP1	-0.529	9.23
ZNF37A	rs2505192	0.183593	224058_s_at		0.515	8.094
GPX2	rs11623705	0.184426	226736_at	CHURC1	-1.117	17.903
GPX2	rs11623705	0.184426	223210_at	CHURC1	-0.921	11.953
MAP3K3	rs721575	0.188439	218103_at	FTSJ3	0.479	8.494
HINT1	rs3864283	0.189289	229026_at		-0.576	8.72
ST13	rs138354	0.191229	227910_at		0.947	34.501
RUNDC1	rs8076790	0.192867	1556545_at		-0.525	6.474
RPL27	rs8076790	0.192867	1556545_at		-0.525	6.474
RDH11	rs3759763	0.194208	217775_s_at	RDH11	-0.434	6.136
GCN5L2	rs2074158	0.195001	219364_at		0.875	17.732
MRPS24	rs2730616	0.195907	244046_at		-0.449	6.974
SNAPAP	rs11265625	0.200136	202598_at	S100A13	0.483	7.315
ILF2	rs11265625	0.200136	202598_at	S100A13	0.483	7.315
ARHGEF1	rs12974044	0.200411	203136_at	RABAC1	0.525	8.248
CD79A	rs12974044	0.200411	203136_at	RABAC1	0.525	8.248
HIST1H2BN	rs200991	0.202862	212613_at	BTN3A2	0.587	8.305
HIST1H2BN	rs200991	0.202862	209846_s_at	BTN3A2	0.721	12.568
HIST1H2BN	rs200991	0.202862	204820_s_at	BTN3A2	0.676	11.038
SEPT3	rs133295	0.202872	225794_s_at		0.629	8.607
SEPT3	rs133295	0.202872	225795_at		0.565	6.873
HOXA1	rs2465275	0.203181	1557051_s_at		-0.913	14.125
PTHR1	rs6442037	0.207963	1557165_s_at	KLHL18	0.537	8.158
TFB1M	rs2985700	0.21055	228075_x_at	TFB1M	0.383	6.713
RALB	rs11893180	0.211012	202101_s_at	RALB	-0.457	7.34
RALB	rs11893180	0.211012	202100_at	RALB	-0.583	12.099
TNRC5	rs6927188	0.213344	204545_at	PEX6	-0.665	10.926
TNRC5	rs6927188	0.213344	320_at	PEX6	-0.662	10.568
HDLBP	rs12694997	0.215948	200015_s_at	SEPT2	0.548	7.151
S100P	rs4689510	0.222864	229190_at		0.416	6.181
S100P	rs4689510	0.222864	229189_s_at		0.505	9.282
ANKRD10	rs1547178	0.225472	215504_x_at		-0.447	6.787
PMS1	rs5743030	0.226424	1554743_x_at	PMS1	-0.843	9.253
PMS1	rs5743030	0.226424	227548_at	ORMDL1	-0.834	8.773
MAT2A	rs2028898	0.229453	202546_at	VAMP8	0.614	10.897
USP34	rs2121661	0.230935	1568658_at		0.469	7.204
USP34	rs2121661	0.230935	227941_at		-0.973	31.087
EXOSC7	rs17570350	0.238187	212627_s_at	EXOSC7	-0.658	6.406
AKR1A1	rs2088102	0.240466	1559003_a_at		0.415	7.446
AKR1A1	rs2088102	0.240466	1560263_at		0.786	27.013
AKR1A1	rs2088102	0.240466	219843_at	IPP	-0.483	10.111
CXCL10	rs4859414	0.244264	214765_s_at	ASAHL	-0.65	15.656
CXCL10	rs4859414	0.244264	227135_at	ASAHL	-0.617	14.168
CXCL11	rs4859414	0.244264	214765_s_at	ASAHL	-0.65	15.656
CXCL11	rs4859414	0.244264	227135_at	ASAHL	-0.617	14.168
RPS7	rs4583476	0.251795	232790_at		0.716	16.556
AOF2	rs10799790	0.256528	221831_at	LUZP1	0.576	7.741
ZNF266	rs6512130	0.261024	214686_at	ZNF266	-0.659	15.04
MAN2C1	rs9972533	0.261556	207438_s_at	RNUT1	-0.598	6.375
VBP1	rs11887	0.26463	1554206_at	TMLHE	0.466	9.973
ARNT	rs7412746	0.264653	230619_at	ARNT	-0.541	11.394
ARNT	rs7412746	0.264653	232617_at	CTSS	-0.547	11.757
ZNF132	rs1005050	0.2685	219733_s_at	SLC27A5	-0.575	9.736
AHSA2	rs777584	0.271576	1568658_at		-0.922	26.055
AHSA2	rs777584	0.271576	227941_at		0.529	8.683
WSB1	rs1060618	0.287857	227501_at		0.505	10.733
GJA7	rs10853007	0.288008	228776_at		0.541	9.684
GJA7	rs10853007	0.288008	222512_at		0.432	6.185
NR2F6	rs7258100	0.288395	209262_s_at	NR2F6	-0.749	9.683
SERPINB2	rs9954175	0.288483	214539_at	SERPINB10	-0.963	18.937
DUSP14	rs853195	0.292498	203367_at	DUSP14	-0.702	14.334
ZNF193	rs9380069	0.293354	212613_at	BTN3A2	0.674	8.487
ZNF193	rs9380069	0.293354	204820_s_at	BTN3A2	0.711	9.41
ZNF193	rs9380069	0.293354	209846_s_at	BTN3A2	0.78	11.336
S100A11	rs3122300	0.294384	208540_x_at		-1.259	7.955
S100A11	rs3122300	0.294384	200660_at	S100A11	-1.229	7.562
CARD9	rs3812561	0.297057	228272_at	CARD9	-1.218	6.206
FUK	rs8062183	0.298812	221992_at		0.433	6.686
TOB1	rs11079937	0.300702	228834_at		0.73	16.478
CUL2	rs4934708	0.302999	203078_at	CUL2	0.576	6.134
CLK4	rs602451	0.303072	241403_at		-0.775	22.376
TCF20	rs12484402	0.304371	225794_s_at		0.47	6.058
TCF20	rs12484402	0.304371	225795_at		0.493	6.624
ZNF584	rs7257872	0.307329	219733_s_at	SLC27A5	-0.603	11.599
TRAPPC4	rs4938619	0.312957	217959_s_at	TRAPPC4	-0.776	9.976
TRAPPC4	rs4938619	0.312957	217958_at	TRAPPC4	-0.752	9.403
RPS25	rs4938619	0.312957	217959_s_at	TRAPPC4	-0.776	9.976
RPS25	rs4938619	0.312957	217958_at	TRAPPC4	-0.752	9.403
SLC37A4	rs4938619	0.312957	217959_s_at	TRAPPC4	-0.776	9.976
SLC37A4	rs4938619	0.312957	217958_at	TRAPPC4	-0.752	9.403
PAIP2	rs3816021	0.313603	227166_at	DNAJC18	-0.452	6.669
MATR3	rs3816021	0.313603	227166_at	DNAJC18	-0.452	6.669
ZNF553	rs12921440	0.313653	210396_s_at	BOLA2	0.44	7.741
BNC1	rs4547300	0.320665	240201_at		0.463	7.751
CDS2	rs1292197	0.323324	230502_s_at		-0.59	11.573
CYSLTR1	rs320996	0.324909	205197_s_at	ATP7A	-0.737	16.111
UBE2M	rs7249714	0.327933	219733_s_at	SLC27A5	0.457	7.014
UBE2M	rs7249714	0.327933	218624_s_at		0.51	8.641
TRIM28	rs7249714	0.327933	219733_s_at	SLC27A5	0.457	7.014
TRIM28	rs7249714	0.327933	218624_s_at		0.51	8.641
FSCN2	rs2004887	0.331752	217796_s_at	NPLOC4	-0.486	6.023
MRPL53	rs1063588	0.334248	225523_at	MRPL53	0.559	7.408
RAPSN	rs1317149	0.335194	229272_at		-0.594	10.665
CUGBP1	rs1317149	0.335194	229272_at		-0.594	10.665
KHSRP	rs2305058	0.33946	220182_at		-0.571	11.071
HTR1E	rs6926547	0.341951	213314_at		-0.803	6.338
FBXL5	rs4235379	0.343815	209005_at	FBXL5	-0.485	8.342
BRCA1	rs3737559	0.344888	1556545_at		1.024	8.702
PPIL3	rs6747253	0.347602	224364_s_at	PPIL3	1.191	23.366
PLEKHM1	rs11012	0.353469	213013_at	MAPK8IP1	-0.596	6.666
PLEKHM1	rs11012	0.353469	230388_s_at		-1.063	21.193
PLEKHM1	rs11012	0.353469	220220_at		1.068	21.288
PLEKHM1	rs11012	0.353469	239591_at		-1.149	24.469
PLEKHM1	rs11012	0.353469	238774_at		-1.032	19.684
MCL1	rs6655975	0.355522	232617_at	CTSS	-0.54	10.207
IPP	rs11211176	0.3613	1559003_a_at		-0.408	6.289
IPP	rs11211176	0.3613	1560263_at		-0.766	22.584
IPP	rs11211176	0.3613	219843_at	IPP	0.561	11.917
LRDD	rs4131364	0.361725	1553943_at		0.406	7.066
SLC25A22	rs4131364	0.361725	1553943_at		0.406	7.066
RPL12	rs2491101	0.362497	239426_at		-0.418	6.408
SDAD1	rs6826085	0.364518	227135_at	ASAHL	-0.649	15.525
SDAD1	rs6826085	0.364518	204533_at	CXCL10	-0.421	6.583
SDAD1	rs6826085	0.364518	214765_s_at	ASAHL	-0.75	20.64
HIST1H2AG	rs6913660	0.364839	204820_s_at	BTN3A2	0.677	10.083
HIST1H2AG	rs6913660	0.364839	209846_s_at	BTN3A2	0.731	11.838
HIST1H2AG	rs6913660	0.364839	212613_at	BTN3A2	0.71	10.92
PRDX1	rs10789465	0.368954	207727_s_at	MUTYH	-0.557	11.661
PRDX1	rs10789465	0.368954	1560263_at		0.505	9.906
NUMA1	rs541022	0.370301	1554663_a_at		-1.595	25.059
NUSAP1	rs7178634	0.370622	204125_at	NDUFAF1	0.72	14.414
FHL1	rs725584	0.37245	201540_at	FHL1	0.367	6.827
CYP2D6	rs11090076	0.374529	225794_s_at		0.728	16.919
CYP2D6	rs11090076	0.374529	225795_at		0.71	15.968
RAB39B	rs475025	0.377344	1554206_at	TMLHE	0.462	8.894
DHRS1	rs10134537	0.378342	213279_at	DHRS1	0.786	6.845
RAB7L1	rs708724	0.378856	229353_s_at	NUCKS1	0.623	13.844
RAB7L1	rs708724	0.378856	222027_at		0.665	15.936
RAB7L1	rs708724	0.378856	222424_s_at	NUCKS1	0.834	24.831
RAB7L1	rs708724	0.378856	218700_s_at	RAB7L1	-0.411	6.161
ZCCHC11	rs7512768	0.383835	213170_at	GPX7	-0.765	6.084
CYP51A1	rs2301559	0.386896	215483_at		0.727	18.345
RAD51	rs2412547	0.388475	225397_at		-0.488	9.897
RAD51	rs2412547	0.388475	205023_at	RAD51	-0.377	6.111
RAD51	rs2412547	0.388475	1560814_a_at	CCDC32	-0.675	19.028
NDUFA6	rs1801311	0.392528	225794_s_at		0.765	21.444
NDUFA6	rs1801311	0.392528	225795_at		0.729	19.333
S100A13	rs2274739	0.393816	202598_at	S100A13	-0.557	10.539
S100A1	rs2274739	0.393816	202598_at	S100A13	-0.557	10.539
ROM1	rs2516633	0.399437	232273_at		-0.482	7.862
MTA2	rs2516633	0.399437	232273_at		-0.482	7.862
MYO9A	rs982752	0.404132	219027_s_at	MYO9A	-0.753	15.794
FANCA	rs1800286	0.406009	236976_at		0.42	6.35
TMLHE	rs5940372	0.409167	1554206_at	TMLHE	0.459	8.907
ZNF292	rs6941356	0.419776	213314_at		-0.82	9.94
ZNF248	rs200932	0.422083	224058_s_at		-1.164	9.084
OSGEPL1	rs7591929	0.427484	227548_at	ORMDL1	-1.019	30.048
OSGEPL1	rs7591929	0.427484	1554743_x_at	PMS1	-0.779	17.924
CLIC2	rs507127	0.42882	1554206_at	TMLHE	0.459	8.921
CD2BP2	rs4238961	0.429327	210396_s_at	BOLA2	-0.486	7.325
ZZZ3	rs278839	0.430443	1552309_a_at		-0.72	9.132
ZZZ3	rs278839	0.430443	226103_at		-0.646	7.402
MAP2K1IP1	rs1365492	0.459296	236707_at		0.413	6.802
MAP2K1IP1	rs1365492	0.459296	227562_at		0.453	8.197
PSMC3	rs755553	0.463763	229272_at		-0.546	8.636
SLC39A13	rs755553	0.463763	229272_at		-0.546	8.636
POLR2L	rs3059	0.477228	204306_s_at	CD151	0.697	15.093
ATP5G1	rs178467	0.477418	236107_at		-0.545	6.103
RPL36AL	rs9989177	0.490124	207585_s_at	RPL36AL	0.445	7.721
KIF9	rs2276853	0.493855	1557165_s_at	KLHL18	0.592	11.225
TSTA3	rs2045084	0.496226	226707_at	NAPRT1	0.437	6.935
SDHA	rs6869925	0.512007	201093_x_at	SDHA	-0.569	6.28
ITPKA	rs1757463	0.514923	204125_at	NDUFAF1	0.592	9.952
GSTM5	rs7367193	0.519314	202554_s_at	GSTM3	-0.514	9.587
MTCP1	rs5945282	0.520255	1554206_at	TMLHE	0.338	6.071
VAMP2	rs2518023	0.522455	224495_at	TMEM107	-1.01	10.207
PTPN23	rs6780013	0.535508	1557165_s_at	KLHL18	0.627	12.468
FEZ2	rs1533949	0.558384	242803_at		0.501	8.25
SPAG4	rs738703	0.559335	206918_s_at	CPNE1	0.579	11.125
EEF1G	rs7124057	0.561959	232273_at		-0.555	10.687
CCL5	rs2291299	0.573963	241885_at		0.565	7.416
ACADVL	rs2074222	0.581454	219260_s_at		-0.727	20.119
ACADVL	rs2074222	0.581454	223286_at		0.686	17.892
VIL1	rs3731866	0.594137	213098_at	RQCD1	-0.462	8.39
SPG7	rs382745	0.600881	1557409_at		-0.448	6.991
SPG7	rs382745	0.600881	1566001_at		-0.535	9.961
RABAC1	rs1075728	0.612585	203136_at	RABAC1	-0.438	7.522
MAP3K2	rs3732209	0.621976	239302_s_at		-0.511	8.583
GOSR1	rs216464	0.623221	236386_at		-1.422	6.283
CFLAR	rs2110728	0.625522	224364_s_at	PPIL3	1.189	29.573
SNAPC4	rs3812561	0.634977	228272_at	CARD9	-1.218	6.206
SPINT1	rs690660	0.648178	1560814_a_at	CCDC32	0.466	6.171
SLC23A1	rs4835726	0.658808	227166_at	DNAJC18	-0.498	8.869
CCS	rs498045	0.669024	203522_at	CCS	0.66	14.263
ZMYND17	rs12644	0.680815	214136_at	NUDT13	0.621	6.274
TUFM	rs4788102	0.689745	210949_s_at	EIF3S8	-0.494	9.366
TUFM	rs4788102	0.689745	200647_x_at	EIF3S8	-0.534	11.052
TUFM	rs4788102	0.689745	215230_x_at	EIF3S8	-0.5	9.696
NDUFB3	rs6737556	0.697075	224364_s_at	PPIL3	1.189	29.573
ATP5S	rs12433794	0.70198	237640_at		-0.487	9.687
ATP5S	rs12433794	0.70198	206993_at		-0.427	7.47
KLHL11	rs9303318	0.704024	225044_at	NT5C3L	-0.838	18.07
SF1	rs477549	0.708067	210172_at		-0.714	6.712
TBC1D13	rs1572912	0.718616	204824_at	ENDOG	0.432	6.216
ENDOG	rs1572912	0.718616	204824_at	ENDOG	0.432	6.216
CTDSP2	rs10877030	0.737511	212656_at	TSFM	0.464	7.008
NDUFAF1	rs7168431	0.750584	204125_at	NDUFAF1	0.727	13.384
RRAGB	rs4826287	0.75208	205540_s_at	RRAGB	0.355	6.599
RRAGB	rs4826287	0.75208	230986_at		0.375	7.593
ORC2L	rs2307357	0.764052	224364_s_at	PPIL3	1.125	28.476
THAP9	rs1350386	0.768204	224901_at	SCD5	-1.055	28.084
THAP9	rs1350386	0.768204	215009_s_at		0.609	9.418
IRF1	rs2548997	0.772554	238725_at	IRF1	0.446	6.429
COPS4	rs12643434	0.841395	224901_at	SCD5	-0.878	19.931
COPS4	rs12643434	0.841395	215009_s_at		0.663	11.433
SLC27A5	rs11666790	0.846195	219733_s_at	SLC27A5	0.429	6.191
SLC27A5	rs11666790	0.846195	218624_s_at		0.516	8.852
BTNL8	rs7379033	0.900993	229985_at		0.509	6.93
BTNL8	rs7379033	0.900993	228434_at	BTNL9	0.567	8.53
RASGRP2	rs477549	0.913924	210172_at		-0.714	6.712
PYGM	rs477549	0.913924	210172_at		-0.714	6.712
PKM2	rs8192431	0.974321	219027_s_at	MYO9A	-0.833	17.617
SENP8	rs4777489	0.989401	219027_s_at	MYO9A	-0.834	17.552

## Sheet: r2>0.8
Combined rank gene	WGAS SNP	WGAS P value	SNP r2 > 0.8	r2	Probe Effect	Gene symbol effect	Effect	Lod score
PPM1E	rs16943326	3.9e-05	rs1864754	1	209849_s_at	RAD51C	-0.572	9.498
PPM1E	rs16943326	3.9e-05	rs1864754	1	206066_s_at	RAD51C	-0.627	11.175
PHF2	rs6479494	0.002242	rs7036984	0.80344	1563112_at		-0.652	6.818
FLOT1	rs3095340	0.002918	rs886424	0.89013	203290_at		-0.605	6.286
FLOT1	rs3095340	0.002918	rs886424	0.89013	216526_x_at		-0.662	7.601
FLOT1	rs3095340	0.002918	rs886424	0.89013	209480_at	HLA-DQB1	0.592	6.204
BTNL2	rs3129962	0.003922	rs7775397	1	221491_x_at		-1.102	16.247
BTNL2	rs3129962	0.003922	rs7775397	1	209480_at	HLA-DQB1	0.85	9.845
BTNL2	rs3129962	0.003922	rs7775397	1	203290_at		-1.072	15.309
BTNL2	rs3129962	0.003922	rs7775397	1	209312_x_at	HLA-DRB1	-0.781	8.165
BTNL2	rs3129962	0.003922	rs7775397	1	211654_x_at	HLA-DQB1	0.797	8.475
BTNL2	rs3129962	0.003922	rs7775397	1	213831_at		0.808	8.851
BTNL2	rs3129962	0.003922	rs7775397	1	212998_x_at	HLA-DQB1	0.676	6.073
BTNL2	rs3129962	0.003922	rs7775397	1	212999_x_at	HLA-DQB1	0.858	9.841
BTNL2	rs3129962	0.003922	rs7775397	1	209728_at		0.668	6.067
BTNL2	rs3129962	0.003922	rs7775397	1	204670_x_at		-1.005	13.487
PHF17	rs4975274	0.004544	rs2162126	1	1552370_at		-0.613	6.579
FANCD2	rs1552244	0.00852	rs9849434	1	215250_at		0.61	6.971
PRKAA1	rs6882903	0.011119	rs257009	0.96296	224767_at	RPL37	0.558	10.291
KLRB1	rs2058425	0.016413	rs758963	0.86726	242628_at		-0.778	6.722
CTBP1	rs1250129	0.01844	rs1732115	1	241408_at		-0.703	6.931
CTBP1	rs1250129	0.01844	rs1732115	1	228318_s_at		-0.687	6.608
LRP8	rs1288497	0.018973	rs2782500	0.81818	1566903_at		-0.645	6.967
GNAO1	rs3790116	0.020632	rs3228	0.91453	202203_s_at	AMFR	-0.938	15.889
GNAO1	rs3790116	0.020632	rs3228	0.91453	202204_s_at	AMFR	-0.775	10.563
AMFR	rs3790116	0.020632	rs3228	0.91453	202203_s_at	AMFR	-0.938	15.889
AMFR	rs3790116	0.020632	rs3228	0.91453	202204_s_at	AMFR	-0.775	10.563
MYO1B	rs10445783	0.021129	rs4853462	0.96341	212364_at	MYO1B	0.725	17.952
MYO1B	rs10445783	0.021129	rs4853462	0.96341	212365_at	MYO1B	0.686	15.883
HIST1H1A	rs16891235	0.022978	rs7748167	0.84481	209846_s_at	BTN3A2	0.885	12.769
HIST1H1A	rs16891235	0.022978	rs7748167	0.84481	212613_at	BTN3A2	0.87	12.233
HIST1H1A	rs16891235	0.022978	rs7748167	0.84481	204820_s_at	BTN3A2	0.827	11.095
HIST1H3A	rs16891235	0.022978	rs7748167	0.84481	209846_s_at	BTN3A2	0.885	12.769
HIST1H3A	rs16891235	0.022978	rs7748167	0.84481	212613_at	BTN3A2	0.87	12.233
HIST1H3A	rs16891235	0.022978	rs7748167	0.84481	204820_s_at	BTN3A2	0.827	11.095
HIST1H4A	rs16891235	0.022978	rs7748167	0.84481	209846_s_at	BTN3A2	0.885	12.769
HIST1H4A	rs16891235	0.022978	rs7748167	0.84481	212613_at	BTN3A2	0.87	12.233
HIST1H4A	rs16891235	0.022978	rs7748167	0.84481	204820_s_at	BTN3A2	0.827	11.095
POLE4	rs7594760	0.026294	rs6754645	1	1556172_at		0.485	8.244
POLE4	rs7594760	0.026294	rs6754645	1	1556173_a_at		0.65	14.897
PPT1	rs3131664	0.028762	rs3122415	1	213798_s_at	CAP1	0.519	9.639
CAP1	rs3131664	0.028762	rs3122415	1	213798_s_at	CAP1	0.519	9.639
OR12D3	rs9257805	0.029311	rs3749971	1	212613_at	BTN3A2	0.692	6.973
OR12D3	rs9257805	0.029311	rs3749971	1	209846_s_at	BTN3A2	0.78	8.867
OR12D3	rs9257805	0.029311	rs3749971	1	204820_s_at	BTN3A2	0.733	7.821
OR12D2	rs9257805	0.029311	rs3749971	1	212613_at	BTN3A2	0.692	6.973
OR12D2	rs9257805	0.029311	rs3749971	1	209846_s_at	BTN3A2	0.78	8.867
OR12D2	rs9257805	0.029311	rs3749971	1	204820_s_at	BTN3A2	0.733	7.821
CHDH	rs999515	0.033996	rs2241806	0.96383	236242_at		0.676	13.702
IL17RB	rs999515	0.033996	rs2241806	0.96383	236242_at		0.676	13.702
PPP6C	rs7867749	0.034895	rs633533	1	225429_at	PPP6C	0.414	6.275
ENTPD1	rs4244321	0.036855	rs3176894	1	209474_s_at	ENTPD1	0.464	6.131
ENTPD1	rs4244321	0.036855	rs3176894	1	207691_x_at	ENTPD1	0.462	6.056
ENTPD1	rs4244321	0.036855	rs3176894	1	209473_at	ENTPD1	0.494	7.036
RNF39	rs9261371	0.04173	rs3807035	1	242557_at		0.797	11.102
SRPRB	rs2293375	0.043456	rs2715609	0.95272	227737_at	SRPRB	-0.795	13.805
STK17B	rs4850676	0.046942	rs1054537	1	241860_at		-0.533	12.182
SSR3	rs9820091	0.047722	rs1027915	0.84444	210078_s_at	KCNAB1	0.729	15.073
SSR3	rs9820091	0.047722	rs1027915	0.84444	217790_s_at	SSR3	-0.486	6.594
PAX8	rs2018348	0.048696	rs1491586	0.88625	228425_at		0.558	10.556
PAX8	rs2018348	0.048696	rs1491586	0.88625	227474_at		0.669	14.969
LACTB	rs12899931	0.052477	rs953978	1	238935_at	RPS27L	0.785	7.337
ACTR8	rs3821869	0.053703	rs3017	0.96432	236242_at		0.625	13.774
SPTB	rs2269295	0.054432	rs229587	0.89034	226736_at	CHURC1	-0.382	6.32
DNAH7	rs10166337	0.056446	rs1519611	1	241860_at		-0.483	10.224
ST7L	rs6537742	0.064991	rs3013441	0.84592	227364_at		0.643	11.48
TRIM23	rs12517858	0.076127	rs3213798	0.90644	222848_at		-0.562	11.348
COQ3	rs12178596	0.104418	rs4839746	0.92952	238069_at		0.508	7.88
DOCK7	rs10889333	0.108479	rs1979722	1	237470_at	DOCK7	-0.723	20.423
AMPD2	rs2304355	0.116666	rs6537837	0.93213	201181_at		0.62	9.362
FARP2	rs17387035	0.119508	rs12694997	0.83351	200015_s_at	SEPT2	0.548	7.151
MRPL1	rs924684	0.120575	rs10019920	1	238438_at		0.479	8.836
DHX32	rs12356233	0.12991	rs947582	0.90338	203031_s_at	UROS	0.522	11.893
NUDT2	rs10972047	0.135715	rs7028914	1	218609_s_at	NUDT2	-0.981	21.621
PTPN9	rs4886707	0.151916	rs4462560	1	207438_s_at	RNUT1	-0.577	10.01
TPH1	rs546383	0.155094	rs211107	1	220482_s_at	SERGEF	0.491	10.041
LACTB2	rs7831911	0.155871	rs13271014	1	218701_at	LACTB2	-0.825	8.846
GNB1L	rs9754418	0.157649	rs6518585	1	226204_at	GNB1L	0.653	10.419
HCLS1	rs3772130	0.168355	rs2070180	1	219551_at	EAF2	-0.449	7.225
HCLS1	rs3772130	0.168355	rs2070180	1	205995_x_at	IQCB1	-0.605	12.946
HCLS1	rs3772130	0.168355	rs2070180	1	211707_s_at	IQCB1	-0.54	10.292
HCLS1	rs3772130	0.168355	rs2070180	1	240159_at		-0.491	8.488
RPS23	rs226206	0.171298	rs226199	1	227722_at	RPS23	0.957	33.117
RPS23	rs226206	0.171298	rs226199	1	228816_at		-0.943	30.994
ZCCHC2	rs11152349	0.195238	rs2048794	0.91667	222816_s_at		0.479	7.654
LNPEP	rs10044354	0.223285	rs27306	0.96659	235104_at		-0.967	38.668
LNPEP	rs10044354	0.223285	rs27306	0.96659	227462_at		-1.056	45.904
LNPEP	rs10044354	0.223285	rs27306	0.96659	1554273_a_at		-1.014	42.628
LNPEP	rs10044354	0.223285	rs27306	0.96659	219759_at		-1.068	47.217
MRPL36	rs17535721	0.226377	rs3752844	1	224331_s_at	MRPL36	-0.506	8.367
BIN3	rs4242434	0.229467	rs13264187	0.96104	240721_at		0.858	24.837
ANAPC13	rs934093	0.234013	rs1863913	1	209001_s_at	ANAPC13	0.671	15.994
ANAPC13	rs934093	0.234013	rs1863913	1	238170_at		-0.543	10.484
ZNF540	rs12151280	0.245325	rs2290999	1	235373_at		-0.504	6.446
ZNF571	rs12151280	0.245325	rs2290999	1	235373_at		-0.504	6.446
PAPD4	rs7712162	0.248741	rs3087813	1	1556277_a_at		0.62	8.418
FOLR3	rs7113549	0.249717	rs4945340	1	1554663_a_at		-1.555	25.318
NDUFS3	rs2280231	0.251423	rs12361415	0.96248	229272_at		0.571	12.391
LATS1	rs1934534	0.254098	rs9322200	1	238474_at	NUP43	-0.438	6.681
DNAJB9	rs17426315	0.25697	rs1043615	1	244190_at	THAP5	0.71	19.367
CREM	rs16935888	0.286141	rs4934692	1	203078_at	CUL2	0.587	6.116
ZNF192	rs6922063	0.327143	rs203888	1	209846_s_at	BTN3A2	0.476	6.523
PLA2G4B	rs1648835	0.330968	rs4244585	1	230848_s_at		-0.608	7.784
CTPS	rs11577910	0.349912	rs11209368	1	202613_at	CTPS	-0.746	6.93
MYBL2	rs285205	0.368926	rs619289	1	201710_at	MYBL2	-0.654	8.049
PIGL	rs1476810	0.410699	rs15739	0.93425	229119_s_at		0.53	11.759
PIGL	rs1476810	0.410699	rs15739	0.93425	240314_at		0.379	6.037
PIGL	rs1476810	0.410699	rs15739	0.93425	228719_at		-0.564	13.329
MGA	rs2695163	0.466565	rs4244585	1	230848_s_at		-0.608	7.784
EED	rs10898459	0.476575	rs6592279	1	230326_s_at		-0.473	8.559
RPL8	rs7833780	0.486389	rs5029824	1	200936_at	RPL8	-0.444	6.93
XAB1	rs2178197	0.508212	rs10201652	1	209313_at	XAB1	0.426	7.236
ITGB1BP1	rs10208358	0.540324	rs7589401	0.96249	230621_at		-0.667	17.76
ITGB1BP1	rs10208358	0.540324	rs7589401	0.96249	205746_s_at	ADAM17	0.583	13.07
CPSF3	rs10208358	0.540324	rs7589401	0.96249	230621_at		-0.667	17.76
CPSF3	rs10208358	0.540324	rs7589401	0.96249	205746_s_at	ADAM17	0.583	13.07
DR1	rs7519163	0.578445	rs519723	1	227074_at		0.864	19.779
DR1	rs7519163	0.578445	rs519723	1	1558237_x_at		-0.656	11.437
UROD	rs7525733	0.591317	rs8681	1	1560263_at		-0.45	7.089
PMPCA	rs4266763	0.634977	rs10781510	0.96711	220162_s_at	CARD9	0.514	11.106
SDCCAG3	rs4266763	0.634977	rs10781510	0.96711	220162_s_at	CARD9	0.514	11.106
MLH3	rs175505	0.668618	rs175512	1	204838_s_at	MLH3	-0.671	19.16
PPP3CB	rs3763679	0.680815	rs7094342	1	214136_at	NUDT13	0.754	8.226
SCO1	rs2662959	0.682192	rs1509112	1	229693_at		-0.665	18.886
BCS1L	rs3845836	0.714843	rs7607369	1	213098_at	RQCD1	-0.493	10.194
SULT1A1	rs1968752	0.736793	rs3785354	0.85562	215230_x_at	EIF3S8	-0.496	7.663
SULT1A1	rs1968752	0.736793	rs3785354	0.85562	200647_x_at	EIF3S8	-0.499	7.726
SULT1A1	rs1968752	0.736793	rs3785354	0.85562	210949_s_at	EIF3S8	-0.487	7.337
AVIL	rs2277326	0.793761	rs2307097	1	212656_at	TSFM	-0.414	6.672
ZNF562	rs10418705	0.836707	rs10415132	0.94794	1569157_s_at		-0.544	7.863
